# Supplementary material for: Crystal structure and Hirshfeld surface analysis of tri­chlorido­(1,10-phenanthroline-κ2N,N′)phenyltin(IV)
Source: Acta Crystallogr E Crystallogr Commun. 2024 Sep 24;80(Pt 10):1039–43. doi: 10.1107/S2056989024009150 (PMC11451494; doi:10.1107/S2056989024009150)
Supplement: Supplementary file 1 [file e-80-01039-sup1.cif]

##############################################################################
#                                                                            #
# This CIF contains the data in a paper accepted for publication in          #
# Acta Crystallographica Section E. It conforms to the requirements of       #
# Notes for Authors for Acta Crystallographica Section E, and has been       #
# peer reviewed under the auspices of the IUCr Commission on Journals.       #
#                                                                            #
# Full details of the Crystallographic Information File format               #
# are given in the paper "The Crystallographic Information File (CIF):       #
# a New Standard Archive File for Crystallography" by S. R. Hall, F. H.      #
# Allen and I. D. Brown [Acta Cryst. (1991), A47, 655-685].                  #
#                                                                            #
# The current version of the core CIF dictionary is obtainable from          #
# ftp://ftp.iucr.org/pub/cif_core.dic.                                       #
#                                                                            #
# Software is freely available for graphical display of the structure(s)     #
# in this CIF. For information consult the CIF software page                 #
# http://www.iucr.org/resources/cif/software.                                #
#                                                                            #
# This file may be used for bona fide research purposes within the           #
# scientific community so long as proper attribution is given to the journal # 
# article from which it was obtained.                                        #
#                                                                            #
##############################################################################
data_import
_audit_creation_method
;
Olex2 1.3
(compiled 2020.11.12 svn.r5f609507 for OlexSys, GUI svn.r6408)
;
_journal_date_recd_electronic     2024-07-18
_journal_date_accepted     2024-09-18
_journal_name_full     'Acta Crystallographica, Section E'
_journal_year     2024
_journal_volume     80
_journal_issue     10
_journal_page_first     0
_journal_page_last     0
_journal_paper_category     GM
_journal_paper_doi     10.1107/S2056989024009150
_journal_coeditor_code     ZN2038
_publ_contact_author_name     'Benlatreche Tarek'
_publ_contact_author_address
;
Environmental.and.molecular.structural.chemistry.research.unit.CHEMS.Faculty.
of.Exact.Sciences,University.of.Constantine.1.25000.Algeria.',
National.Higher.School.for.Hydraulics.Abdellah.Arbaoui.29.Somaa.road.Blida.Algeria.,
University.of.Rennes.CNRS.Institut.des.Sciences.Chimiques.de.Rennes.(ISCR)-
UMR.6226.F-35000.Rennes.France.'
;
_publ_contact_author_email     't.benlatreche@ensh.dz'
_publ_contact_author_fax     ?
_publ_contact_author_phone     '+213540746848'
_publ_section_title
;
Crystal structure and Hirshfeld surface analysis of
trichlorido(1,10-phenanthroline-\k^2^<i>N</i>,<i>N</i>')phenyltin(IV)
;
_publ_section_title_footnote     .
loop_
    _publ_author_name
    _publ_author_footnote
    _publ_author_address
    'Benlatreche, Tarek' .
;
Environmental and Structural Molecular Chemistry Research Unit, URCHEMS,
Faculty of Exact Sciences, University of Constantine 1-Mentouri Brothers, 25000,
Algeria
National Higher School for Hydraulics, Abdellah Arbaoui, Blida
Algeria
;
    'Bensegueni, Mohamed Abdellatif' .
;
Environmental and Structural Molecular Chemistry Research Unit, URCHEMS,
Faculty of Exact Sciences, University of Constantine 1-Mentouri Brothers, 25000,
Algeria
;
    'D\'en\`es, Georges' .
;
Laboratory of Solid State Chemistry and M\"ossbauer Spectroscopy,
Chemistry and Biochemistry Department, Concordia University, Montreal
Canada
;
    'Golhen, St\'ephane' .
;
CNRS, Rennes Institute of Chemical Sciences -- UMR 6226, University of Rennes,
France
;
    'Merazig, Hocine' .
;
Environmental and Structural Molecular Chemistry Research Unit, URCHEMS,
Faculty of Exact Sciences, University of Constantine 1-Mentouri Brothers, 25000,
Algeria
;
_publ_section_synopsis
;
The title compound, which was obtained by the reaction between
1,10-phenanthroline and phenyltin trichloride in methanol, exhibits
intramolecular interactions involving the chlorine and hydrogen atoms. Crystal
cohesion is ensured by intermolecular C---H...Cl hydrogen bonds, as well as
<i>Y</i>---<i>X</i>...\p and \p-stacking interactions
;
data_I
_chemical_name_systematic
;
Trichlorido(1,10-phenanthroline-\k^2^<i>N</i>,<i>N</i>')phenyltin(IV)
;
_chemical_name_common     Trichloro-phenyl-(1,10-phenanthroline)-tin(iv)
_chemical_formula_moiety     'C18 H13 Cl3 N2 Sn'
_chemical_formula_sum     'C18 H13 Cl3 N2 Sn'
_chemical_formula_iupac     '[Sn (C6 H5) Cl3 (C12 H8 N2)]'
_chemical_formula_weight     482.34
_chemical_melting_point     ?
_space_group_crystal_system     monoclinic
_space_group_name_H-M_alt     'P 1 21/n 1'
_space_group_name_Hall     '-P 2yn'
loop_
    _space_group_symop_operation_xyz
    'x, y, z'
    '-x+1/2, y+1/2, -z+1/2'
    '-x, -y, -z'
    'x-1/2, -y-1/2, z-1/2'
_cell_length_a     9.1085(9)
_cell_length_b     13.1958(13)
_cell_length_c     14.9869(14)
_cell_angle_alpha     90
_cell_angle_beta     102.261(3)
_cell_angle_gamma     90
_cell_volume     1760.2(3)
_cell_formula_units_Z     4
_cell_measurement_reflns_used     9933
_cell_measurement_theta_min     2.6192
_cell_measurement_theta_max     27.4664
_cell_measurement_temperature     150.15
_exptl_crystal_description     prism
_exptl_crystal_colour     'clear yellowish colourless'
_exptl_crystal_size_max     0.4
_exptl_crystal_size_mid     0.3
_exptl_crystal_size_min     0.2
_exptl_crystal_density_diffrn     1.820
_exptl_crystal_density_meas     ?
_exptl_crystal_density_method     ?
_exptl_crystal_F_000     944
_exptl_absorpt_coefficient_mu     1.908
_exptl_absorpt_correction_type     multi-scan
_exptl_absorpt_process_details
;
(SADABS; Krause et al., 2015)
;
_exptl_absorpt_correction_T_min     ?
_exptl_absorpt_correction_T_max     ?
_diffrn_ambient_temperature     150.15
_diffrn_source     ?
_diffrn_radiation_type     MoK\a
_diffrn_radiation_wavelength     0.71073
_diffrn_measurement_device_type     'Bruker D8 VENTURE'
_diffrn_measurement_method     'rotation images'
_diffrn_detector_area_resol_mean     ?
_diffrn_reflns_number     23358
_diffrn_reflns_av_R_equivalents     0.0328
_diffrn_reflns_av_unetI/netI     0.0264
_diffrn_reflns_theta_min     2.412
_diffrn_reflns_theta_max     28.281
_diffrn_reflns_theta_full     25.242
_diffrn_measured_fraction_theta_max     0.997
_diffrn_measured_fraction_theta_full     0.998
_diffrn_reflns_limit_h_min     -12
_diffrn_reflns_limit_h_max     12
_diffrn_reflns_limit_k_min     -17
_diffrn_reflns_limit_k_max     17
_diffrn_reflns_limit_l_min     -19
_diffrn_reflns_limit_l_max     18
_refine_special_details
;
Data collection was done using MoK\a radiation with a D8 VENTURE Bruker-AXS
diffractometer. Cell refinement and data reduction were performed using the
SAINT program. The structure was solved using Olex2 (Dolomanov <i>et al.</i>,
2009) and the SHELXT (Sheldrick, 2018) program with intrinsic phasing. It was
refined with the SHELXL (Sheldrick, 2015) package using least squares
minimization.
;
_reflns_number_total     4356
_reflns_number_gt     3974
_reflns_threshold_expression     'I > 2\s(I)'
_refine_ls_structure_factor_coef     Fsqd
_refine_ls_matrix_type     full
_refine_ls_R_factor_all     0.0289
_refine_ls_R_factor_gt     0.0246
_refine_ls_wR_factor_gt     0.0523
_refine_ls_wR_factor_ref     0.0545
_refine_ls_goodness_of_fit_ref     1.142
_refine_ls_restrained_S_all     1.142
_refine_ls_number_reflns     3974
_refine_ls_number_parameters     217
_refine_ls_number_restraints     0
_refine_ls_hydrogen_treatment     constr
_refine_ls_weighting_scheme     calc
_refine_ls_weighting_details
              'w=1/[\s^2^(Fo^2^)+(0.0068P)^2^+2.7739P] where P=(Fo^2^+2Fc^2^)/3'
_atom_sites_solution_hydrogens     geom
_atom_sites_solution_primary     dual
_atom_sites_solution_secondary     ?
_refine_ls_shift/su_max     0.001
_refine_ls_shift/su_mean     0.000
_refine_diff_density_max     0.435
_refine_diff_density_min     -0.769
_refine_ls_extinction_method     none
_refine_ls_extinction_coef     .
loop_
    _atom_type_symbol
    _atom_type_description
    _atom_type_scat_dispersion_real
    _atom_type_scat_dispersion_imag
    _atom_type_scat_source
    'C' 'C' 0.0033 0.0016
                         'International Tables Vol C Tables 4.2.6.8 and 6.1.1.4'
    'H' 'H' 0.0000 0.0000
                         'International Tables Vol C Tables 4.2.6.8 and 6.1.1.4'
    'Cl' 'Cl' 0.1484 0.1585
                         'International Tables Vol C Tables 4.2.6.8 and 6.1.1.4'
    'N' 'N' 0.0061 0.0033
                         'International Tables Vol C Tables 4.2.6.8 and 6.1.1.4'
    'Sn' 'Sn' -0.6537 1.4246
                         'International Tables Vol C Tables 4.2.6.8 and 6.1.1.4'
_computing_data_collection
;
APEX4 (Bruker, 2014)
;
_computing_cell_refinement
;
SAINT  (Bruker, 2014)
;
_computing_data_reduction
;
SAINT  (Bruker, 2014)
;
_computing_structure_solution
;
<i>SHELXT2018/2</i> (Sheldrick, 2015a)
;
_computing_structure_refinement
;
<i>SHELXL2018/3</i> (Sheldrick, 2015b)
;
_computing_molecular_graphics
;
Olex2 1.3 (Dolomanov <i>et al.</i>,  2009)
;
_computing_publication_material
;
Olex2 1.3 (Dolomanov <i>et al.</i>,  2009)
;
loop_
    _atom_site_type_symbol
    _atom_site_label
    _atom_site_fract_x
    _atom_site_fract_y
    _atom_site_fract_z
    _atom_site_U_iso_or_equiv
    _atom_site_adp_type
    _atom_site_calc_flag
    _atom_site_occupancy
    _atom_site_disorder_assembly
    _atom_site_disorder_group
    Sn Sn1 0.43722(2) 0.69190(2) 0.74892(2) 0.01266(5) Uani d 1 . .
    Cl Cl3 0.65056(6) 0.64521(5) 0.87156(4) 0.02106(12) Uani d 1 . .
    Cl Cl1 0.27434(6) 0.73650(4) 0.60281(4) 0.01988(11) Uani d 1 . .
    Cl Cl2 0.42982(7) 0.86043(4) 0.80920(4) 0.02232(12) Uani d 1 . .
    N N2 0.6229(2) 0.73932(15) 0.67755(13) 0.0159(4) Uani d 1 . .
    N N1 0.5013(2) 0.55247(14) 0.67579(13) 0.0152(4) Uani d 1 . .
    C C1 0.2682(2) 0.61864(17) 0.80618(15) 0.0150(4) Uani d 1 . .
    C C17 0.6782(2) 0.66479(18) 0.63117(15) 0.0161(4) Uani d 1 . .
    C C18 0.6156(2) 0.56548(18) 0.63148(15) 0.0159(4) Uani d 1 . .
    C C7 0.4377(3) 0.46156(18) 0.67603(16) 0.0201(5) Uani d 1 . .
    H H7 0.356976 0.453027 0.706415 0.024 Uiso calc 1 . .
    C C2 0.1193(3) 0.64428(19) 0.77293(17) 0.0212(5) Uani d 1 . .
    H H2 0.093114 0.687743 0.721470 0.025 Uiso calc 1 . .
    C C3 0.0071(3) 0.6065(2) 0.81476(18) 0.0263(5) Uani d 1 . .
    H H3 -0.094731 0.625359 0.792408 0.032 Uiso calc 1 . .
    C C10 0.6716(3) 0.48507(19) 0.58645(16) 0.0195(5) Uani d 1 . .
    C C8 0.4872(3) 0.37828(19) 0.63242(17) 0.0247(5) Uani d 1 . .
    H H8 0.439814 0.314245 0.633125 0.030 Uiso calc 1 . .
    C C16 0.6795(3) 0.83217(19) 0.67801(17) 0.0218(5) Uani d 1 . .
    H H16 0.641490 0.884058 0.710796 0.026 Uiso calc 1 . .
    C C13 0.7940(2) 0.6826(2) 0.58379(16) 0.0199(5) Uani d 1 . .
    C C6 0.3047(3) 0.55157(19) 0.87977(16) 0.0209(5) Uani d 1 . .
    H H6 0.406433 0.532876 0.902577 0.025 Uiso calc 1 . .
    C C15 0.7934(3) 0.8560(2) 0.63175(18) 0.0265(5) Uani d 1 . .
    H H15 0.831083 0.923282 0.633077 0.032 Uiso calc 1 . .
    C C5 0.1922(3) 0.5121(2) 0.91977(17) 0.0246(5) Uani d 1 . .
    H H5 0.216871 0.464759 0.968438 0.030 Uiso calc 1 . .
    C C11 0.7900(3) 0.5055(2) 0.53918(17) 0.0253(5) Uani d 1 . .
    H H11 0.828444 0.451887 0.508489 0.030 Uiso calc 1 . .
    C C4 0.0444(3) 0.5419(2) 0.88845(17) 0.0256(5) Uani d 1 . .
    H H4 -0.031568 0.517732 0.917810 0.031 Uiso calc 1 . .
    C C9 0.6043(3) 0.38929(19) 0.58869(17) 0.0249(5) Uani d 1 . .
    H H9 0.639571 0.332705 0.560140 0.030 Uiso calc 1 . .
    C C12 0.8478(3) 0.5997(2) 0.53763(17) 0.0259(6) Uani d 1 . .
    H H12 0.925432 0.611268 0.505372 0.031 Uiso calc 1 . .
    C C14 0.8503(3) 0.7819(2) 0.58447(18) 0.0261(5) Uani d 1 . .
    H H14 0.927037 0.797456 0.552514 0.031 Uiso calc 1 . .
loop_
    _atom_site_aniso_label
    _atom_site_aniso_U_11
    _atom_site_aniso_U_22
    _atom_site_aniso_U_33
    _atom_site_aniso_U_12
    _atom_site_aniso_U_13
    _atom_site_aniso_U_23
    Sn1 0.01200(7) 0.01385(8) 0.01264(8) 0.00132(5) 0.00377(5) -0.00003(5)
    Cl3 0.0157(2) 0.0260(3) 0.0195(3) 0.0018(2) -0.0009(2) 0.0031(2)
    Cl1 0.0206(3) 0.0237(3) 0.0144(2) 0.0032(2) 0.0017(2) 0.0026(2)
    Cl2 0.0275(3) 0.0174(3) 0.0234(3) 0.0021(2) 0.0084(2) -0.0055(2)
    N2 0.0141(9) 0.0171(9) 0.0163(9) 0.0006(7) 0.0030(7) 0.0007(7)
    N1 0.0159(9) 0.0154(9) 0.0149(9) 0.0003(7) 0.0045(7) -0.0011(7)
    C1 0.0152(10) 0.0154(10) 0.0150(10) -0.0009(8) 0.0047(8) -0.0013(8)
    C17 0.0140(10) 0.0211(11) 0.0129(10) 0.0018(8) 0.0023(8) 0.0012(8)
    C18 0.0151(10) 0.0201(11) 0.0125(10) 0.0042(8) 0.0029(8) 0.0004(8)
    C7 0.0210(11) 0.0177(11) 0.0215(12) -0.0017(9) 0.0041(9) 0.0006(9)
    C2 0.0163(11) 0.0258(13) 0.0219(12) 0.0025(9) 0.0048(9) 0.0037(10)
    C3 0.0150(11) 0.0359(15) 0.0301(14) -0.0020(10) 0.0092(10) 0.0010(11)
    C10 0.0199(11) 0.0225(12) 0.0149(11) 0.0089(9) 0.0012(9) -0.0015(9)
    C8 0.0323(14) 0.0166(11) 0.0238(12) 0.0008(10) 0.0027(10) -0.0016(9)
    C16 0.0204(11) 0.0194(12) 0.0245(12) -0.0003(9) 0.0026(9) 0.0030(9)
    C13 0.0123(10) 0.0324(13) 0.0153(11) 0.0037(9) 0.0035(8) 0.0064(9)
    C6 0.0218(11) 0.0234(12) 0.0176(11) 0.0031(9) 0.0044(9) 0.0028(9)
    C15 0.0242(12) 0.0261(13) 0.0287(14) -0.0061(10) 0.0046(10) 0.0091(11)
    C5 0.0320(13) 0.0254(13) 0.0171(11) -0.0062(10) 0.0069(10) 0.0053(10)
    C11 0.0217(12) 0.0361(15) 0.0192(12) 0.0135(11) 0.0071(9) -0.0016(10)
    C4 0.0262(13) 0.0345(14) 0.0195(12) -0.0106(11) 0.0120(10) -0.0030(10)
    C9 0.0312(13) 0.0212(12) 0.0203(12) 0.0118(10) 0.0008(10) -0.0035(9)
    C12 0.0171(11) 0.0440(16) 0.0187(12) 0.0082(11) 0.0086(9) 0.0027(11)
    C14 0.0165(11) 0.0380(15) 0.0244(13) -0.0031(10) 0.0058(9) 0.0114(11)
_geom_special_details
;
 All esds (except the esd in the dihedral angle between two l.s. planes)
 are estimated using the full covariance matrix.  The cell esds are taken
 into account individually in the estimation of esds in distances, angles
 and torsion angles; correlations between esds in cell parameters are only
 used when they are defined by crystal symmetry.  An approximate (isotropic)
 treatment of cell esds is used for estimating esds involving l.s. planes.
;
loop_
    _geom_bond_atom_site_label_1
    _geom_bond_atom_site_label_2
    _geom_bond_site_symmetry_2
    _geom_bond_distance
    _geom_bond_publ_flag
    Sn1 Cl3 . 2.4530(6) yes
    Sn1 Cl1 . 2.4419(6) yes
    Sn1 Cl2 . 2.4067(6) yes
    Sn1 N2 . 2.2728(19) yes
    Sn1 N1 . 2.2802(19) yes
    Sn1 C1 . 2.145(2) yes
    N2 C17 . 1.361(3) ?
    N2 C16 . 1.329(3) ?
    N1 C18 . 1.359(3) ?
    N1 C7 . 1.333(3) ?
    C1 C2 . 1.384(3) ?
    C1 C6 . 1.398(3) ?
    C17 C18 . 1.429(3) ?
    C17 C13 . 1.411(3) ?
    C18 C10 . 1.410(3) ?
    C7 H7 . 0.9500 ?
    C7 C8 . 1.401(3) ?
    C2 H2 . 0.9500 ?
    C2 C3 . 1.399(3) ?
    C3 H3 . 0.9500 ?
    C3 C4 . 1.379(4) ?
    C10 C11 . 1.436(3) ?
    C10 C9 . 1.409(4) ?
    C8 H8 . 0.9500 ?
    C8 C9 . 1.373(4) ?
    C16 H16 . 0.9500 ?
    C16 C15 . 1.400(3) ?
    C13 C12 . 1.434(4) ?
    C13 C14 . 1.406(4) ?
    C6 H6 . 0.9500 ?
    C6 C5 . 1.393(3) ?
    C15 H15 . 0.9500 ?
    C15 C14 . 1.373(4) ?
    C5 H5 . 0.9500 ?
    C5 C4 . 1.386(4) ?
    C11 H11 . 0.9500 ?
    C11 C12 . 1.352(4) ?
    C4 H4 . 0.9500 ?
    C9 H9 . 0.9500 ?
    C12 H12 . 0.9500 ?
    C14 H14 . 0.9500 ?
loop_
    _geom_angle_atom_site_label_1
    _geom_angle_atom_site_label_2
    _geom_angle_atom_site_label_3
    _geom_angle_site_symmetry_1
    _geom_angle_site_symmetry_3
    _geom_angle
    _geom_angle_publ_flag
    Cl1 Sn1 Cl3 . . 165.07(2) yes
    Cl2 Sn1 Cl3 . . 91.82(2) yes
    Cl2 Sn1 Cl1 . . 93.08(2) yes
    N2 Sn1 Cl3 . . 82.62(5) yes
    N2 Sn1 Cl1 . . 83.27(5) yes
    N2 Sn1 Cl2 . . 90.30(5) yes
    N2 Sn1 N1 . . 72.77(7) yes
    N1 Sn1 Cl3 . . 85.10(5) yes
    N1 Sn1 Cl1 . . 86.12(5) yes
    N1 Sn1 Cl2 . . 163.04(5) yes
    C1 Sn1 Cl3 . . 96.23(6) ?
    C1 Sn1 Cl1 . . 96.68(6) ?
    C1 Sn1 Cl2 . . 100.76(6) ?
    C1 Sn1 N2 . . 168.92(8) yes
    C1 Sn1 N1 . . 96.16(8) ?
    C17 N2 Sn1 . . 115.73(15) ?
    C16 N2 Sn1 . . 125.32(16) ?
    C16 N2 C17 . . 118.9(2) ?
    C18 N1 Sn1 . . 115.71(15) ?
    C7 N1 Sn1 . . 124.69(15) ?
    C7 N1 C18 . . 119.6(2) ?
    C2 C1 Sn1 . . 118.52(17) ?
    C2 C1 C6 . . 119.3(2) ?
    C6 C1 Sn1 . . 122.04(17) ?
    N2 C17 C18 . . 118.0(2) ?
    N2 C17 C13 . . 122.3(2) ?
    C13 C17 C18 . . 119.7(2) ?
    N1 C18 C17 . . 117.7(2) ?
    N1 C18 C10 . . 122.1(2) ?
    C10 C18 C17 . . 120.2(2) ?
    N1 C7 H7 . . 119.3 ?
    N1 C7 C8 . . 121.4(2) ?
    C8 C7 H7 . . 119.3 ?
    C1 C2 H2 . . 119.8 ?
    C1 C2 C3 . . 120.3(2) ?
    C3 C2 H2 . . 119.8 ?
    C2 C3 H3 . . 120.0 ?
    C4 C3 C2 . . 120.0(2) ?
    C4 C3 H3 . . 120.0 ?
    C18 C10 C11 . . 118.8(2) ?
    C9 C10 C18 . . 117.4(2) ?
    C9 C10 C11 . . 123.8(2) ?
    C7 C8 H8 . . 120.0 ?
    C9 C8 C7 . . 120.0(2) ?
    C9 C8 H8 . . 120.0 ?
    N2 C16 H16 . . 118.9 ?
    N2 C16 C15 . . 122.2(2) ?
    C15 C16 H16 . . 118.9 ?
    C17 C13 C12 . . 119.0(2) ?
    C14 C13 C17 . . 117.5(2) ?
    C14 C13 C12 . . 123.5(2) ?
    C1 C6 H6 . . 119.9 ?
    C5 C6 C1 . . 120.2(2) ?
    C5 C6 H6 . . 119.9 ?
    C16 C15 H15 . . 120.1 ?
    C14 C15 C16 . . 119.7(2) ?
    C14 C15 H15 . . 120.1 ?
    C6 C5 H5 . . 120.1 ?
    C4 C5 C6 . . 119.9(2) ?
    C4 C5 H5 . . 120.1 ?
    C10 C11 H11 . . 119.4 ?
    C12 C11 C10 . . 121.1(2) ?
    C12 C11 H11 . . 119.4 ?
    C3 C4 C5 . . 120.2(2) ?
    C3 C4 H4 . . 119.9 ?
    C5 C4 H4 . . 119.9 ?
    C10 C9 H9 . . 120.2 ?
    C8 C9 C10 . . 119.5(2) ?
    C8 C9 H9 . . 120.2 ?
    C13 C12 H12 . . 119.4 ?
    C11 C12 C13 . . 121.2(2) ?
    C11 C12 H12 . . 119.4 ?
    C13 C14 H14 . . 120.3 ?
    C15 C14 C13 . . 119.4(2) ?
    C15 C14 H14 . . 120.3 ?
loop_
    _geom_torsion_atom_site_label_1
    _geom_torsion_atom_site_label_2
    _geom_torsion_atom_site_label_3
    _geom_torsion_atom_site_label_4
    _geom_torsion_site_symmetry_1
    _geom_torsion_site_symmetry_2
    _geom_torsion_site_symmetry_3
    _geom_torsion_site_symmetry_4
    _geom_torsion
    _geom_torsion_publ_flag
    Sn1 N2 C17 C18 . . . . 0.0(3) ?
    Sn1 N2 C17 C13 . . . . -179.75(16) ?
    Sn1 N2 C16 C15 . . . . -179.48(18) ?
    Sn1 N1 C18 C17 . . . . -3.1(3) ?
    Sn1 N1 C18 C10 . . . . 177.34(17) ?
    Sn1 N1 C7 C8 . . . . -177.42(18) ?
    Sn1 C1 C2 C3 . . . . -173.21(19) ?
    Sn1 C1 C6 C5 . . . . 174.69(18) ?
    N2 C17 C18 N1 . . . . 2.1(3) ?
    N2 C17 C18 C10 . . . . -178.3(2) ?
    N2 C17 C13 C12 . . . . 179.1(2) ?
    N2 C17 C13 C14 . . . . -1.1(3) ?
    N2 C16 C15 C14 . . . . -0.4(4) ?
    N1 C18 C10 C11 . . . . 178.4(2) ?
    N1 C18 C10 C9 . . . . 0.1(3) ?
    N1 C7 C8 C9 . . . . 0.4(4) ?
    C1 C2 C3 C4 . . . . -1.2(4) ?
    C1 C6 C5 C4 . . . . -2.1(4) ?
    C17 N2 C16 C15 . . . . 0.5(3) ?
    C17 C18 C10 C11 . . . . -1.2(3) ?
    C17 C18 C10 C9 . . . . -179.5(2) ?
    C17 C13 C12 C11 . . . . -0.3(4) ?
    C17 C13 C14 C15 . . . . 1.2(4) ?
    C18 N1 C7 C8 . . . . 0.8(3) ?
    C18 C17 C13 C12 . . . . -0.7(3) ?
    C18 C17 C13 C14 . . . . 179.1(2) ?
    C18 C10 C11 C12 . . . . 0.1(4) ?
    C18 C10 C9 C8 . . . . 1.1(3) ?
    C7 N1 C18 C17 . . . . 178.6(2) ?
    C7 N1 C18 C10 . . . . -1.0(3) ?
    C7 C8 C9 C10 . . . . -1.3(4) ?
    C2 C1 C6 C5 . . . . -0.8(4) ?
    C2 C3 C4 C5 . . . . -1.7(4) ?
    C10 C11 C12 C13 . . . . 0.6(4) ?
    C16 N2 C17 C18 . . . . -179.9(2) ?
    C16 N2 C17 C13 . . . . 0.3(3) ?
    C16 C15 C14 C13 . . . . -0.5(4) ?
    C13 C17 C18 N1 . . . . -178.2(2) ?
    C13 C17 C18 C10 . . . . 1.4(3) ?
    C6 C1 C2 C3 . . . . 2.4(4) ?
    C6 C5 C4 C3 . . . . 3.3(4) ?
    C11 C10 C9 C8 . . . . -177.2(2) ?
    C9 C10 C11 C12 . . . . 178.4(2) ?
    C12 C13 C14 C15 . . . . -179.0(2) ?
    C14 C13 C12 C11 . . . . 179.9(2) ?
loop_
    _geom_hbond_atom_site_label_D
    _geom_hbond_atom_site_label_H
    _geom_hbond_atom_site_label_A
    _geom_hbond_site_symmetry_A
    _geom_hbond_distance_DH
    _geom_hbond_distance_HA
    _geom_hbond_distance_DA
    _geom_hbond_angle_DHA
    _geom_hbond_publ_flag
    C15 H15 Cl3 2_656 0.95 2.94 3.8510(10)
                                         139 yes
    C5 H5 Cl3 3_667 0.95 2.84 3.773(2) 166 yes
    C9 H9 Cl1 3_666 0.95 2.87 3.683(2) 144 yes
    C2 H2 Cl1 . 0.95 2.75 3.392(2) 126 yes
    C6 H6 Cl3 . 0.95 2.86 3.4110(10)
                                   124 yes
    C16 H16 Cl2 . 0.95 2.97 3.328(3) 126 yes
    C7 H7 Cl2 2_546 0.95 2.85 3.6540(10)
                                       143 yes
    C12 H12 Cl2 4_675 0.95 2.97 3.693(4) 133 yes
_shelx_space_group_comment
;
The symmetry employed for this shelxl refinement is uniquely defined
by the following loop, which should always be used as a source of
symmetry information in preference to the above space-group names.
They are only intended as comments.
;
_shelx_estimated_absorpt_T_min     0.523
_shelx_estimated_absorpt_T_max     0.679
_shelx_hkl_file
;
  -1   0   0    0.46    0.33
  -1   0   0    1.23    0.54
   2   0   0  387.02   15.82
   2   0   0  377.10   15.92
  -2   0   0  370.24   15.79
  -2   0   0  374.93   15.87
  -3   0   0    1.17    1.18
   3   0   0    3.57    1.43
   3   0   0    2.48    1.00
  -3   0   0    3.71    1.10
  -4   0   0   80.60    5.85
   4   0   0   68.95    6.07
  -4   0   0   60.30    5.98
   4   0   0   77.15    5.51
  -5   0   0   22.16    4.59
   5   0   0   31.98    3.90
   5   0   0   31.45    5.31
   6   0   0  588.10   27.02
  -6   0   0  599.34   28.01
  -6   0   0  551.82   27.06
   6   0   0  600.66   28.33
  -7   0   0   -4.27    3.69
  -7   0   0    0.67    2.27
   7   0   0    2.04    2.26
   7   0   0   -1.50    3.27
   8   0   0 1617.88   68.71
   8   0   0 1503.89   66.37
  -8   0   0 1626.31   67.61
  -8   0   0 1659.68   68.70
  -9   0   0    5.17    4.33
  -9   0   0   -0.45    5.18
   9   0   0    3.92    5.72
 -10   0   0  531.16   29.19
 -10   0   0  484.66   30.60
  10   0   0  504.48   31.05
  11   0   0   14.01   10.44
 -11   0   0    1.62   10.68
  -1  -1   0 1299.30   49.18
   1  -1   0 1326.27   49.26
  -1  -1   0 1296.03   48.62
  -1   1   0 1317.55   49.33
   1   1   0 1269.57   48.58
  -1   1   0 1345.73   49.28
   1   1   0 1264.58   49.12
  -2  -1   0 2120.06   78.93
  -2  -1   0 2093.72   79.41
   2  -1   0 2023.16   79.46
   2  -1   0 2217.14   79.60
   2   1   0 2150.57   79.52
   2   1   0 2069.88   78.83
  -2   1   0 2096.13   79.62
  -2   1   0 2020.08   79.40
   3  -1   0   44.18    3.72
  -3  -1   0   47.10    3.85
   3  -1   0   46.42    3.85
  -3  -1   0   47.75    3.84
  -3   1   0   38.34    3.76
   3   1   0   46.45    4.37
  -3   1   0   48.50    3.94
   3   1   0   47.54    3.53
   4  -1   0 3094.26  121.14
  -4  -1   0 3140.77  120.81
  -4  -1   0 3292.07  121.35
   4   1   0 3127.35  121.37
  -4   1   0 3136.87  121.56
  -4   1   0 3349.61  121.53
   4   1   0 3111.22  120.47
   5  -1   0    8.74    2.97
  -5  -1   0    9.15    2.52
   5  -1   0   14.52    3.07
  -5  -1   0    5.10    2.33
  -5   1   0   14.92    3.22
  -5   1   0   10.62    3.07
   5   1   0   15.04    2.99
   5   1   0    8.12    3.11
  -6  -1   0 3492.45  132.89
  -6  -1   0 3360.84  132.73
   6  -1   0 3509.82  133.57
   6  -1   0 3348.61  132.58
   6   1   0 3634.94  133.83
   6   1   0 3304.54  131.76
  -6   1   0 3517.12  133.69
  -6   1   0 3317.05  132.79
  -7  -1   0    0.41    3.68
  -7  -1   0    9.77    2.94
   7  -1   0    2.47    2.25
  -7   1   0    4.54    2.41
   7   1   0    1.20    2.06
   7   1   0    3.89    3.82
  -7   1   0   -1.03    3.50
  -8  -1   0  550.67   28.99
   8  -1   0  595.68   31.03
  -8  -1   0  611.76   30.37
  -8   1   0  600.98   31.07
   8   1   0  587.86   28.38
   8   1   0  605.71   30.99
  -8   1   0  543.04   28.75
  -9  -1   0   75.86   11.73
  -9  -1   0   63.13    9.83
   9  -1   0   69.44   12.19
  -9   1   0   64.06   12.34
  -9   1   0   57.78    8.47
   9   1   0   79.19   12.40
 -10  -1   0  292.89   23.08
  10  -1   0  318.93   23.53
 -10  -1   0  296.82   20.66
 -10   1   0  329.69   24.80
 -10   1   0  269.28   19.81
  10   1   0  301.95   23.22
 -11  -1   0   14.35   10.52
 -11  -1   0    0.59    5.90
  11  -1   0   15.41   10.99
  11   1   0    5.17   10.45
 -11   1   0   12.91    6.11
 -12  -1   0  775.99   40.27
 -12   1   0  753.09   40.93
   0  -2   0 3503.64  130.34
   0   2   0 3239.09  130.05
   1  -2   0  172.46    8.06
   1   2   0  181.65    7.99
  -1   2   0  175.26    8.03
  -1   2   0  177.49    8.18
  -2  -2   0   63.29    3.52
  -2  -2   0   65.01    4.28
   2  -2   0   58.94    4.23
  -2   2   0   64.74    4.66
   2   2   0   71.08    4.39
   2   2   0   62.24    3.53
  -3  -2   0   58.08    3.76
   3  -2   0   50.97    4.30
  -3  -2   0   55.49    4.38
  -3   2   0   56.76    5.06
   3   2   0   55.07    3.73
   3   2   0   57.81    4.82
  -3   2   0   63.35    4.58
  -4  -2   0   45.30    4.53
   4  -2   0   43.07    4.41
  -4  -2   0   51.06    4.05
   4  -2   0   42.63    4.42
   4   2   0   45.64    3.81
   4   2   0   46.35    5.22
  -4   2   0   45.46    5.18
  -4   2   0   48.09    4.62
   5  -2   0 1705.71   67.95
   5  -2   0 1659.70   67.51
  -5  -2   0 1657.02   67.26
  -5  -2   0 1693.61   66.70
   5   2   0 1672.45   67.59
   5   2   0 1685.04   66.15
  -5   2   0 1682.86   67.55
  -5   2   0 1732.32   68.43
   6  -2   0 1251.68   52.60
   6  -2   0 1242.62   51.95
  -6  -2   0 1232.91   51.83
  -6  -2   0 1242.63   51.33
  -6   2   0 1184.56   51.72
   6   2   0 1236.51   50.49
  -6   2   0 1276.71   53.08
   6   2   0 1224.36   52.31
   7  -2   0    5.35    2.85
   7  -2   0    5.53    4.08
  -7  -2   0    6.13    3.85
  -7  -2   0    3.75    2.57
  -7   2   0    6.17    4.28
  -7   2   0    4.53    3.08
   7   2   0    3.81    4.10
   7   2   0    3.64    1.93
  -8  -2   0  435.54   23.95
   8  -2   0  451.31   25.73
  -8  -2   0  483.03   25.03
  -8   2   0  408.35   23.72
  -8   2   0  466.93   26.44
   8   2   0  443.07   25.37
  -9  -2   0  110.84   13.66
  -9  -2   0  118.46   11.82
   9  -2   0  105.92   14.69
  -9   2   0  114.76   15.24
  -9   2   0  102.46   11.11
   9   2   0  119.13   14.61
 -10  -2   0  420.94   25.47
  10  -2   0  407.73   27.71
 -10  -2   0  419.07   26.95
 -10   2   0  401.36   24.57
 -10   2   0  445.15   29.84
  10   2   0  435.61   27.58
 -11  -2   0    2.30    6.11
 -11  -2   0   26.62   10.98
  11  -2   0   17.13   11.04
 -11   2   0    3.70    5.77
  11   2   0    9.30   10.32
 -12  -2   0   -9.94    7.35
   0  -3   0    1.21    0.65
   0   3   0    0.89    0.48
   1  -3   0 2293.45   86.70
   1  -3   0 2234.27   86.54
  -1  -3   0 2315.61   86.74
  -1   3   0 2362.22   86.69
  -1   3   0 2257.94   86.61
   1   3   0 2309.29   86.47
   2  -3   0  538.36   22.16
   2  -3   0  523.32   22.11
  -2  -3   0  528.73   20.28
  -2  -3   0  536.60   22.09
  -2   3   0  519.60   22.18
   2   3   0  503.84   20.18
  -2   3   0  516.32   22.00
   2   3   0  509.79   21.64
   3  -3   0    8.30    2.00
   3  -3   0   11.99    2.50
  -3  -3   0   10.43    2.12
  -3  -3   0   12.72    1.90
   3   3   0   10.61    2.42
  -3   3   0    7.16    2.34
  -3   3   0    8.97    1.98
   3   3   0   13.80    1.73
  -4  -3   0  388.05   17.03
  -4  -3   0  380.71   18.16
   4  -3   0  365.13   18.23
   4  -3   0  388.28   18.61
  -4   3   0  383.04   18.32
   4   3   0  378.70   18.25
  -4   3   0  373.41   18.81
   4   3   0  369.04   16.52
   5  -3   0   10.80    2.63
   5  -3   0   10.35    3.33
  -5  -3   0    7.37    2.55
  -5  -3   0    8.62    2.48
  -5   3   0    7.85    3.27
  -5   3   0    8.37    2.31
   5   3   0    6.07    2.91
   5   3   0    7.65    1.74
   6  -3   0  459.60   23.81
  -6  -3   0  472.99   22.32
  -6  -3   0  443.58   22.75
   6  -3   0  436.84   23.06
   6   3   0  464.96   23.69
  -6   3   0  473.98   23.30
   6   3   0  493.92   21.63
   7  -3   0  578.54   29.41
  -7  -3   0  548.48   27.79
   7  -3   0  544.14   27.91
  -7  -3   0  566.30   27.37
  -7   3   0  564.20   27.93
   7   3   0  583.62   26.37
  -7   3   0  589.27   29.79
   7   3   0  587.13   28.75
  -8  -3   0    3.67    3.38
   8  -3   0    0.56    5.04
  -8  -3   0    0.15    4.28
  -8   3   0    8.05    5.12
   8   3   0    1.90    4.52
  -8   3   0   -3.75    3.07
  -9  -3   0  592.89   31.37
   9  -3   0  639.40   33.79
  -9  -3   0  672.13   32.67
  -9   3   0  537.81   31.39
  -9   3   0  622.77   34.37
   9   3   0  650.22   33.61
 -10  -3   0   -0.68    6.81
  10  -3   0    8.71    8.54
 -10   3   0    9.01    9.26
  10   3   0   -1.68    6.96
 -10   3   0   10.77    5.53
 -11  -3   0  276.15   20.88
 -11  -3   0  269.58   24.96
  11   3   0  286.54   25.15
 -11   3   0  268.26   20.27
 -12  -3   0  123.59   18.54
 -12   3   0  151.22   18.06
  12   3   0  169.19   27.96
   0  -4   0  426.34   18.38
   0  -4   0  446.23   18.36
   0   4   0  415.41   17.34
  -1  -4   0  390.14   17.14
   1  -4   0  390.50   17.10
   1   4   0  400.56   16.72
  -1   4   0  378.41   16.81
  -1   4   0  396.63   17.01
   2  -4   0  558.12   24.08
   2  -4   0  556.74   24.02
  -2  -4   0  564.34   24.07
  -2   4   0  542.10   23.83
   2   4   0  592.56   23.75
  -2   4   0  569.34   24.26
   2   4   0  566.51   21.58
   3  -4   0 2846.96  108.48
   3  -4   0 2747.01  108.20
  -3  -4   0 2816.55  108.23
  -3  -4   0 2848.15  105.68
   3   4   0 2760.90  105.51
   3   4   0 2914.36  107.88
  -3   4   0 2846.66  108.67
  -3   4   0 2827.68  108.29
  -4  -4   0  412.95   18.03
   4  -4   0  420.67   20.36
  -4  -4   0  452.53   20.44
   4  -4   0  426.22   20.54
  -4   4   0  423.90   20.93
   4   4   0  402.36   17.75
   4   4   0  416.65   20.02
  -4   4   0  422.06   20.26
  -5  -4   0 2284.91   87.27
   5  -4   0 2213.14   89.68
  -5  -4   0 2265.72   89.40
   5  -4   0 2217.06   89.82
   5   4   0 2370.54   89.48
  -5   4   0 2308.82   89.75
  -5   4   0 2277.16   90.59
   5   4   0 2206.07   86.72
  -6  -4   0   87.37    7.79
   6  -4   0   65.78    8.77
   6  -4   0   86.91    8.35
  -6   4   0   90.39    8.28
   6   4   0   86.05    6.28
   6   4   0   93.49    9.24
  -6   4   0   87.07    9.63
  -7  -4   0   30.26    5.88
  -7  -4   0   25.52    5.19
   7  -4   0   32.89    6.65
   7   4   0   32.46    4.72
  -7   4   0   48.11    8.72
   7   4   0   28.26    5.56
  -8  -4   0    7.58    4.35
   8  -4   0   11.83    5.33
  -8  -4   0   11.79    3.49
  -8   4   0    7.21    5.31
   8   4   0    7.47    5.11
   9  -4   0  101.32   14.72
  -9  -4   0   76.30   12.21
  -9   4   0  102.34   12.69
  -9   4   0   88.58   15.46
   9   4   0   90.52   13.49
 -10  -4   0    3.22    6.41
 -10  -4   0   18.19    5.64
  10  -4   0    5.68    8.32
  10   4   0    9.28    7.64
 -11  -4   0  484.28   28.77
 -11  -4   0  432.83   30.13
  11   4   0  475.58   30.96
 -11   4   0  423.13   25.06
 -12   4   0   35.06   10.61
   0  -5   0    2.58    1.26
   0  -5   0   -0.04    0.84
   0   5   0    0.51    0.54
   1  -5   0 4011.10  148.46
  -1  -5   0 4043.67  148.66
   1   5   0 3954.18  147.87
  -1   5   0 3838.11  148.17
  -1   5   0 3838.25  147.83
  -2  -5   0   68.60    5.22
   2  -5   0   49.18    5.11
   2   5   0   56.54    2.87
  -2   5   0   66.56    4.95
  -2   5   0   46.79    5.07
   2   5   0   67.53    5.14
  -3  -5   0  567.65   24.97
   3  -5   0  538.13   24.89
   3   5   0  545.86   21.57
  -3   5   0  567.53   25.37
   3   5   0  561.79   24.26
  -3   5   0  543.83   24.74
   4  -5   0 3193.00  121.00
   4  -5   0 3078.19  120.87
  -4  -5   0 3105.76  117.32
  -4  -5   0 3200.49  120.83
  -4   5   0 3240.24  121.65
  -4   5   0 3204.51  120.90
   4   5   0 2878.90  116.97
   5  -5   0  568.12   28.03
  -5  -5   0  565.29   27.43
  -5  -5   0  580.91   24.81
  -5   5   0  590.93   27.86
  -5   5   0  624.21   29.19
   5   5   0  564.90   24.38
   5   5   0  643.96   27.70
   6  -5   0  136.72   11.48
  -6  -5   0  131.63   10.07
   6   5   0  139.17   11.18
  -6   5   0  143.24   10.78
   6   5   0  119.74    7.71
  -6   5   0  155.60   12.98
  -7  -5   0  967.90   41.28
  -7  -5   0  945.77   43.46
   7  -5   0  965.26   44.84
  -7   5   0  962.20   45.64
   7   5   0 1008.42   43.91
  -7   5   0  995.55   44.29
  -8  -5   0  102.11   11.29
   8  -5   0  140.90   14.49
  -8  -5   0  121.88   11.23
  -8   5   0  126.27   12.22
   8   5   0  131.36   12.92
  -8   5   0  124.53   14.87
  -9  -5   0 1058.69   52.34
   9  -5   0 1132.40   54.38
  -9  -5   0 1150.44   51.07
  -9   5   0 1178.02   56.89
  -9   5   0 1231.78   54.08
   9   5   0 1246.59   53.93
 -10  -5   0  104.21   12.26
 -10  -5   0   91.20   14.91
  10  -5   0  128.48   19.34
 -10   5   0   95.58   11.76
  10   5   0   85.48   15.33
 -11  -5   0   62.38   11.45
 -11  -5   0   64.56   10.89
 -11   5   0   79.16   12.40
  11   5   0   86.45   18.72
 -12  -5   0   -2.45    8.73
 -12   5   0   -3.38    9.40
   0  -6   0 2455.29   93.41
   0  -6   0 2350.13   92.89
   0   6   0 2453.37   91.52
  -1  -6   0 1360.46   53.72
   1  -6   0 1319.13   53.33
  -1   6   0 1361.09   53.23
  -1   6   0 1332.60   52.67
   1   6   0 1323.68   50.77
   2  -6   0  274.35   14.47
  -2  -6   0  283.62   14.56
   2   6   0  275.05   11.16
   2   6   0  308.84   13.97
  -2   6   0  274.59   14.06
  -2   6   0  271.63   14.11
  -3  -6   0 2316.08   91.70
   3  -6   0 2434.21   91.90
   3   6   0 2414.25   90.75
   3   6   0 2187.07   87.00
  -3   6   0 2324.72   91.44
  -3   6   0 2401.43   92.03
  -4  -6   0  181.76   11.31
   4  -6   0  171.25   11.56
   4   6   0  169.08   10.54
   4   6   0  169.51    7.85
  -4   6   0  173.11   11.86
  -4   6   0  164.80   10.87
  -5  -6   0 1033.74   45.27
  -5  -6   0 1062.12   41.44
  -5   6   0 1099.86   46.87
   5   6   0 1056.85   44.47
  -5   6   0 1025.96   45.24
   5   6   0 1029.46   40.95
  -6  -6   0   73.77    7.75
  -6  -6   0   58.97    5.92
   6  -6   0   79.81    9.41
   6   6   0   79.80    8.68
  -6   6   0   71.60   10.37
  -6   6   0   82.11    7.96
  -7  -6   0  454.35   22.83
   7  -6   0  556.55   28.27
  -7  -6   0  460.04   25.12
  -7   6   0  549.37   29.26
  -7   6   0  527.10   27.28
   7   6   0  539.58   26.57
   8  -6   0 1493.80   64.21
  -8  -6   0 1410.40   59.15
  -8  -6   0 1460.88   62.76
  -8   6   0 1261.96   61.70
  -8   6   0 1503.07   65.68
   8   6   0 1515.39   62.43
  -9  -6   0   26.21    6.03
   9  -6   0   37.05    9.87
  -9  -6   0   26.53    8.04
  -9   6   0   25.90    9.49
   9   6   0   32.75    7.46
 -10  -6   0  143.69   13.09
 -10  -6   0  146.02   15.81
 -10   6   0  128.36   16.54
  10   6   0  132.75   16.46
 -11  -6   0  832.30   42.06
  11   6   0  860.57   44.30
 -11   6   0  865.11   42.97
 -12  -6   0    6.73    9.77
   0  -7   0   -0.72    1.48
   0  -7   0    0.54    1.52
   0   7   0    2.00    1.33
   1  -7   0 2084.76   81.43
   1  -7   0 2116.83   81.11
  -1  -7   0 2090.17   81.42
   1   7   0 2030.61   77.99
  -1   7   0 2024.46   79.94
  -2  -7   0  287.67   15.29
   2  -7   0  285.87   15.24
  -2   7   0  305.85   15.13
  -2   7   0  274.96   14.67
   2   7   0  298.64   14.42
   2   7   0  266.55   11.37
   2   7   0  261.66   11.25
  -3  -7   0  306.68   16.54
   3  -7   0  299.70   16.60
  -3   7   0  302.70   16.01
  -3   7   0  307.70   16.76
  -4  -7   0 1638.36   68.14
   4  -7   0 1725.22   68.52
  -4   7   0 1704.69   68.81
   4   7   0 1679.83   66.57
  -4   7   0 1614.94   67.79
   5  -7   0  266.28   16.68
  -5  -7   0  269.47   16.16
  -5   7   0  259.79   15.84
   5   7   0  285.19   15.66
  -5   7   0  287.48   17.65
   6  -7   0  228.72   16.31
  -6  -7   0  226.65   14.90
  -6   7   0  229.94   16.99
  -6   7   0  222.41   14.20
   6   7   0  218.22   14.32
  -7  -7   0 1237.37   51.79
   7  -7   0 1277.72   57.36
  -7  -7   0 1275.50   56.71
  -7   7   0 1304.27   58.91
  -7   7   0 1329.01   57.22
   7   7   0 1362.11   55.87
   8  -7   0    9.64    5.81
  -8  -7   0   10.90    3.78
  -8  -7   0   10.77    5.34
   8   7   0   13.53    5.57
  -8   7   0   18.49    7.79
  -9  -7   0   46.69   10.48
   9  -7   0   37.12    9.94
  -9  -7   0   32.92    6.54
   9   7   0   28.00    7.31
 -10  -7   0  219.02   19.27
  10   7   0  277.08   21.15
 -10   7   0  288.56   21.42
 -11  -7   0    3.64    7.39
 -11   7   0   12.25    7.69
   0  -8   0  221.06   12.84
   0  -8   0  219.15   12.74
   0   8   0  209.19   10.72
   1  -8   0  358.69   18.61
  -1  -8   0  349.25   18.55
   1  -8   0  370.49   18.70
  -1  -8   0  393.41   18.70
   1   8   0  357.81   15.46
  -1   8   0  363.19   17.35
  -2  -8   0 1965.11   77.93
   2  -8   0 1991.13   77.68
  -2   8   0 1986.41   76.98
  -2   8   0 1860.25   76.84
   2   8   0 1910.41   72.63
  -3  -8   0  220.97   13.43
   3  -8   0  221.46   13.83
  -3   8   0  228.23   13.93
  -3   8   0  199.35   12.62
   3   8   0  190.84   11.20
  -4  -8   0    2.95    2.34
   4  -8   0    4.61    3.48
  -4   8   0    1.89    2.09
   4   8   0    2.72    2.39
  -5  -8   0  206.63   14.45
   5  -8   0  226.44   15.30
   5   8   0  226.65   13.86
  -5   8   0  211.64   14.20
  -5   8   0  233.66   16.43
  -6  -8   0  293.81   18.41
   6  -8   0  321.97   20.15
  -6   8   0  297.67   18.12
   6   8   0  331.12   18.12
  -6   8   0  318.57   20.51
  -7  -8   0    0.00    4.41
   7  -8   0    6.02    5.22
  -7   8   0   -2.73    4.09
  -7   8   0    8.48    6.25
   7   8   0   -2.97    4.03
  -8  -8   0  919.46   48.33
   8  -8   0 1119.07   52.13
   8   8   0 1100.52   48.71
  -8   8   0 1146.39   50.93
  -8   8   0 1113.16   53.46
  -9  -8   0    3.32    6.23
  -9   8   0   -4.76    4.69
   9   8   0   -5.67    6.15
 -10  -8   0   92.02   14.93
  10   8   0  137.47   16.69
 -10   8   0  119.30   13.82
 -11  -8   0   97.36   16.41
 -11   8   0  143.15   17.99
   0  -9   0    6.39    2.85
   0  -9   0    1.34    1.89
   0   9   0    0.23    1.54
   1  -9   0  100.77    8.61
  -1  -9   0  106.90    8.82
  -1  -9   0  102.99    8.66
   1  -9   0  102.94    8.61
  -1   9   0   99.44    7.67
   1   9   0  104.70    6.29
   2  -9   0 1390.67   57.90
  -2  -9   0 1368.69   58.20
   2  -9   0 1340.87   58.16
  -2   9   0 1363.48   57.19
   2   9   0 1452.21   52.70
  -2   9   0 1431.95   57.20
  -3  -9   0   13.65    3.63
   3  -9   0   11.42    3.92
  -3   9   0   10.92    2.88
   3   9   0   12.26    3.01
  -3   9   0   13.27    3.97
   4  -9   0 1107.90   49.21
  -4  -9   0 1105.99   49.26
   4   9   0 1119.15   46.87
  -4   9   0 1118.69   49.34
  -4   9   0 1161.76   48.82
   5  -9   0    1.51    3.78
  -5  -9   0   -0.94    2.86
  -5   9   0   -1.58    4.27
   5   9   0   -0.54    3.10
  -6  -9   0   79.59    9.97
   6  -9   0   73.77   10.73
  -6   9   0   67.84   10.91
   6   9   0   56.62    8.48
  -6   9   0   69.20    9.49
   7  -9   0    7.13    5.61
  -7  -9   0    4.28    4.73
  -7   9   0    5.94    4.27
  -7   9   0    8.01    7.03
   7   9   0    7.00    4.61
  -8  -9   0  215.32   19.39
   8  -9   0  253.24   21.52
   8   9   0  245.44   17.70
  -8   9   0  206.05   21.03
  -8   9   0  243.18   18.48
   9   9   0   47.65    8.67
  -9   9   0   56.34   10.29
 -10  -9   0  227.71   19.74
  10   9   0  190.20   19.12
 -10   9   0  194.00   17.47
 -11  -9   0   13.51    9.61
 -11   9   0   17.46   10.03
   0 -10   0   22.47    4.84
   0 -10   0   25.12    4.76
  -1 -10   0   16.71    4.11
   1 -10   0   21.15    4.21
   1 -10   0   11.62    4.14
  -1 -10   0   18.40    4.12
   1  10   0   18.23    3.32
  -1  10   0   17.32    3.47
   2 -10   0  668.91   31.54
  -2 -10   0  636.73   31.43
   2 -10   0  631.13   31.48
   2  10   0  691.31   25.88
  -2  10   0  655.21   30.21
  -3 -10   0 1239.16   53.82
   3 -10   0 1237.11   53.51
  -3  10   0 1188.79   52.45
  -3  10   0 1266.38   52.77
   4 -10   0   31.54    6.84
  -4 -10   0   38.21    6.95
   4  10   0   39.61    6.85
  -4  10   0   49.98    8.79
  -5 -10   0  150.93   11.49
   5 -10   0  196.73   15.57
   5  10   0  191.40   12.74
  -5  10   0  201.08   16.03
  -5  10   0  184.01   13.40
   6 -10   0  312.45   21.35
  -6 -10   0  283.71   19.61
  -6  10   0  314.77   20.03
  -6  10   0  321.20   22.22
   6  10   0  297.34   17.78
   7 -10   0   88.76   14.88
  -7 -10   0   85.08   12.38
  -7  10   0   83.64   14.56
   7  10   0   97.38   11.05
  -7  10   0  103.08   13.25
  -8 -10   0  534.62   30.37
  -8  10   0  524.67   29.03
   8  10   0  504.60   27.55
  -9 -10   0   35.21    8.02
   9  10   0   39.04    8.27
  -9  10   0   35.61    8.02
 -10  10   0   46.75    8.54
   0 -11   0   -3.95    2.74
   0 -11   0   -0.55    3.17
   0  11   0   -2.55    1.70
   1 -11   0  525.57   26.49
  -1 -11   0  540.28   26.49
   1 -11   0  487.75   26.13
  -1 -11   0  503.62   26.58
  -1  11   0  505.60   24.34
   1  11   0  503.25   21.90
  -2 -11   0  922.56   42.77
  -2 -11   0  950.52   42.08
   2 -11   0  854.05   41.64
   2 -11   0  922.04   42.21
  -2  11   0  951.27   41.01
   2  11   0  950.60   35.90
  -3 -11   0  750.75   36.96
   3 -11   0  803.37   37.90
   3 -11   0  783.25   37.21
  -3  11   0  792.84   36.41
  -3  11   0  711.82   35.16
  -4 -11   0  227.00   15.15
   4 -11   0  289.80   19.04
  -4  11   0  272.08   18.07
  -4  11   0  263.15   16.90
   5 -11   0  799.80   40.14
  -5 -11   0  786.84   39.68
  -5  11   0  843.06   40.77
  -5  11   0  856.35   39.37
   5  11   0  818.89   36.61
   6 -11   0    2.97    6.56
  -6 -11   0   -1.23    5.39
   6  11   0    2.61    3.97
  -6  11   0    4.29    6.56
  -7 -11   0  682.48   37.03
   7 -11   0  634.38   37.33
   7  11   0  641.73   31.53
  -7  11   0  620.79   37.18
  -7  11   0  710.48   34.98
  -8  11   0   62.99   12.89
   8  11   0   42.66    7.72
  -9 -11   0  639.47   35.51
  -9  11   0  546.45   31.14
 -10 -11   0   49.94    9.84
   0 -12   0  270.70   17.34
   0 -12   0  204.26   14.31
   0  12   0  255.17   13.86
   1 -12   0  263.64   17.39
   1 -12   0  278.07   17.72
  -1 -12   0  259.17   17.61
  -1  12   0  253.10   15.33
   1  12   0  261.91   13.14
  -2 -12   0  576.37   31.08
   2 -12   0  597.77   32.12
   2 -12   0  696.91   33.38
  -2 -12   0  688.59   33.12
   2  12   0  705.69   25.96
   3 -12   0 2721.31  108.28
  -3 -12   0 2548.55  107.55
   3 -12   0 2651.67  107.20
  -3  12   0 2626.84  105.79
  -4 -12   0    1.05    4.95
   4 -12   0    5.47    5.43
   4 -12   0    3.42    4.73
  -4  12   0    2.88    4.21
  -4  12   0    7.97    5.41
   5 -12   0  385.36   24.53
  -5 -12   0  362.02   23.76
  -5  12   0  369.11   22.25
  -5  12   0  377.51   24.21
   6 -12   0   91.08   16.85
   6  12   0  112.92   11.46
  -6  12   0  121.67   13.15
  -6  12   0  115.08   15.28
  -7 -12   0  132.81   16.03
  -7  12   0  146.81   13.28
   8  12   0   63.98   12.56
  -8  12   0   84.29   12.79
  -9 -12   0   90.92   15.99
   0 -13   0   -3.99    4.58
   0  13   0    1.22    2.85
  -1 -13   0  938.69   46.33
   1 -13   0  969.59   45.37
  -1 -13   0 1012.61   45.63
   1 -13   0 1012.71   46.99
   1  13   0  969.72   40.09
  -1  13   0  983.60   42.71
   2 -13   0    8.75    5.18
  -2 -13   0   -5.66    4.16
  -2 -13   0    4.49    5.05
   2 -13   0    2.34    4.89
  -2  13   0    6.32    4.34
   3 -13   0  432.92   27.18
  -3 -13   0  511.23   28.40
   3 -13   0  525.38   29.36
  -3 -13   0  531.11   29.74
  -3  13   0  532.22   27.83
   4 -13   0   31.03    8.21
   4 -13   0   26.20    7.95
  -4 -13   0   30.37    7.21
  -4  13   0   33.22    7.82
  -4  13   0   20.87    5.68
   5 -13   0  276.08   21.10
   5 -13   0  279.32   22.93
  -5  13   0  241.57   19.32
  -5  13   0  245.67   20.33
  -6 -13   0   60.01   13.24
   6 -13   0   36.13    7.44
  -6  13   0   34.38   10.53
  -6  13   0   33.78    6.89
  -7 -13   0  755.39   39.46
  -7  13   0  776.92   40.26
  -8 -13   0    4.87    8.70
  -8  13   0   18.73    6.92
  -9 -13   0  259.62   25.25
  -9  13   0  327.83   25.29
   0 -14   0   24.65    6.84
   0 -14   0   30.90    7.32
   0  14   0   19.79    4.97
  -1 -14   0   19.06    6.59
   1 -14   0   32.97    7.36
  -1 -14   0   29.72    7.58
   1 -14   0   17.46    4.82
   1  14   0   15.45    3.95
  -2 -14   0   36.66    8.19
   2 -14   0   37.30    7.99
  -2 -14   0   34.55    8.18
  -2  14   0   45.79    9.96
   3 -14   0  767.94   38.42
   3 -14   0  674.92   37.29
  -3 -14   0  718.98   37.26
  -3 -14   0  666.01   36.45
  -3  14   0  726.17   35.60
  -4 -14   0   65.47   11.74
   4 -14   0  104.19   17.08
  -4 -14   0   85.50   15.03
   4 -14   0   90.66   13.24
  -4  14   0   92.70   14.17
  -5 -14   0  279.29   22.60
   5 -14   0  280.86   21.86
  -5  14   0  281.82   19.94
  -5  14   0  279.89   22.93
   6 -14   0   46.61    9.97
  -6  14   0   47.92    8.48
  -7 -14   0   66.13   12.10
  -7  14   0   75.36   13.91
  -8 -14   0   11.05    9.38
   8 -14   0   23.09   11.50
  -8  14   0    3.64    8.28
   0 -15   0    2.01    6.64
   0  15   0   -0.12    3.85
   1 -15   0  211.29   18.45
   1 -15   0  197.82   18.29
  -1 -15   0  206.59   18.25
  -1 -15   0  192.53   20.04
  -1  15   0  186.23   14.96
   1  15   0  160.80   11.23
   2 -15   0  254.61   20.91
  -2 -15   0  237.66   20.58
  -2 -15   0  230.97   20.61
   2 -15   0  246.41   21.60
  -2  15   0  261.20   18.27
   3 -15   0   71.81   12.72
  -3 -15   0   69.21   11.59
  -3  15   0   89.06   13.26
   4 -15   0   70.07   15.24
  -4 -15   0   78.48   14.71
  -4  15   0   51.03   10.32
   5 -15   0   18.63    8.08
  -5 -15   0   13.46    8.08
  -5  15   0   12.39   14.78
  -6 -15   0   48.94   11.38
   6 -15   0   55.17    9.39
  -6  15   0   62.62   13.96
   7 -15   0   -0.87   10.10
  -7 -15   0   -1.06    9.43
   0 -16   0  735.42   39.20
   0  16   0  702.84   32.65
   1  16   0   26.44    4.23
  -1  16   0   20.86    7.15
  -2 -16   0  298.80   21.10
   2 -16   0  235.54   21.65
  -2  16   0  225.81   18.56
   3 -16   0   32.09   10.07
  -3  16   0   47.47    9.49
  -4 -16   0   21.98   10.57
   4 -16   0   12.27    7.87
  -4  16   0   31.15    9.96
   5 -16   0    6.15    8.19
  -5 -16   0   11.72    9.66
   6 -16   0  312.88   25.59
  -6 -16   0  256.98   24.66
   0 -17   0   -9.20    8.42
   1 -17   0   20.79    8.63
  -1 -17   0    6.78    8.72
  -1  17   0   27.62    7.37
  -2 -17   0  334.28   27.62
   2 -17   0  310.01   23.98
  -2  17   0  347.26   23.15
   3 -17   0    8.81    8.43
  -3 -17   0    8.99    9.71
  -3  17   0    4.61    9.47
  -4 -17   0  563.20   32.24
   4 -17   0  500.23   33.64
  -5 -17   0    3.54    9.84
   5 -17   0    3.47   11.93
   0 -18   0  372.93   28.54
  -1 -18   0   53.04   11.42
   1 -18   0   51.76   10.20
   2 -18   0  222.60   25.51
  -2 -18   0  323.29   24.72
  -3 -18   0   -9.57   10.22
   3 -18   0    2.89   11.21
 -12   0   1  -10.76    6.74
 -11   0   1  833.67   46.19
  11   0  -1  865.13   45.86
 -11   0   1  788.47   42.16
 -10   0   1    2.54    7.54
  10   0  -1   -2.08    6.98
 -10   0   1    9.16    5.09
   9   0  -1 1012.57   48.32
   9   0  -1 1007.14   46.10
  -9   0   1 1051.57   47.19
  -9   0   1  990.33   47.68
  -8   0   1   -2.09    4.48
   8   0  -1    8.93    4.73
  -8   0   1    2.79    2.97
   8   0  -1    2.74    2.77
  -7   0   1  179.39   14.16
  -7   0   1  224.85   14.06
   7   0  -1  219.11   13.36
  -6   0   1    0.80    2.06
   6   0  -1    2.73    1.95
  -6   0   1    2.77    2.82
   6   0  -1    2.40    3.43
   5   0  -1 8722.84  328.80
   5   0  -1 8537.29  329.40
  -5   0   1 9047.98  329.49
  -5   0   1 8887.98  329.16
   4   0  -1    0.40    1.06
  -4   0   1    2.42    1.25
   3   0  -1 1776.66   72.10
   3   0  -1 1930.47   72.61
  -3   0   1 1875.81   72.42
  -3   0   1 1941.84   72.46
   2   0  -1    1.43    0.77
   2   0  -1    1.91    0.84
  -2   0   1    1.95    0.75
  -1   0   1   25.70    1.89
   1   0  -1   26.43    1.87
   1   0  -1   26.13    2.22
  -1   0   1   26.97    2.22
  -1   0  -1 1317.87   49.22
   1   0   1 1301.05   49.18
  -2   0  -1    1.88    0.75
   2   0   1    1.25    0.77
  -3   0  -1 7138.57  265.81
   4   0   1    1.80    1.12
   4   0   1    1.42    1.79
  -5   0  -1 9994.50  368.42
   5   0   1 9910.01  368.39
   5   0   1 9675.87  367.72
  -6   0  -1    3.29    2.12
   6   0   1    0.36    2.89
  -6   0  -1   -2.19    2.52
  -7   0  -1   28.35    5.23
   7   0   1   34.65    7.56
  -8   0  -1   10.33    5.27
   8   0   1    9.06    4.72
  -8   0  -1    3.78    2.87
   9   0   1   60.94   12.39
  -9   0  -1   53.52    9.06
  -9   0  -1   73.76   12.63
 -10   0  -1    3.06    4.78
  10   0   1    7.54    7.83
 -10   0  -1    4.58    7.10
  11   0   1  419.17   31.29
 -11   0  -1  406.39   46.04
 -11   0  -1  463.93   27.72
 -12  -1   1   47.75    7.98
 -12   1   1   43.82    7.51
  11  -1  -1  248.21   26.17
 -11  -1   1  303.78   25.75
 -11  -1   1  267.98   20.76
  11   1  -1  271.95   25.64
 -11   1   1  234.69   19.60
 -10  -1   1  101.40   12.04
 -10  -1   1   85.60   15.03
  10  -1  -1   78.32   15.16
 -10   1   1   69.49   12.67
  10   1  -1   92.40   15.27
 -10   1   1   99.73   11.60
  -9  -1   1  748.59   36.37
   9  -1  -1  653.21   33.94
  -9  -1   1  741.73   35.33
   9  -1  -1  686.39   36.36
  -9   1   1  699.60   36.76
   9   1  -1  734.38   36.78
   9   1  -1  608.65   31.96
  -9   1   1  718.53   35.13
   8  -1  -1   26.84    6.75
  -8  -1   1   26.94    6.44
  -8  -1   1   15.81    4.76
   8   1  -1   17.40    5.95
  -8   1   1   27.79    6.64
  -8   1   1   15.03    3.74
  -7  -1   1 2891.96  112.48
   7  -1  -1 2858.07  113.11
   7  -1  -1 2747.65  111.75
  -7  -1   1 2766.17  112.05
  -7   1   1 2892.11  113.35
   7   1  -1 2766.64  111.18
   7   1  -1 2966.47  113.52
  -7   1   1 2866.14  112.38
  -6  -1   1  597.52   28.56
   6  -1  -1  633.85   29.40
   6  -1  -1  580.84   28.13
  -6  -1   1  584.99   28.22
  -6   1   1  640.23   29.66
   6   1  -1  613.60   27.84
  -6   1   1  607.51   28.41
   6   1  -1  631.46   29.49
  -5  -1   1  307.96   15.76
  -5  -1   1  286.30   15.34
   5  -1  -1  293.96   15.51
   5  -1  -1  310.26   16.36
   5   1  -1  290.12   16.03
  -5   1   1  292.84   16.10
  -5   1   1  301.07   15.65
   5   1  -1  294.09   14.96
  -4  -1   1  359.79   16.73
  -4  -1   1  338.73   16.44
   4  -1  -1  349.22   16.93
   4  -1  -1  341.88   16.57
   4   1  -1  339.01   16.07
  -4   1   1  363.56   17.15
  -4   1   1  371.02   16.77
   4   1  -1  305.23   16.68
  -3  -1   1  248.55   11.91
   3  -1  -1  250.99   12.16
  -3  -1   1  257.81   12.23
   3  -1  -1  240.50   12.10
  -3   1   1  258.01   12.15
   3   1  -1  246.41   11.72
  -3   1   1  248.27   12.33
   3   1  -1  256.84   12.45
   2  -1  -1  475.39   20.02
   2  -1  -1  478.57   19.80
  -2  -1   1  478.91   19.93
  -2  -1   1  499.75   19.64
  -2   1   1  464.08   19.95
   2   1  -1  491.06   20.05
  -2   1   1  471.59   19.74
   1  -1  -1 5659.59  210.53
   1   1  -1 5554.60  211.50
  -1   1   1 5464.12  210.14
   1  -1   1 7604.32  293.17
   1   1   1 7946.75  291.49
  -1   1  -1 7815.94  293.35
  -2  -1  -1   11.64    1.69
   2  -1   1   12.78    1.58
  -2  -1  -1   10.81    1.58
  -2   1  -1   12.36    1.70
   2   1   1   14.04    1.85
  -2   1  -1   12.62    2.11
  -3  -1  -1  249.69   11.83
  -3  -1  -1  253.15   12.04
   3  -1   1  243.84   12.15
   3   1   1  240.82   11.52
  -3   1  -1  264.80   12.61
  -3   1  -1  260.24   12.30
   3   1   1  252.90   12.16
   4  -1   1  207.55   10.46
  -4  -1  -1  174.98    9.89
  -4  -1  -1  168.75    9.82
   4   1   1  169.06    9.35
  -4   1  -1  150.95    9.56
  -4   1  -1  181.58   10.13
   4   1   1  174.47   10.12
   5  -1   1  472.01   22.83
  -5  -1  -1  479.71   22.51
  -5  -1  -1  480.90   22.41
  -5   1  -1  513.10   22.97
   5   1   1  478.52   21.81
   5   1   1  430.62   21.92
  -5   1  -1  502.66   23.31
   6  -1   1  219.88   13.97
  -6  -1  -1  206.25   13.36
  -6  -1  -1  192.71   12.60
  -6   1  -1  223.97   13.29
   6   1   1  211.56   13.91
  -6   1  -1  226.28   14.18
  -7  -1  -1 1206.38   53.19
  -7  -1  -1 1311.50   54.00
   7  -1   1 1171.48   53.76
  -7   1  -1 1335.56   54.93
   7   1   1 1303.12   54.29
  -7   1  -1 1206.09   53.33
   8  -1   1   20.03    6.10
  -8  -1  -1   19.39    5.11
  -8  -1  -1   17.49    5.57
  -8   1  -1   12.28    5.48
  -8   1  -1   10.87    3.49
   8   1   1   16.92    5.85
  -9  -1  -1 1449.94   61.85
   9  -1   1 1420.58   62.75
  -9  -1  -1 1460.34   62.57
  -9   1  -1 1445.48   63.59
  -9   1  -1 1276.92   60.57
   9   1   1 1406.07   62.55
 -10  -1  -1   10.34    5.70
 -10  -1  -1    9.99    8.11
  10  -1   1   -4.71    7.81
  10   1   1   -1.78    7.29
 -10   1  -1   -3.92    4.44
 -10   1  -1   11.54    8.79
 -11  -1  -1   76.02   12.70
  11  -1   1   96.37   20.94
 -11  -1  -1   65.40   13.44
  11   1   1   91.90   19.66
 -11   1  -1   92.46   13.88
 -12  -1  -1    6.49    7.84
 -12   1  -1   10.65    8.08
 -12  -2   1   18.04    7.31
 -12   2   1    8.90    8.61
 -11  -2   1  143.45   15.24
 -11  -2   1  177.60   22.52
  11   2  -1  185.33   22.57
 -11   2   1  178.88   16.79
 -10  -2   1  274.12   21.53
 -10  -2   1  273.65   19.58
  10  -2  -1  256.84   22.65
  10   2  -1  267.83   21.88
 -10   2   1  284.50   19.67
 -10   2   1  291.68   24.15
  -9  -2   1  397.12   23.93
   9  -2  -1  394.56   22.92
  -9  -2   1  361.41   22.40
   9  -2  -1  371.80   24.14
   9   2  -1  350.90   23.93
  -9   2   1  394.98   24.93
   9   2  -1  375.67   20.79
  -8  -2   1    7.66    3.74
   8  -2  -1   12.62    5.30
  -8  -2   1    9.43    4.99
   8   2  -1   15.06    5.41
  -8   2   1    8.09    3.17
   8   2  -1    7.66    2.79
  -8   2   1   17.05    5.94
  -7  -2   1  200.13   13.34
   7  -2  -1  207.65   14.83
   7  -2  -1  186.33   13.09
  -7  -2   1  211.10   13.86
   7   2  -1  188.40   12.04
  -7   2   1  190.37   14.59
   7   2  -1  195.58   14.52
  -7   2   1  207.20   13.32
  -6  -2   1  135.29    9.91
   6  -2  -1  131.01    9.81
  -6  -2   1  123.51    9.53
   6  -2  -1  138.11   11.05
   6   2  -1  137.01    9.08
   6   2  -1  132.43   10.92
  -6   2   1  136.80    9.81
  -6   2   1  134.73   11.33
  -5  -2   1 1791.50   70.50
   5  -2  -1 1768.67   71.37
   5  -2  -1 1907.91   72.07
  -5  -2   1 1708.37   71.00
  -5   2   1 1729.37   71.10
  -5   2   1 1832.64   72.20
   5   2  -1 1802.00   70.14
   5   2  -1 1767.61   71.64
   4  -2  -1    5.92    1.61
   4  -2  -1    3.07    1.68
  -4  -2   1    5.96    1.73
  -4  -2   1    4.07    1.51
   4   2  -1    1.27    2.04
  -4   2   1    5.38    1.67
   4   2  -1    3.52    1.30
  -4   2   1    6.89    2.46
  -3  -2   1 1748.43   66.54
   3  -2  -1 1735.36   66.46
  -3  -2   1 1704.18   65.48
   3  -2  -1 1704.96   66.53
   3   2  -1 1694.56   66.54
  -3   2   1 1732.35   66.82
  -3   2   1 1728.42   66.33
   3   2  -1 1627.59   65.28
   2  -2  -1 1489.03   58.71
   2  -2  -1 1503.95   58.51
  -2  -2   1 1514.16   58.79
  -2  -2   1 1547.36   57.81
  -2   2   1 1545.50   58.50
  -2   2   1 1558.81   58.96
   2   2  -1 1507.28   57.76
   2   2  -1 1525.72   58.79
   1  -2  -1 1047.65   39.13
   1  -2  -1 1018.53   38.85
  -1  -2   1  979.26   39.29
  -1   2   1 1018.40   39.13
   1   2  -1 1008.56   39.27
   0  -2  -1 4802.27  180.58
   0  -2   1 5042.57  184.14
   0   2   1 4722.59  180.60
   0   2  -1 4561.88  183.43
  -1  -2  -1   36.81    2.49
   1  -2   1   33.81    2.71
   1   2   1   37.83    2.25
   2  -2   1  153.70    8.13
  -2  -2  -1  158.09    7.04
  -2  -2  -1  165.13    7.87
  -2   2  -1  155.43    8.32
   2   2   1  159.51    7.66
  -2   2  -1  157.98    8.15
  -3  -2  -1  721.10   28.10
  -3  -2  -1  718.91   28.97
   3  -2   1  671.87   29.14
  -3   2  -1  712.21   29.34
  -3   2  -1  690.79   29.60
   3   2   1  727.11   28.89
   3   2   1  660.21   27.76
  -4  -2  -1    2.20    1.62
  -4  -2  -1    7.26    1.77
  -4   2  -1    7.84    2.57
   4   2   1    4.26    1.81
   4   2   1    5.27    1.34
  -5  -2  -1 2736.48  103.52
   5  -2   1 2715.63  104.79
  -5  -2  -1 2628.46  104.08
  -5   2  -1 2586.87  104.34
  -5   2  -1 2733.15  105.24
   5   2   1 2717.71  104.22
  -6  -2  -1    3.18    2.65
   6  -2   1    9.63    3.76
  -6  -2  -1    3.35    2.08
  -6   2  -1    3.48    2.23
   6   2   1    3.20    3.12
  -6   2  -1    6.42    3.74
   7  -2   1   58.08    9.11
  -7  -2  -1   66.90    8.20
  -7  -2  -1   44.01    6.77
  -7   2  -1   64.44    9.28
   7   2   1   54.65    8.39
  -7   2  -1   57.14    6.81
  -8  -2  -1  196.72   15.11
   8  -2   1  197.77   16.05
  -8  -2  -1  198.91   14.29
   8   2   1  177.45   15.41
  -8   2  -1  175.91   13.80
  -8   2  -1  215.79   16.58
  -9  -2  -1   -1.04    5.30
   9  -2   1    0.09    5.82
   9   2   1   -1.29    5.72
  -9   2  -1    3.01    6.25
 -10  -2  -1  181.00   18.77
  10  -2   1  168.92   17.79
 -10  -2  -1  173.44   15.23
  10   2   1  185.08   18.30
 -10   2  -1  187.07   15.34
 -10   2  -1  143.05   20.18
 -11  -2  -1  460.69   28.78
  11  -2   1  444.78   33.50
 -11  -2  -1  469.40   32.24
 -11   2  -1  475.33   28.58
  11   2   1  460.53   31.00
 -12  -2  -1    1.50    8.40
 -12   2  -1    5.23    8.60
  12   2   1   19.70   15.71
 -12  -3   1   94.52   17.16
 -12   3   1   74.56   15.35
 -11  -3   1   29.24    9.95
 -11  -3   1   16.31    6.93
 -11   3   1   18.04    6.68
  11   3  -1   17.01   10.38
 -10  -3   1  346.96   24.04
  10  -3  -1  329.87   25.77
 -10  -3   1  343.46   22.43
 -10   3   1  335.70   26.71
 -10   3   1  343.88   22.24
  10   3  -1  349.58   24.96
  -9  -3   1   86.02   12.13
   9  -3  -1   59.58   12.95
  -9  -3   1   53.55    9.26
  -9   3   1   77.25   14.00
   9   3  -1   72.44    8.01
   9   3  -1   90.82   13.14
   8  -3  -1   -0.70    4.80
   8  -3  -1    6.86    4.17
  -8  -3   1    1.55    2.78
   8   3  -1    2.15    4.70
  -8   3   1    2.50    4.67
   8   3  -1    3.50    2.41
  -7  -3   1  416.11   21.42
  -7  -3   1  432.71   22.15
   7  -3  -1  366.01   21.35
   7  -3  -1  404.86   23.21
   7   3  -1  430.72   23.07
  -7   3   1  395.28   21.63
   7   3  -1  396.17   20.07
  -7   3   1  424.76   24.00
  -6  -3   1 2343.51   88.85
  -6  -3   1 2248.81   89.84
   6  -3  -1 2267.59   90.11
   6  -3  -1 2360.51   90.87
  -6   3   1 1900.22   89.82
   6   3  -1 2366.34   90.71
   6   3  -1 2319.20   88.23
  -6   3   1 2265.06   89.95
   5  -3  -1  171.25   11.18
  -5  -3   1  191.20   11.55
   5  -3  -1  187.99   12.25
   5   3  -1  178.84   11.92
   5   3  -1  182.07   10.07
  -5   3   1  176.28   11.13
  -5   3   1  193.07   12.37
   4  -3  -1  922.24   37.92
  -4  -3   1  874.35   37.52
  -4  -3   1  901.68   36.18
   4  -3  -1  912.10   37.78
  -4   3   1  867.54   37.37
   4   3  -1  868.67   35.94
  -4   3   1  924.98   38.36
   3  -3  -1    1.86    1.49
  -3  -3   1    1.13    0.64
   3  -3  -1    0.43    1.25
  -3  -3   1    1.67    1.06
  -3   3   1    0.98    1.00
   3   3  -1    0.30    0.67
   3   3  -1    2.36    1.40
  -2  -3   1    4.66    1.26
   2  -3  -1    1.29    0.88
   2   3  -1    2.66    0.99
   2   3  -1    2.12    1.11
  -2   3   1    4.12    1.05
  -2   3   1    2.75    1.22
  -1  -3   1 3146.40  117.84
   1  -3  -1 3081.59  117.12
   1  -3  -1 3051.77  117.17
  -1   3   1 2958.53  116.92
   1   3  -1 3291.37  117.71
  -1   3   1 3246.69  117.40
   0  -3   1    0.31    0.64
   0  -3  -1    0.71    0.51
   0   3  -1    0.89    0.67
   0   3   1    1.04    0.50
  -1  -3  -1  153.60    7.19
   1  -3   1  143.42    7.57
   1   3   1  154.90    6.84
  -1   3  -1  143.36    7.58
   2  -3   1  369.19   16.20
  -2  -3  -1  358.59   14.16
  -2  -3  -1  356.45   15.71
  -2   3  -1  360.35   16.20
  -2   3  -1  373.59   16.41
   2   3   1  351.54   15.32
  -3  -3  -1  596.17   25.82
  -3  -3  -1  623.01   24.46
   3  -3   1  586.21   26.32
  -3   3  -1  641.73   26.53
  -3   3  -1  606.94   26.60
   3   3   1  614.79   25.57
  -4  -3  -1 2484.72   95.64
  -4  -3  -1 2466.92   94.22
   4  -3   1 2450.06   96.08
  -4   3  -1 2478.26   96.17
   4   3   1 2552.72   95.55
  -4   3  -1 2428.13   96.52
  -5  -3  -1  531.67   24.70
  -5  -3  -1  519.75   23.69
   5  -3   1  517.33   25.29
  -5   3  -1  559.39   25.43
   5   3   1  525.50   24.59
  -5   3  -1  557.87   26.17
  -6  -3  -1  527.31   25.33
   6  -3   1  528.68   26.32
  -6  -3  -1  528.63   24.59
  -6   3  -1  516.16   26.67
  -6   3  -1  515.14   25.65
   6   3   1  548.16   25.77
   7  -3   1  361.54   21.37
  -7  -3  -1  371.53   19.77
  -7  -3  -1  340.64   19.51
   7   3   1  384.32   20.83
  -7   3  -1  359.60   21.69
  -8  -3  -1   52.96    8.08
  -8  -3  -1   48.07    9.13
   8  -3   1   60.89   11.37
  -8   3  -1   60.82    9.88
   8   3   1   68.62   10.04
  -9  -3  -1   21.77    5.15
  -9  -3  -1   22.58    6.59
   9  -3   1   26.70    7.52
  -9   3  -1   25.36    7.39
   9   3   1   21.18    6.79
 -10  -3  -1   53.79   11.25
  10  -3   1   74.13   16.51
 -10  -3  -1   45.88    9.47
 -10   3  -1   54.38   12.52
  10   3   1   75.95   14.07
 -11  -3  -1   68.73   12.51
 -11  -3  -1   77.43   13.19
 -11   3  -1   61.07   10.76
  11   3   1   49.92   12.20
 -12  -3  -1  167.32   20.72
 -12   3  -1  248.50   21.86
 -12  -4   1   -9.71    8.20
 -12   4   1   -4.48    7.65
 -11  -4   1   10.53    7.19
 -11  -4   1   24.02    9.79
  11   4  -1   18.07   10.70
 -11   4   1   22.42    6.77
  10  -4  -1  516.80   31.37
 -10  -4   1  497.62   28.62
 -10  -4   1  524.75   29.43
  10   4  -1  525.71   31.50
 -10   4   1  512.11   28.23
  -9  -4   1    5.67    4.09
  -9  -4   1   16.40    6.06
   9  -4  -1   10.96    7.06
  -9   4   1   12.56    7.82
  -9   4   1    3.13    5.08
   9   4  -1   12.31    3.49
   9   4  -1   14.63    6.92
  -8  -4   1 1734.48   69.77
   8  -4  -1 1662.74   72.17
  -8  -4   1 1657.08   70.96
   8  -4  -1 1599.80   70.96
   8   4  -1 1659.38   68.30
   8   4  -1 1774.12   72.33
  -8   4   1 1701.86   73.44
  -8   4   1 1707.35   71.44
  -7  -4   1  174.67   12.38
  -7  -4   1  174.59   12.41
   7  -4  -1  171.92   14.13
   7  -4  -1  173.09   12.68
   7   4  -1  167.03   10.59
  -7   4   1  188.15   14.97
   7   4  -1  169.84   13.58
  -6  -4   1  925.60   42.19
  -6  -4   1  968.15   40.56
   6  -4  -1 1006.28   43.05
   6  -4  -1  837.12   42.05
  -6   4   1  973.92   43.80
   6   4  -1 1011.93   43.11
   6   4  -1 1001.00   40.26
  -6   4   1 1037.88   42.89
   5  -4  -1  159.58   10.52
  -5  -4   1  147.66    9.14
   5  -4  -1  155.86   11.09
  -5  -4   1  155.61   10.32
   5   4  -1  131.48    8.31
  -5   4   1  160.69   10.41
  -5   4   1  161.90   11.81
   5   4  -1  150.39   10.73
   4  -4  -1  188.86   11.36
  -4  -4   1  190.84    9.80
   4  -4  -1  174.92   11.05
  -4  -4   1  190.74   11.30
   4   4  -1  195.70   11.38
  -4   4   1  195.06   12.22
   4   4  -1  187.07    9.41
  -4   4   1  188.52   11.05
  -3  -4   1   46.20    4.31
   3  -4  -1   37.20    4.04
  -3  -4   1   36.31    2.92
   3   4  -1   35.09    2.89
   3   4  -1   33.32    4.05
  -2  -4   1 1464.08   54.90
   2  -4  -1 1359.37   54.12
   2  -4  -1 1386.61   54.27
  -2   4   1 1300.02   53.78
   2   4  -1 1427.36   54.42
   2   4  -1 1328.97   52.40
  -2   4   1 1421.30   54.59
  -1  -4   1    2.86    1.11
   1  -4  -1    2.14    1.03
   1  -4  -1    0.67    0.73
   1   4  -1    2.08    1.13
  -1   4   1    4.32    1.01
  -1   4   1    4.66    1.21
   0  -4   1 3192.31  123.22
   0  -4   1 3297.83  123.03
   0  -4  -1 3298.98  122.35
  -1  -4  -1 1052.77   40.31
   1  -4   1 1003.22   40.72
  -1   4  -1 1002.29   40.76
  -1   4  -1 1048.33   40.61
   2  -4   1  550.20   23.88
  -2  -4  -1  578.30   23.43
  -2   4  -1  546.49   23.74
   2   4   1  560.94   22.69
  -2   4  -1  527.49   23.76
  -3  -4  -1 1286.75   49.90
   3  -4   1 1290.56   52.69
  -3  -4  -1 1365.03   52.50
  -3   4  -1 1313.63   53.21
   3   4   1 1317.49   51.71
  -3   4  -1 1331.65   52.95
  -4  -4  -1   30.86    2.95
  -4  -4  -1   27.31    4.04
   4  -4   1   38.17    5.37
  -4   4  -1   32.72    4.54
   4   4   1   33.83    4.13
  -4   4  -1   39.87    5.81
   5  -4   1    1.60    2.46
  -5  -4  -1    5.25    1.87
  -5  -4  -1    1.33    1.53
  -5   4  -1   -0.53    1.80
   5   4   1    2.49    2.07
  -5   4  -1    3.03    2.84
  -6  -4  -1 1344.51   56.21
  -6  -4  -1 1285.46   53.96
  -6   4  -1 1380.82   58.07
  -6   4  -1 1366.15   56.94
   6   4   1 1363.69   56.04
  -7  -4  -1   -1.32    2.53
   7  -4   1    2.74    4.11
  -7  -4  -1   -0.02    3.46
   7   4   1    2.16    3.60
  -7   4  -1    4.25    3.04
  -7   4  -1    0.03    3.81
  -8  -4  -1  771.82   36.60
  -8  -4  -1  821.96   36.19
   8  -4   1  781.10   38.20
  -8   4  -1  809.90   39.72
  -8   4  -1  794.88   37.55
   8   4   1  669.57   36.12
  -9  -4  -1    4.82    5.47
   9  -4   1    5.26    6.32
   9   4   1   -0.67    6.07
  -9   4  -1    5.76    7.32
  -9   4  -1    2.99    4.65
  10  -4   1  677.50   38.82
 -10  -4  -1  718.73   36.52
 -10  -4  -1  696.97   36.29
  10   4   1  736.84   37.45
 -10   4  -1  689.54   36.18
 -11  -4  -1  134.32   20.80
 -11  -4  -1  127.53   15.60
  11   4   1  147.42   20.03
 -12  -4  -1   -5.72    8.62
 -12   4  -1    3.35    9.61
 -12  -5   1  384.15   27.48
 -12   5   1  374.55   28.56
 -11  -5   1    2.73    8.89
 -11  -5   1   18.95    7.07
 -11   5   1   10.08    6.02
  11   5  -1   22.75   10.98
  10  -5  -1  457.06   31.05
 -10  -5   1  453.92   25.90
 -10  -5   1  408.02   26.02
  10   5  -1  426.63   27.97
 -10   5   1  420.43   25.61
  -9  -5   1  612.58   30.90
   9  -5  -1  606.82   33.65
  -9  -5   1  545.77   31.29
  -9   5   1  622.64   35.91
  -9   5   1  634.05   33.02
   9   5  -1  611.34   33.00
  -8  -5   1   11.94    4.80
   8  -5  -1   24.70    6.85
  -8  -5   1    2.27    4.06
  -8   5   1   11.26    5.91
   8   5  -1   12.67    5.28
  -8   5   1   10.60    4.11
   8   5  -1    9.46    2.93
  -7  -5   1   82.70    8.13
  -7  -5   1   78.19    8.47
   7  -5  -1   69.16    7.15
   7  -5  -1  102.39   11.48
   7   5  -1   96.57   10.29
   7   5  -1   77.69    6.67
  -7   5   1   88.29   11.80
  -7   5   1  107.56    9.46
  -6  -5   1 1290.20   51.77
   6  -5  -1 1315.38   55.08
  -6  -5   1 1254.15   54.35
   6  -5  -1 1253.99   54.56
   6   5  -1 1311.57   51.41
  -6   5   1 1238.26   54.21
  -6   5   1 1281.65   55.79
   6   5  -1 1316.02   54.64
   5  -5  -1 1025.00   45.14
  -5  -5   1 1072.48   42.35
  -5  -5   1 1044.00   45.14
   5  -5  -1 1060.73   45.36
   5   5  -1 1024.96   41.91
   5   5  -1 1125.06   45.33
  -5   5   1 1044.27   46.00
  -5   5   1 1025.50   44.76
  -4  -5   1 2048.66   80.05
   4  -5  -1 2106.22   83.13
  -4  -5   1 2117.30   83.29
   4  -5  -1 2214.47   83.36
   4   5  -1 2018.56   79.89
  -4   5   1 2105.95   83.76
  -4   5   1 2056.10   82.68
   4   5  -1 2169.91   82.81
   3  -5  -1  461.25   21.38
   3  -5  -1  450.25   21.36
  -3  -5   1  487.22   21.96
   3   5  -1  458.93   21.31
  -3   5   1  463.65   21.21
  -3   5   1  465.09   21.92
   2  -5  -1 3903.66  146.73
  -2  -5   1 3866.37  147.50
   2  -5  -1 3589.72  146.56
   2   5  -1 4270.34  147.20
  -2   5   1 3912.72  147.03
  -2   5   1 3767.20  146.42
   1  -5  -1  381.98   16.99
   1  -5  -1  382.65   17.32
  -1  -5   1  426.16   18.48
  -1   5   1  373.39   17.19
  -1   5   1  389.07   17.22
   1   5  -1  401.88   17.62
   0  -5   1    5.23    1.45
   0  -5  -1    4.32    1.28
   0  -5   1    6.09    1.74
   0  -5  -1    3.47    1.37
   0   5   1    3.25    0.97
   1  -5   1  894.30   36.79
  -1  -5  -1  889.85   35.93
   1  -5   1  856.35   36.34
  -1   5  -1  905.38   35.95
   1   5   1  908.82   33.58
  -1   5  -1  888.01   36.38
  -2  -5  -1  938.72   37.51
   2  -5   1  905.87   37.86
  -2   5  -1  903.75   37.82
   2   5   1  957.83   36.51
  -2   5  -1  885.39   37.73
   3  -5   1  448.20   21.70
  -3  -5  -1  472.02   21.35
   3   5   1  486.40   20.64
  -3   5  -1  469.81   22.15
  -3   5  -1  458.38   21.67
  -4  -5  -1 4686.87  176.28
   4  -5   1 4626.17  176.75
  -4  -5  -1 4580.54  172.82
  -4   5  -1 4614.39  177.26
   4   5   1 4778.55  175.29
  -4   5  -1 4573.34  176.72
  -5  -5  -1   19.63    3.67
   5  -5   1   19.11    4.44
  -5  -5  -1   17.00    3.86
  -5   5  -1   12.05    4.12
   5   5   1   26.25    4.36
   6  -5   1  919.30   40.51
  -6  -5  -1  868.16   39.26
  -6  -5  -1  794.55   36.54
  -6   5  -1  915.22   41.45
   6   5   1  912.59   38.97
  -6   5  -1  911.74   40.17
  -7  -5  -1  192.88   12.25
   7  -5   1  205.71   15.58
  -7  -5  -1  192.33   13.25
  -7   5  -1  202.31   15.67
   7   5   1  211.23   14.11
  -7   5  -1  160.82   12.35
  -8  -5  -1   23.12    5.51
   8  -5   1   28.36    7.28
  -8  -5  -1   14.14    4.92
   8   5   1   29.31    6.17
  -8   5  -1   24.08    6.29
  -9  -5  -1 1295.52   59.33
   9  -5   1 1459.27   63.98
  -9  -5  -1 1295.57   61.48
  -9   5  -1 1508.60   63.39
  -9   5  -1 1457.00   65.93
   9   5   1 1435.91   61.88
 -10  -5  -1  312.05   19.79
  10  -5   1  255.65   24.35
 -10  -5  -1  262.18   20.62
 -10   5  -1  239.85   19.83
  10   5   1  259.87   21.08
 -11  -5  -1    8.21    9.08
 -11  -5  -1   -1.14    6.75
 -11   5  -1   -9.20    6.41
  11   5   1    1.69    9.28
 -12  -5  -1  464.01   29.83
 -12   5  -1  384.96   30.41
 -12   6   1   -8.90    9.71
 -11  -6   1  339.55   22.17
 -11  -6   1  323.57   27.31
 -11   6   1  353.08   24.43
  11   6  -1  365.89   27.90
 -10  -6   1   12.45    5.18
 -10  -6   1   14.97    7.16
  10   6  -1   14.86    8.17
  -9  -6   1    4.84    4.86
  -9  -6   1    8.18    6.02
   9  -6  -1    5.18    7.82
   9   6  -1    5.16    6.02
  -9   6   1    8.33    7.84
  -9   6   1    4.53    4.74
   8  -6  -1 1667.18   72.31
  -8  -6   1 1636.12   67.75
  -8  -6   1 1616.87   70.80
  -8   6   1 1720.93   71.47
   8   6  -1 1691.25   66.76
   8   6  -1 1669.34   71.08
  -8   6   1 1666.62   73.84
  -7  -6   1   59.67    7.16
   7  -6  -1   68.06   10.22
  -7  -6   1   75.20    7.45
   7  -6  -1   61.40    8.59
   7   6  -1   52.21    5.19
   7   6  -1   40.04    8.75
  -7   6   1   69.19   10.29
   6  -6  -1  438.71   23.60
   6  -6  -1  435.83   23.14
  -6  -6   1  414.08   19.94
  -6  -6   1  441.01   23.11
  -6   6   1  441.13   24.45
   6   6  -1  425.09   19.29
   6   6  -1  445.40   22.92
  -6   6   1  419.62   22.45
   5  -6  -1  826.75   37.14
   5  -6  -1  761.15   36.78
  -5  -6   1  819.49   37.16
   5   6  -1  897.45   37.19
   5   6  -1  791.67   33.13
  -5   6   1  887.41   38.57
  -5   6   1  801.52   36.60
   4  -6  -1   26.80    5.13
   4  -6  -1   26.03    4.52
  -4  -6   1   23.61    4.42
   4   6  -1   28.44    5.05
   4   6  -1   26.00    2.57
  -4   6   1   27.39    4.12
  -4   6   1   31.30    6.01
   3  -6  -1 2949.86  115.13
   3  -6  -1 3040.11  115.39
  -3  -6   1 2912.87  115.81
   3   6  -1 3036.33  111.91
   3   6  -1 3004.94  114.94
  -3   6   1 2942.31  114.87
  -3   6   1 3053.72  115.82
   2  -6  -1  697.94   28.73
   2  -6  -1  625.72   28.52
  -2  -6   1  670.50   29.56
   2   6  -1  690.78   28.90
  -2   6   1  661.25   28.85
  -2   6   1  666.16   28.50
  -1  -6   1   59.25    5.36
  -1   6   1   49.09    4.14
   1   6  -1   58.89    5.23
   0  -6   1 4426.83  161.65
   0  -6  -1 4308.57  160.90
   0  -6   1 4179.62  161.90
   0  -6  -1 4288.79  161.08
   0   6   1 4157.45  159.45
   1  -6   1  132.78    8.60
   1  -6   1  153.35    9.43
  -1  -6  -1  150.00    8.80
   1   6   1  157.33    6.75
  -1   6  -1  145.28    8.95
  -1   6  -1  169.82    9.07
   2  -6   1 3946.11  148.22
  -2  -6  -1 3961.44  147.81
   2   6   1 3928.41  146.38
  -2   6  -1 3833.25  148.01
  -2   6  -1 3792.18  147.73
   3  -6   1 3164.62  123.37
  -3  -6  -1 3290.24  123.10
   3   6   1 3270.93  121.53
  -3   6  -1 3059.24  123.12
  -3   6  -1 3224.22  123.64
  -4  -6  -1  288.90   15.60
   4  -6   1  288.57   16.34
  -4   6  -1  272.55   15.77
  -4   6  -1  298.41   16.78
   4   6   1  295.74   14.78
  -5  -6  -1  678.96   31.17
  -5  -6  -1  674.92   27.15
   5  -6   1  678.50   31.92
  -5   6  -1  692.07   31.79
  -5   6  -1  668.91   32.52
   5   6   1  670.77   29.65
   6  -6   1 2186.41   89.15
  -6  -6  -1 2181.63   88.34
  -6  -6  -1 2187.05   84.29
  -6   6  -1 2083.27   88.39
  -6   6  -1 2264.49   90.48
   6   6   1 2268.32   87.25
  -7  -6  -1    5.31    3.16
  -7  -6  -1    7.80    2.68
   7   6   1   12.85    4.22
  -7   6  -1   14.94    5.75
  -7   6  -1    6.64    4.39
  -8  -6  -1  684.10   34.36
  -8  -6  -1  693.88   31.75
   8  -6   1  734.28   36.50
  -8   6  -1  628.40   34.19
  -8   6  -1  654.74   36.60
   8   6   1  758.34   34.15
  -9  -6  -1  386.77   22.09
   9  -6   1  400.66   27.21
  -9  -6  -1  396.99   25.17
   9   6   1  410.68   24.22
  -9   6  -1  391.55   24.21
  -9   6  -1  378.47   28.71
 -10  -6  -1  146.81   16.46
 -10  -6  -1  151.93   12.58
  10   6   1  149.64   17.03
 -10   6  -1  132.07   14.46
 -11  -6  -1   17.44    6.89
 -11   6  -1    5.05    7.07
  11   6   1   -2.81   12.11
 -11  -7   1   -1.57    7.13
 -11   7   1    4.76    7.10
  11   7  -1    8.69   10.17
 -10  -7   1  154.83   15.94
 -10  -7   1  159.85   16.08
  10   7  -1  158.86   18.46
 -10   7   1  156.27   15.09
  -9  -7   1  299.47   20.53
   9  -7  -1  291.19   24.12
  -9  -7   1  296.34   18.25
   9   7  -1  287.09   21.23
  -9   7   1  307.57   20.86
  -8  -7   1   60.98   10.69
  -8  -7   1   63.95    8.16
   8  -7  -1   61.37   11.23
  -8   7   1   77.53   14.48
  -8   7   1   43.64    8.50
   8   7  -1   66.61   11.40
   7  -7  -1  269.93   17.98
  -7  -7   1  229.49   15.99
   7   7  -1  250.33   12.31
  -7   7   1  243.91   18.53
   7   7  -1  208.03   15.74
  -7   7   1  241.74   16.60
  -6  -7   1  344.53   19.72
   6  -7  -1  340.83   20.46
   6   7  -1  337.21   15.24
   6   7  -1  361.44   19.63
  -6   7   1  356.14   21.29
  -6   7   1  289.65   17.49
  -5  -7   1  373.72   20.34
   5  -7  -1  373.29   20.53
   5  -7  -1  349.56   19.62
  -5   7   1  386.93   21.36
   5   7  -1  353.60   15.77
   5   7  -1  387.32   20.03
  -5   7   1  356.60   19.44
   4  -7  -1  804.93   35.10
   4  -7  -1  748.78   34.42
  -4  -7   1  753.19   34.94
  -4   7   1  749.70   34.14
   4   7  -1  811.57   34.29
  -4   7   1  763.78   35.30
   3  -7  -1  953.90   40.94
   3  -7  -1 1025.73   41.69
  -3  -7   1  965.88   41.92
   3   7  -1  934.32   40.48
  -3   7   1  956.33   40.76
  -3   7   1 1004.26   41.84
   3   7  -1  951.89   37.38
  -2  -7   1 2880.73  113.44
   2  -7  -1 3060.82  112.78
  -2   7   1 2870.25  112.19
   2   7  -1 2966.28  112.17
  -2   7   1 2814.93  111.89
   1  -7  -1  830.79   35.37
  -1  -7   1  866.31   36.56
  -1  -7   1  853.86   35.88
   1   7  -1  863.52   35.46
  -1   7   1  793.02   34.51
   0  -7   1  112.55    8.23
   0  -7   1  111.94    8.03
   0  -7  -1  114.79    7.28
   0  -7  -1  113.66    7.67
   0   7  -1  111.77    6.72
   0   7   1  112.24    6.60
   1  -7   1 3519.01  128.78
  -1  -7  -1 3363.45  128.22
   1  -7   1 3217.38  128.87
  -1   7  -1 3275.78  128.27
  -1   7  -1 3287.26  127.34
   1   7   1 3448.21  124.95
  -2  -7  -1  995.02   42.00
   2  -7   1 1030.63   42.65
  -2   7  -1  966.96   42.05
  -2   7  -1 1028.73   42.11
  -3  -7  -1  182.46   11.26
   3  -7   1  185.77   12.09
   3   7   1  175.15   10.02
  -3   7  -1  191.56   12.29
  -3   7  -1  178.16   11.35
  -4  -7  -1  510.35   24.73
   4  -7   1  537.96   25.69
  -4   7  -1  506.77   24.98
   4   7   1  505.18   23.27
  -4   7  -1  512.39   25.68
  -5  -7  -1    2.38    2.40
   5  -7   1    4.73    3.72
  -5   7  -1    2.53    3.92
  -5   7  -1    6.34    2.43
   5   7   1    0.20    1.84
   6  -7   1  579.45   29.96
  -6  -7  -1  558.72   23.73
  -6  -7  -1  573.32   28.78
  -6   7  -1  582.13   29.37
  -6   7  -1  580.12   30.47
   6   7   1  608.07   27.51
   7  -7   1  235.91   17.63
  -7  -7  -1  226.86   12.53
  -7  -7  -1  258.82   15.77
   7   7   1  232.96   15.30
  -7   7  -1  249.99   16.90
  -7   7  -1  238.17   18.44
  -8  -7  -1   41.55    7.06
  -8  -7  -1   49.38    9.33
   8  -7   1   41.54    8.69
  -8   7  -1   55.75   10.51
   8   7   1   54.02    9.85
  -8   7  -1   43.96    9.75
   9  -7   1  845.56   44.15
  -9  -7  -1  819.13   37.48
  -9  -7  -1  866.15   42.11
   9   7   1  849.51   40.25
  -9   7  -1  865.71   41.69
 -10  -7  -1  303.64   20.86
 -10  -7  -1  247.51   19.11
  10   7   1  313.04   21.56
 -10   7  -1  302.78   22.04
 -11  -7  -1   30.27    8.03
 -11   7  -1   28.11    9.76
 -11  -8   1  316.88   22.98
 -11   8   1  276.16   24.64
 -10  -8   1   -6.69    6.12
 -10   8   1    3.65    6.32
  10   8  -1    4.75    8.36
  -9  -8   1    1.29    6.26
  -9   8   1   12.13    5.31
   9   8  -1    2.70    6.17
  -8  -8   1  414.00   25.36
   8  -8  -1  451.46   28.01
  -8   8   1  439.27   29.43
   8   8  -1  445.77   25.74
  -8   8   1  453.06   26.59
   7  -8  -1  110.35   13.05
  -7   8   1   97.85   13.43
  -7   8   1  103.00   10.60
   7   8  -1   83.62   11.27
   6  -8  -1  163.00   14.07
   6   8  -1  166.61   13.09
  -6   8   1  185.27   14.89
   6   8  -1  162.04    8.43
  -6   8   1  192.12   13.44
   5  -8  -1 1004.20   43.70
  -5  -8   1  975.67   43.56
  -5   8   1  971.06   44.05
   5   8  -1  969.39   42.03
   5   8  -1  910.03   37.01
  -5   8   1  933.20   42.32
  -4  -8   1   82.85    8.15
   4  -8  -1   73.51    8.39
  -4   8   1   86.72    7.59
  -4   8   1   72.53    8.97
   4   8  -1   87.42    4.79
   4   8  -1   95.92    8.58
   3  -8  -1 1855.67   73.25
  -3  -8   1 1779.63   73.77
   3   8  -1 1706.57   68.13
  -3   8   1 1783.25   72.31
  -3   8   1 1820.98   73.11
   3   8  -1 1917.94   72.42
  -2  -8   1    3.64    2.18
  -2   8   1    4.22    2.02
   2   8  -1    5.41    2.34
  -2   8   1    3.82    1.52
  -1  -8   1   71.25    7.09
   1  -8  -1   61.12    6.49
  -1  -8   1   75.34    7.19
   1  -8  -1   70.75    6.26
   1   8  -1   66.60    4.99
   0  -8  -1  311.78   16.33
   0  -8  -1  316.04   16.20
   0  -8   1  333.63   17.37
   0  -8   1  331.14   17.03
   0   8   1  306.49   14.51
   0   8  -1  298.52   14.79
   1  -8   1  191.38   12.18
   1  -8   1  201.93   12.35
  -1  -8  -1  202.52   11.92
   1   8   1  203.56    9.05
  -1   8  -1  171.93   10.61
   2  -8   1  347.36   18.39
   2  -8   1  340.41   18.21
  -2  -8  -1  350.99   17.78
  -2   8  -1  329.31   17.61
  -2   8  -1  322.99   17.48
  -3  -8  -1 2399.79   92.47
   3  -8   1 2367.91   92.74
  -3   8  -1 2333.03   92.34
  -3   8  -1 2220.07   92.04
   3   8   1 2322.73   89.84
   4  -8   1   92.01    9.25
  -4  -8  -1   91.32    8.18
  -4   8  -1   99.65    9.66
  -4   8  -1  105.69    8.82
   4   8   1   80.59    7.30
   5  -8   1  212.67   14.98
  -5  -8  -1  195.43   13.38
  -5   8  -1  218.99   15.72
  -5   8  -1  162.53   12.02
   5   8   1  207.86   12.18
   6  -8   1  584.35   30.33
  -6  -8  -1  557.12   29.08
  -6   8  -1  578.04   29.50
   6   8   1  575.83   27.27
  -6   8  -1  618.23   31.75
   7  -8   1  374.04   23.63
  -7  -8  -1  321.96   20.65
  -7   8  -1  349.01   21.93
  -7   8  -1  397.25   24.84
   7   8   1  373.54   20.03
  -8  -8  -1   14.21    5.59
   8  -8   1   12.25    7.33
   8   8   1    8.53    4.97
  -8   8  -1   17.65    8.98
  -8   8  -1   15.94    5.57
  -9  -8  -1  178.35   16.37
  -9   8  -1  176.57   16.37
   9   8   1  163.38   15.83
  10   8   1   31.77    8.28
 -11  -8  -1  380.19   26.25
 -11   8  -1  380.13   28.87
 -11   9   1   -0.59    9.55
 -10  -9   1   80.42   14.84
 -10   9   1   57.09   12.90
  10   9  -1   67.66   11.16
  -9  -9   1  784.78   39.19
   9   9  -1  791.80   39.57
  -9   9   1  798.29   40.45
  -8  -9   1    5.21    6.57
   8  -9  -1    3.19    7.25
   8   9  -1    3.76    5.83
  -8   9   1   -1.01    4.78
  -8   9   1   15.17    9.05
   7  -9  -1  688.10   35.77
  -7  -9   1  662.09   34.92
  -7   9   1  702.78   37.29
  -7   9   1  694.33   34.49
   7   9  -1  701.07   33.89
  -6  -9   1   -1.69    3.55
   6  -9  -1    2.20    4.69
  -6   9   1    4.16    5.09
  -6   9   1    2.49    3.65
   6   9  -1    4.86    4.34
   5  -9  -1   13.99    5.16
  -5  -9   1    7.72    3.62
   5   9  -1   17.88    4.71
  -5   9   1   14.91    5.16
  -4  -9   1   90.81    8.94
   4  -9  -1   96.41    9.86
  -4   9   1   91.17    8.37
  -4   9   1   90.76   10.45
   4   9  -1  106.76    9.11
   3  -9  -1 1044.64   45.32
  -3  -9   1 1069.92   46.31
  -3   9   1 1021.86   44.97
   3   9  -1 1126.20   44.51
  -3   9   1  982.98   44.09
   3   9  -1  994.91   39.73
  -2  -9   1   16.43    3.75
   2   9  -1   23.85    2.33
   2   9  -1   13.24    3.75
  -2   9   1   21.16    3.87
  -2   9   1   14.65    3.84
   1  -9  -1  474.25   22.51
   1  -9  -1  454.53   22.54
  -1  -9   1  483.36   22.98
  -1  -9   1  429.88   22.92
   1   9  -1  457.83   19.47
  -1   9   1  420.65   20.47
   0  -9   1  127.11    9.89
   0  -9  -1  131.81    9.60
   0  -9   1  147.50   10.49
   0  -9  -1  155.38   10.35
   0   9  -1  116.50    8.22
   0   9   1  138.09    8.05
  -1  -9  -1 1729.07   67.83
   1  -9   1 1695.23   68.45
   1  -9   1 1618.55   68.87
  -1  -9  -1 1717.62   68.44
  -1   9  -1 1648.79   66.71
   1   9   1 1672.05   64.07
  -2  -9  -1  171.65   11.47
   2  -9   1  157.15   11.69
  -2   9  -1  166.05   11.38
  -2   9  -1  165.19   11.15
  -3  -9  -1  207.47   13.65
   3  -9   1  227.91   15.05
  -3   9  -1  229.62   14.63
  -3   9  -1  224.03   14.03
   4  -9   1   21.88    5.32
  -4  -9  -1   29.60    5.91
   4   9   1   36.21    4.52
  -4   9  -1   30.55    5.74
  -4   9  -1   29.24    6.26
   5  -9   1  453.43   25.33
  -5  -9  -1  438.94   24.58
  -5   9  -1  488.25   26.32
  -5   9  -1  498.22   25.29
   5   9   1  453.14   22.15
   6  -9   1   13.28    5.20
   6   9   1    7.58    3.34
  -6   9  -1    8.45    5.57
  -6   9  -1    7.19    3.44
  -7  -9  -1  735.33   36.36
   7  -9   1  721.52   37.07
  -7   9  -1  726.09   36.49
  -7   9  -1  675.00   37.94
   7   9   1  718.74   32.99
   8  -9   1    1.66    7.73
  -8   9  -1   -5.71    4.44
   8   9   1   -0.82    4.58
  -9  -9  -1  259.36   18.53
   9   9   1  183.42   16.52
  -9   9  -1  214.45   18.29
 -10  -9  -1   23.23    8.11
 -10   9  -1   17.29    7.30
 -11  -9  -1   13.16   10.38
 -11   9  -1    9.27   13.60
 -10 -10   1   16.83    8.18
 -10  10   1    9.36    7.44
  -9 -10   1   13.80    7.59
  -9  10   1    7.88    6.49
   9  10  -1   12.96    7.37
  -8 -10   1  333.14   23.04
   8  10  -1  329.97   21.86
  -8  10   1  355.14   22.61
  -7 -10   1   49.88    9.22
  -7  10   1   40.06    8.85
  -6 -10   1  237.93   17.79
   6 -10  -1  236.56   18.55
   6  10  -1  186.37   14.81
  -6  10   1  243.79   15.70
  -6  10   1  233.74   18.76
  -5 -10   1  319.05   20.28
   5 -10  -1  333.32   20.96
   5  10  -1  342.27   19.11
  -5  10   1  337.35   19.88
  -5  10   1  324.71   20.93
  -4 -10   1    6.00    3.77
   4 -10  -1    2.72    4.39
  -4  10   1    4.22    3.05
   4  10  -1    4.67    3.21
  -4  10   1    5.24    4.49
   3 -10  -1  923.15   41.82
  -3 -10   1  913.77   42.53
   3  10  -1 1005.95   40.57
  -3  10   1  877.15   40.34
   3  10  -1  878.55   35.32
  -3  10   1  946.83   41.45
   3  10  -1  925.47   35.29
   2 -10  -1  417.70   21.12
  -2 -10   1  353.86   20.98
  -2 -10   1  387.47   20.87
   2 -10  -1  353.18   20.12
   2  10  -1  365.85   16.16
  -2  10   1  387.25   19.82
   1 -10  -1   99.42    8.95
  -1 -10   1   95.06    9.27
  -1 -10   1  111.69    9.71
   1 -10  -1  109.77    9.43
   1  10  -1  104.26    6.89
  -1  10   1  101.05    8.14
   0 -10   1  506.34   25.09
   0 -10  -1  539.48   25.10
   0 -10  -1  494.47   25.01
   0 -10   1  510.18   25.86
   0  10  -1  451.98   22.11
   0  10   1  513.83   22.36
  -1 -10  -1  219.83   14.08
  -1 -10  -1  227.82   14.18
   1 -10   1  205.81   14.41
   1 -10   1  247.00   15.04
   1  10   1  217.58   10.42
  -1  10  -1  215.10   13.12
   2 -10   1 1218.08   52.21
   2 -10   1 1226.84   51.73
  -2 -10  -1 1209.19   51.36
  -2  10  -1 1103.61   50.30
  -2  10  -1 1189.46   50.17
  -3 -10  -1  566.31   28.58
   3 -10   1  585.22   29.43
   3 -10   1  560.82   28.73
  -3  10  -1  623.18   29.09
  -3  10  -1  553.23   27.91
  -4 -10  -1   23.13    4.83
   4 -10   1   30.48    6.36
  -4  10  -1   28.88    6.12
  -5 -10  -1   95.69   10.18
   5 -10   1  117.67   12.69
  -5  10  -1  123.08   13.22
  -5  10  -1  111.50   11.12
   5  10   1  116.57    8.98
   6 -10   1  114.10   14.11
  -6 -10  -1   82.52   10.44
   6  10   1  115.32   10.10
  -6  10  -1  106.76   11.34
  -6  10  -1  110.00   13.47
  -7 -10  -1  279.10   19.73
   7 -10   1  249.52   20.20
  -7  10  -1  261.36   19.03
   7  10   1  245.87   15.81
  -7  10  -1  267.06   21.73
  -8 -10  -1  464.07   28.52
  -8  10  -1  506.95   28.64
   8  10   1  465.55   24.56
  -9 -10  -1   43.30    8.84
  -9  10  -1   39.32    7.61
   9  10   1   39.23    7.53
 -10 -10  -1   41.68    8.55
 -10  10  -1    6.78    8.81
 -10 -11   1   88.99   17.17
 -10  11   1   84.22   16.45
  -9 -11   1  336.08   24.40
   9  11  -1  308.86   21.87
  -9  11   1  279.72   21.20
   8  11  -1    7.11    6.70
  -8  11   1   19.78    5.76
  -7 -11   1  452.55   29.14
   7 -11  -1  476.26   30.37
  -7  11   1  452.71   30.82
   7  11  -1  474.04   26.09
  -7  11   1  502.30   27.46
   6 -11  -1    9.52    6.32
  -6 -11   1   -0.18    5.16
  -6  11   1    9.09    6.74
   6  11  -1   -1.96    4.35
  -6  11   1    1.81    4.21
   5 -11  -1  158.98   14.63
  -5 -11   1  164.96   15.12
  -5  11   1  148.19   13.08
   5  11  -1  181.42   13.20
  -5  11   1  158.67   15.02
   4 -11  -1 1925.16   77.40
  -4 -11   1 1836.35   78.07
   4  11  -1 1877.97   74.51
  -4  11   1 1853.10   76.71
  -4  11   1 1667.44   74.48
  -3 -11   1  430.52   25.36
   3 -11  -1  508.46   26.81
  -3  11   1  498.71   25.62
   3  11  -1  474.41   19.04
   3  11  -1  514.70   19.13
  -3  11   1  507.25   24.83
  -2 -11   1 1868.57   74.05
   2 -11  -1 1761.00   73.90
   2 -11  -1 1842.95   73.75
  -2 -11   1 1740.28   74.63
  -2  11   1 1738.59   71.92
   2  11  -1 1703.96   67.93
  -1 -11   1   12.53    4.27
  -1 -11   1   13.74    4.03
   1 -11  -1    8.62    3.47
   1  11  -1    6.61    2.61
  -1  11   1    9.22    2.98
   0 -11  -1    3.77    3.72
   0 -11   1    1.63    2.88
   0 -11  -1    4.47    2.94
   0 -11   1    2.83    3.58
   0  11  -1    4.57    2.44
  -1 -11  -1  158.50   11.93
   1 -11   1  143.21   12.13
   1 -11   1  151.20   12.72
  -1 -11  -1  153.52   12.14
   1  11   1  149.11    8.46
  -1  11  -1  146.28   10.74
  -2 -11  -1  918.97   40.43
   2 -11   1  795.90   40.05
   2 -11   1  890.20   41.19
  -2 -11  -1  913.46   41.01
  -2  11  -1  909.06   39.67
  -3 -11  -1  117.98   11.05
   3 -11   1  109.61   11.66
  -3  11  -1  125.93    9.57
  -3  11  -1  136.12   12.19
  -4 -11  -1  593.23   31.49
   4 -11   1  666.88   33.24
   4 -11   1  650.75   33.22
  -4  11  -1  658.23   32.70
  -4  11  -1  614.68   31.40
   5 -11   1   89.26   11.98
  -5 -11  -1   90.04   11.19
  -5  11  -1   64.29    9.50
  -5  11  -1   87.88   11.75
  -6 -11  -1  421.19   24.99
   6 -11   1  402.67   26.62
   6  11   1  419.62   21.47
  -6  11  -1  456.48   26.17
  -6  11  -1  440.08   27.92
  -7 -11  -1  276.28   22.39
   7 -11   1  287.12   30.16
   7  11   1  330.72   18.35
  -7  11  -1  363.17   21.43
  -8 -11  -1    3.65    6.78
   8  11   1   -0.93    4.82
  -9 -11  -1   65.90   11.03
  -9  11  -1   61.49   13.92
 -10 -11  -1  204.50   21.04
 -10  11  -1  234.78   24.29
  -9 -12   1   25.02    8.65
  -9  12   1    4.79    7.56
  -8 -12   1 1076.42   53.86
  -8  12   1 1109.11   52.10
   8  12  -1 1058.98   48.87
  -7 -12   1   34.02    8.63
  -7  12   1   25.41    5.94
  -6 -12   1  772.05   41.88
   6 -12  -1  769.17   41.35
  -6  12   1  834.36   40.02
  -6  12   1  762.82   41.66
   6  12  -1  825.43   37.50
  -5 -12   1  212.01   18.72
   5 -12  -1  213.97   17.88
  -5  12   1  221.43   17.74
   5  12  -1  214.38   15.51
  -5  12   1  212.95   15.75
   4 -12  -1    3.90    5.21
  -4 -12   1    8.22    5.71
  -4  12   1    0.50    3.07
  -4  12   1    7.41    5.07
   3 -12  -1   53.34    9.25
   3 -12  -1   63.05   10.41
  -3 -12   1   41.33    7.91
  -3  12   1   48.50    9.38
  -2 -12   1 1060.97   48.06
   2 -12  -1  965.45   45.71
  -2 -12   1 1064.22   46.70
   2 -12  -1 1032.14   47.01
  -2  12   1  972.52   44.31
   2  12  -1 1011.07   40.32
   1 -12  -1  110.40   11.99
  -1 -12   1  119.19   12.24
   1  12  -1  118.95    8.32
  -1  12   1  127.49   10.27
   0 -12  -1  741.95   36.21
   0 -12  -1  769.12   35.93
   0 -12   1  758.61   37.24
   0 -12   1  804.27   36.76
   0  12  -1  761.31   33.05
   0  12   1  702.26   31.88
   1 -12   1  130.13   12.63
  -1 -12  -1  134.43   12.20
   1 -12   1  119.88   12.42
  -1 -12  -1  132.20   12.37
  -1  12  -1  142.55   10.90
   1  12   1  136.22    8.19
   2 -12   1  881.28   41.91
  -2 -12  -1  850.09   41.26
   2 -12   1  879.67   42.76
  -2 -12  -1  908.88   41.25
  -2  12  -1  916.10   40.32
  -3 -12  -1  658.20   32.94
   3 -12   1  682.15   34.87
   3 -12   1  695.36   34.82
  -3  12  -1  686.73   33.59
  -4 -12  -1   50.83    9.28
   4 -12   1   42.65    9.29
   4 -12   1   62.58   10.88
  -4  12  -1   57.77    9.12
  -4  12  -1   62.10   11.11
   5 -12   1  116.41   13.13
  -5 -12  -1   99.90   13.14
   5 -12   1   94.05   14.46
  -5  12  -1   93.21   14.15
   6 -12   1  635.16   33.28
  -6 -12  -1  563.57   32.11
   6 -12   1  568.19   34.62
  -6  12  -1  639.79   33.15
  -6  12  -1  588.86   34.81
  -7 -12  -1  123.63   15.25
  -7  12  -1  102.19   13.53
  -8 -12  -1 1026.45   49.47
  -8  12  -1  954.01   47.87
  -9 -13   1  -12.52    9.78
  -8 -13   1    3.10    8.07
  -8  13   1    6.66    7.16
  -7 -13   1   11.00    7.56
  -7  13   1   15.53    6.41
   7  13  -1   10.79    6.51
  -6 -13   1   84.76   14.44
  -6  13   1   56.87   11.56
  -6  13   1   73.28   11.20
  -5 -13   1   63.11   11.37
  -5  13   1   48.99    7.18
  -5  13   1   76.56   13.55
   4 -13  -1 1484.80   65.47
   4 -13  -1 1413.44   64.37
  -4 -13   1 1433.12   65.06
  -4  13   1 1429.18   63.25
   3 -13  -1    5.36    5.82
   3 -13  -1   -0.96    4.87
  -3 -13   1   -0.86    5.20
  -3 -13   1   15.31    5.64
  -3  13   1    5.57    4.83
   2 -13  -1  819.03   40.67
  -2 -13   1  844.78   42.31
  -2 -13   1  858.14   41.03
   2 -13  -1  909.18   42.23
  -2  13   1  830.42   38.71
   2  13  -1  842.87   34.25
  -1 -13   1   42.42    8.18
   1 -13  -1   42.29    8.11
  -1 -13   1   55.39    9.99
  -1  13   1   44.30    7.73
   0 -13  -1    1.89    3.51
   0 -13   1   -0.94    4.47
   0 -13  -1   -2.83    4.26
   0 -13   1    2.26    5.13
   0  13   1    1.42    2.98
   0  13  -1    7.39    3.25
  -1 -13  -1  100.45   11.52
   1 -13   1  113.22   11.88
   1 -13   1  102.98   12.19
  -1 -13  -1   80.78   10.84
  -1  13  -1  108.34   10.19
   1  13   1   95.80    6.89
  -2 -13  -1 1437.81   67.44
   2 -13   1 1629.00   68.83
  -2 -13  -1 1657.85   67.95
   2 -13   1 1591.08   69.77
  -2  13  -1 1571.23   66.13
   3 -13   1    8.69    6.09
  -3 -13  -1    0.79    4.73
  -3 -13  -1   11.86    5.66
   3 -13   1    0.61    5.73
  -3  13  -1   11.60    5.24
   4 -13   1  489.11   29.63
  -4 -13  -1  512.61   28.78
   4 -13   1  531.89   30.34
  -4  13  -1  529.37   28.99
  -4  13  -1  462.60   27.10
  -5 -13  -1   10.52    5.23
   5 -13   1   29.40    9.12
   5 -13   1   17.26    6.14
  -5  13  -1   16.14    7.89
  -5  13  -1   21.72    6.20
   6 -13   1  459.67   29.51
  -6 -13  -1  502.77   30.73
  -6  13  -1  521.69   28.19
  -8 -13  -1    0.45    9.16
   8 -13   1   -2.13    8.04
  -8  13  -1   -6.39    7.12
  -9 -13  -1   -5.09    9.29
   9 -13   1   12.71   21.29
  -9  13  -1   -6.39    9.94
  -8 -14   1  240.61   22.07
  -8  14   1  235.33   20.58
  -7 -14   1   12.22    9.22
  -7  14   1    9.36    7.05
   6 -14  -1  274.05   22.15
  -6 -14   1  320.17   23.81
  -6  14   1  308.85   20.85
  -5 -14   1   27.87    8.61
  -5  14   1   17.76    9.20
   4 -14  -1   53.88   11.34
  -4 -14   1   83.79   14.82
   4 -14  -1   68.01   13.31
  -4  14   1   62.33   13.23
  -3 -14   1   45.24    9.34
  -3 -14   1   23.98    9.02
   3 -14  -1   54.03   12.07
   3 -14  -1   38.11    8.86
  -3  14   1   36.67    7.34
   2 -14  -1  257.46   19.48
  -2 -14   1  229.61   18.37
  -2 -14   1  279.21   19.92
   2 -14  -1  204.89   17.56
  -2  14   1  257.45   17.55
   2  14  -1  265.17   12.43
  -1 -14   1   -2.45    4.63
   1 -14  -1    0.91    5.25
  -1 -14   1    4.97    5.33
   1 -14  -1   -0.68    5.35
  -1  14   1    7.27    4.04
   1  14  -1    2.59    3.10
   0 -14   1  485.15   29.27
   0 -14  -1  530.41   28.95
   0 -14  -1  509.05   29.06
   0 -14   1  525.49   29.16
   0  14  -1  535.07   25.36
   0  14   1  540.12   24.60
  -1 -14  -1  258.40   19.05
   1 -14   1  278.49   20.10
  -1 -14  -1  273.29   19.59
  -1  14  -1  266.41   17.28
   1  14   1  267.26   13.02
  -2 -14  -1  581.46   31.65
   2 -14   1  621.12   34.84
  -2 -14  -1  575.65   32.34
   2 -14   1  574.11   33.01
  -2  14  -1  610.84   30.54
   3 -14   1   10.26    6.16
  -3 -14  -1    3.15    6.10
  -3 -14  -1   -0.05    5.92
   3 -14   1    2.76    6.57
  -3  14  -1    2.66    5.74
   4 -14   1    9.72   11.85
  -4  14  -1   35.42    8.86
  -5 -14  -1   36.57    8.48
  -5  14  -1   27.91    9.14
  -5  14  -1   22.80    5.86
   6 -14   1   39.86    9.39
  -6  14  -1   27.94    9.44
  -7 -14  -1   -8.29    8.36
   7 -14   1    2.94    8.21
  -7  14  -1   14.17    7.16
   8 -14   1  381.77   31.01
  -8 -14  -1  358.41   27.52
  -8  14  -1  315.86   25.81
   7 -15  -1  271.47   24.37
  -7 -15   1  285.25   24.92
  -7  15   1  226.22   18.74
   6 -15  -1   33.80    8.51
  -6 -15   1   51.01   10.87
  -6  15   1   57.63    8.75
  -5 -15   1    2.37    8.19
   5 -15  -1    5.54    7.21
  -5  15   1   -8.46   10.02
   4 -15  -1  279.23   21.99
  -4 -15   1  313.72   22.60
  -4  15   1  276.55   22.24
  -3 -15   1   13.06    8.43
   3 -15  -1    8.77    6.19
  -3 -15   1   12.00    7.48
  -3  15   1   15.65    6.73
   2 -15  -1   12.07    5.99
  -2 -15   1   12.29    7.96
   2 -15  -1    2.21    7.41
  -2 -15   1    8.93    6.35
  -2  15   1    7.35    5.86
   2  15  -1    6.22    2.31
  -1 -15   1  139.53   15.87
  -1 -15   1  134.57   16.86
   1 -15  -1  148.37   17.13
   1 -15  -1  149.80   16.43
  -1  15   1  162.16   13.06
   1  15  -1  142.94   10.49
   0 -15   1   11.21    6.86
   0 -15  -1   20.46    7.51
   0 -15   1   17.97    6.58
   0 -15  -1    5.13    7.75
   0  15  -1   20.18    4.95
   0  15   1   17.16    4.37
  -1 -15  -1  207.89   19.35
  -1 -15  -1  164.82   19.81
   1 -15   1  225.32   20.84
   1 -15   1  236.47   18.93
   1  15   1  221.87   11.05
  -1  15  -1  214.21   16.19
   2 -15   1  147.24   22.85
  -2 -15  -1  153.25   17.23
  -2 -15  -1  164.45   19.04
   2 -15   1  165.41   17.03
  -2  15  -1  164.92   15.19
   3 -15   1   14.52    6.39
  -3 -15  -1    6.64    7.39
  -3 -15  -1   10.63    7.02
  -3  15  -1    8.93    6.78
  -4 -15  -1  192.65   23.87
  -4 -15  -1  275.73   22.25
   4 -15   1  220.69   21.39
  -4  15  -1  235.48   21.65
   6 -15   1   43.77    9.29
  -6 -15  -1   29.79   11.25
  -6  15  -1   53.35    9.53
   7 -15   1  122.78   21.50
  -7  15  -1   84.34   10.33
   6 -16  -1    2.18    9.64
  -6 -16   1   -2.13    9.59
   5 -16  -1  299.06   22.94
  -5 -16   1  293.75   24.78
   4 -16  -1   50.23   11.03
  -4  16   1   44.29   10.59
  -3 -16   1  314.51   24.46
   3 -16  -1  259.49   24.70
  -3  16   1  328.99   23.10
  -2 -16   1  122.95   14.75
   2 -16  -1  130.08   16.03
  -2  16   1  130.33   15.10
  -1 -16   1  110.08   14.16
   1 -16  -1  129.08   15.19
   1  16  -1   84.57    9.39
   0 -16   1   13.83    6.49
   0 -16  -1   -2.01    6.60
   0  16   1    3.44    4.41
   0  16  -1    8.81    5.08
   1 -16   1  210.98   19.83
  -1 -16  -1  193.19   19.60
   1  16   1  204.81    9.61
  -1  16  -1  216.57   16.73
   2 -16   1    2.12    8.29
  -2 -16  -1   10.83    7.54
  -2  16  -1    4.12    6.59
  -3 -16  -1  258.83   20.21
   3 -16   1  215.00   22.66
  -3  16  -1  243.55   20.67
  -4 -16  -1   26.33    8.39
  -4  16  -1   41.27   11.50
  -5 -16  -1  237.83   24.32
   5 -16   1  210.35   19.92
   6 -16   1   -8.27   11.49
   5 -17  -1  282.44   25.70
  -5 -17   1  194.43   23.90
   4 -17  -1   15.60    9.37
  -4  17   1   25.02   12.95
   3 -17  -1   91.75   17.16
  -3  17   1   86.63   17.38
  -2 -17   1  116.63   18.71
   2 -17  -1  129.61   18.49
  -2  17   1  103.54   15.72
   1 -17  -1  779.43   43.11
  -1 -17   1  818.12   43.62
  -1  17   1  696.94   40.22
   0 -17  -1   70.56   14.52
   0 -17   1   92.74   17.34
   0  17  -1   69.35   13.36
   1 -17   1  542.24   34.74
  -1 -17  -1  507.56   35.08
  -1  17  -1  573.94   29.82
  -2  17  -1   13.58    7.92
  -3 -17  -1  137.42   20.11
   3 -17   1   95.84   18.01
  -3  17  -1  160.68   20.28
  -5 -17  -1  118.42   21.30
   5 -17   1  156.11   26.25
   3 -18  -1  531.09   36.35
  -3 -18   1  519.48   36.43
   2 -18  -1   -1.89    9.10
  -2 -18   1    1.89    9.87
  -1 -18   1  167.30   21.27
   1 -18  -1  191.69   21.37
   0 -18   1   53.30   10.91
   1 -18   1    8.29   10.54
  -1 -18  -1   33.40    9.63
   3 -18   1  627.72   40.18
  -3 -18  -1  559.79   36.41
 -12   0   2   71.99   10.45
 -11   0   2    5.05    6.36
 -11   0   2   -7.46   10.31
  11   0  -2   22.69   11.57
  10   0  -2   48.14   10.11
 -10   0   2   55.91   10.11
 -10   0   2   45.26    9.61
  10   0  -2   46.55    9.75
  -9   0   2   -3.88    5.14
   9   0  -2    5.16    4.28
  -9   0   2    0.42    4.24
   9   0  -2    1.47    5.56
   8   0  -2  941.59   42.99
   8   0  -2  995.45   45.27
  -8   0   2  981.45   44.74
  -8   0   2  930.73   43.34
   7   0  -2   -5.66    3.74
  -7   0   2   -1.31    2.42
   7   0  -2    3.78    2.59
  -6   0   2  875.86   38.48
  -6   0   2  912.58   39.26
   6   0  -2  875.33   39.33
   6   0  -2  859.96   38.14
   5   0  -2    1.31    1.54
   5   0  -2    4.15    2.40
  -5   0   2    1.36    1.90
   4   0  -2  781.09   33.69
  -4   0   2  784.44   33.29
   4   0  -2  819.51   33.50
   3   0  -2    1.97    0.79
  -3   0   2    1.05    0.84
   3   0  -2    0.69    0.97
  -3   0   2    2.48    0.84
  -2   0   2 9911.26  377.62
   2   0  -2 9999.00  377.40
   1   0  -2    1.43    0.69
  -1   0   2    1.31    0.62
   1   0  -2    1.22    0.48
  -1   0  -2    1.36    0.56
   1   0   2    2.41    0.64
  -2   0  -2 6206.75  238.60
  -3   0  -2    3.00    1.23
   3   0   2    3.02    1.49
  -3   0  -2    4.38    1.35
   4   0   2  377.51   18.36
  -4   0  -2  380.06   18.41
  -4   0  -2  425.58   18.64
   5   0   2    4.20    1.87
  -5   0  -2    3.72    2.45
  -5   0  -2    6.37    1.99
  -6   0  -2 2935.62  111.91
   6   0   2 2883.52  111.66
  -6   0  -2 2735.19  111.16
   7   0   2    2.95    3.35
  -7   0  -2    1.83    3.88
  -7   0  -2    1.32    2.40
  -8   0  -2 1808.19   73.99
   8   0   2 1749.61   73.55
  -8   0  -2 1678.59   72.53
  -9   0  -2    2.22    6.28
   9   0   2   -2.17    5.64
  -9   0  -2   -4.43    3.48
  10   0   2 1062.05   49.90
 -10   0  -2 1008.98   48.25
 -10   0  -2  989.62   50.36
 -11   0  -2   -0.21    5.97
  11   0   2    1.33    9.98
 -12   0  -2  221.67   21.20
 -12  -1   2  283.32   19.33
 -12   1   2  272.83   19.05
 -11  -1   2  246.93   24.78
 -11  -1   2  234.67   19.32
  11  -1  -2  221.91   25.16
 -11   1   2  208.41   19.20
  11   1  -2  230.32   23.75
 -10  -1   2 1221.91   55.89
 -10  -1   2 1262.33   54.74
  10  -1  -2 1151.49   56.06
  10  -1  -2 1055.53   52.47
 -10   1   2 1181.30   54.13
 -10   1   2 1222.38   57.06
  10   1  -2 1212.29   52.93
  10   1  -2 1130.63   55.95
  -9  -1   2   24.66    7.09
   9  -1  -2   19.68    7.09
   9  -1  -2   21.12    5.20
  -9  -1   2   28.23    6.38
  -9   1   2   22.27    7.70
   9   1  -2   20.10    6.22
  -9   1   2   19.11    5.46
   8  -1  -2   22.79    4.93
  -8  -1   2   16.45    5.59
  -8  -1   2   13.42    4.33
   8  -1  -2   11.85    5.47
   8   1  -2   10.67    5.44
  -8   1   2   13.51    5.97
  -8   1   2   12.76    4.21
   8   1  -2   14.89    3.75
   7  -1  -2  196.59   13.09
   7  -1  -2  212.64   14.87
  -7  -1   2  199.58   14.11
  -7  -1   2  203.81   13.52
  -7   1   2  209.05   13.41
   7   1  -2  192.24   12.53
   7   1  -2  193.11   14.57
  -7   1   2  197.62   14.73
  -6  -1   2 1889.93   74.83
   6  -1  -2 1936.57   75.66
  -6  -1   2 1806.46   74.54
   6  -1  -2 1791.81   74.49
  -6   1   2 1865.49   75.52
   6   1  -2 1894.67   75.72
   6   1  -2 1824.69   73.99
  -6   1   2 1831.95   74.55
   5  -1  -2   86.54    7.68
  -5  -1   2   87.86    7.22
   5  -1  -2   86.18    7.01
  -5  -1   2   84.35    7.28
   5   1  -2   92.31    6.84
   5   1  -2   86.36    8.03
  -5   1   2   92.06    7.93
  -5   1   2   91.80    7.14
  -4  -1   2 3493.35  130.47
   4  -1  -2 3349.60  130.52
  -4  -1   2 3475.15  130.29
   4  -1  -2 3446.73  130.58
  -4   1   2 3488.98  130.90
  -4   1   2 3436.44  130.25
   4   1  -2 3267.57  130.64
   4   1  -2 3434.52  130.01
   3  -1  -2  265.84   12.99
   3  -1  -2  258.97   12.69
  -3  -1   2  287.73   13.05
  -3  -1   2  258.62   12.71
   3   1  -2  275.75   13.10
  -3   1   2  265.02   12.66
  -3   1   2  268.02   13.17
   3   1  -2  253.53   12.54
   2  -1  -2 5015.40  187.28
   1  -1  -2   13.75    1.36
   1  -1  -2   15.29    1.83
  -1  -1   2   16.26    1.69
  -1   1   2   15.88    1.43
   1   1  -2   16.88    1.69
  -1   1   2   13.80    1.72
   1   1  -2   14.42    1.83
   0  -1   2  207.68    9.18
   0  -1   2  212.72    9.00
   0   1  -2  223.59    9.24
   0   1  -2  212.57    9.08
   1  -1   2 1491.93   57.19
   1  -1   2 1532.80   57.12
  -1  -1  -2 1529.81   56.28
  -1   1  -2 1483.54   57.16
  -2  -1  -2  426.72   17.64
   2  -1   2  423.38   17.97
  -2   1  -2  431.65   18.17
   2   1   2  436.00   17.53
  -3  -1  -2   60.13    4.59
  -3  -1  -2   56.88    4.42
   3  -1   2   59.08    4.71
  -3   1  -2   63.75    5.20
  -3   1  -2   62.25    4.70
   3   1   2   59.18    4.20
   4  -1   2 5827.49  238.11
  -4  -1  -2 6416.26  238.24
  -4  -1  -2 6406.87  238.04
  -4   1  -2 6357.29  238.88
   4   1   2 6746.55  238.36
  -4   1  -2 6405.66  238.59
  -5  -1  -2   12.68    3.14
   5  -1   2   13.93    3.47
  -5  -1  -2   10.46    2.41
  -5   1  -2   11.90    3.31
   5   1   2   13.14    2.87
  -5   1  -2   10.38    2.66
  -6  -1  -2 1078.17   46.32
   6  -1   2 1108.31   46.96
  -6  -1  -2 1132.25   46.77
  -6   1  -2 1079.45   46.65
   6   1   2 1082.69   46.61
  -6   1  -2 1087.76   47.21
   7  -1   2  215.88   14.70
  -7  -1  -2  210.79   14.35
  -7  -1  -2  190.43   12.99
   7   1   2  197.61   14.35
  -7   1  -2  208.67   13.52
  -7   1  -2  217.59   15.64
  -8  -1  -2   -0.39    2.85
  -8  -1  -2    7.97    4.80
   8  -1   2    4.24    4.78
   8   1   2   -5.45    4.44
  -8   1  -2   -1.95    4.78
  -8   1  -2   -4.14    3.72
  -9  -1  -2  164.70   15.54
   9  -1   2  155.60   15.28
  -9  -1  -2  126.57   12.19
  -9   1  -2  113.45   12.77
  -9   1  -2  162.14   16.69
   9   1   2  169.62   15.83
  10  -1   2  329.64   24.45
 -10  -1  -2  325.58   21.90
 -10  -1  -2  329.14   24.68
 -10   1  -2  364.05   22.23
  10   1   2  319.81   23.91
 -10   1  -2  318.61   25.70
 -11  -1  -2   14.09   11.72
  11  -1   2   14.39   11.06
 -11  -1  -2    6.56    6.96
  11   1   2    4.97    9.76
 -11   1  -2   11.79    6.90
 -12  -1  -2  700.35   38.27
 -12   1  -2  644.58   36.82
 -12  -2   2   26.46    7.12
 -12   2   2    5.95    6.76
 -11  -2   2  205.27   18.99
 -11  -2   2  243.31   24.30
  11   2  -2  253.22   24.57
 -11   2   2  229.09   19.26
  10  -2  -2   21.62    7.71
 -10  -2   2   52.90   10.25
 -10  -2   2   47.37   10.36
  10  -2  -2   40.06   10.38
 -10   2   2   42.29   10.49
 -10   2   2   40.30    8.11
  10   2  -2   39.13    9.80
  -9  -2   2   67.15   11.65
   9  -2  -2   65.25   11.80
  -9  -2   2   62.60    8.95
   9  -2  -2   60.94    9.31
   9   2  -2   52.95    9.40
  -9   2   2   58.61   12.72
   9   2  -2   67.04    7.83
  -9   2   2   46.66    8.80
   8  -2  -2 1458.22   66.29
   8  -2  -2 1628.96   68.94
  -8  -2   2 1668.68   67.69
  -8  -2   2 1525.58   66.93
   8   2  -2 1717.44   69.45
   8   2  -2 1532.88   65.77
  -8   2   2 1555.90   66.92
  -8   2   2 1689.27   69.61
   7  -2  -2  592.78   28.53
   7  -2  -2  588.03   29.59
  -7  -2   2  582.47   28.26
  -7  -2   2  561.17   28.13
  -7   2   2  598.76   28.35
   7   2  -2  591.68   27.42
   7   2  -2  504.12   28.68
  -7   2   2  616.45   30.23
   6  -2  -2  462.55   23.08
   6  -2  -2  459.59   23.59
  -6  -2   2  458.87   22.93
  -6  -2   2  470.46   22.77
  -6   2   2  474.89   24.14
  -6   2   2  454.13   22.72
   6   2  -2  461.05   21.92
   6   2  -2  445.22   23.63
  -5  -2   2  772.02   33.25
   5  -2  -2  812.57   34.02
   5  -2  -2  743.48   33.21
  -5  -2   2  712.66   32.11
   5   2  -2  749.15   33.70
  -5   2   2  743.75   32.91
  -5   2   2  751.20   33.93
   5   2  -2  766.12   32.32
   4  -2  -2 1128.65   46.24
  -4  -2   2 1098.04   45.27
  -4  -2   2 1136.89   46.13
   4  -2  -2 1105.71   45.93
   4   2  -2 1122.58   45.21
  -4   2   2 1168.35   45.95
  -4   2   2 1122.24   46.59
   4   2  -2 1148.39   46.50
   3  -2  -2   22.76    3.09
  -3  -2   2   29.86    3.34
   3  -2  -2   22.18    2.96
  -3  -2   2   30.91    3.36
   3   2  -2   32.02    2.98
  -3   2   2   29.12    2.91
   3   2  -2   31.24    3.47
  -3   2   2   23.07    3.69
  -2  -2   2 1389.77   52.74
   2  -2  -2 1388.81   52.90
   2  -2  -2 1331.58   53.30
  -2  -2   2 1393.22   53.51
  -2   2   2 1368.69   53.51
   2   2  -2 1424.26   53.63
   2   2  -2 1321.21   52.61
  -2   2   2 1359.59   52.71
  -1  -2   2  534.34   21.43
   1  -2  -2  505.56   20.32
   1  -2  -2  523.42   21.07
  -1   2   2  539.15   21.15
   1   2  -2  513.61   21.26
  -1   2   2  489.83   20.10
   0  -2   2 4561.31  174.95
   0  -2  -2 4304.34  168.42
   0   2   2 4589.91  168.74
   0   2  -2 4539.85  174.94
  -1  -2  -2  900.23   33.61
   1  -2   2  849.67   35.00
   1  -2   2  911.64   34.92
  -1   2  -2  901.72   34.97
   2  -2   2  337.39   14.92
  -2  -2  -2  322.70   14.09
   2   2   2  340.90   13.74
  -2   2  -2  328.18   14.90
  -3  -2  -2 2040.29   74.88
  -3  -2  -2 1947.90   74.14
   3  -2   2 1908.16   75.26
   3   2   2 1987.85   74.43
  -3   2  -2 1806.52   75.46
  -3   2  -2 1990.52   75.55
   4  -2   2   78.04    6.41
  -4  -2  -2   91.75    6.01
  -4  -2  -2   79.82    6.12
   4   2   2   89.31    6.29
  -4   2  -2   86.10    7.05
  -4   2  -2   89.33    6.61
  -5  -2  -2  332.60   16.76
   5  -2   2  358.31   18.40
  -5  -2  -2  350.14   17.54
  -5   2  -2  357.72   18.74
  -5   2  -2  359.81   18.12
   6  -2   2  689.31   32.29
  -6  -2  -2  696.21   31.64
  -6  -2  -2  730.37   31.68
  -6   2  -2  687.61   31.99
   6   2   2  692.11   31.65
  -7  -2  -2   14.18    3.86
  -7  -2  -2   17.91    4.33
   7  -2   2    9.51    4.71
  -7   2  -2   16.00    3.87
   7   2   2    8.79    4.07
  -7   2  -2   18.58    5.10
  -8  -2  -2  590.02   29.31
   8  -2   2  608.01   30.35
  -8  -2  -2  524.53   27.91
  -8   2  -2  560.33   30.24
  -8   2  -2  533.77   28.76
   8   2   2  534.97   28.68
  -9  -2  -2   -1.72    5.67
   9  -2   2   -3.00    5.90
  -9  -2  -2   -0.90    3.87
   9   2   2   -0.02    5.60
  -9   2  -2    5.09    6.18
  10  -2   2  402.10   27.51
 -10  -2  -2  429.61   25.92
 -10  -2  -2  439.10   28.16
 -10   2  -2  450.66   25.22
 -10   2  -2  426.78   30.38
  10   2   2  412.41   26.45
 -11  -2  -2   41.03   11.47
  11  -2   2   40.95   12.00
 -11  -2  -2   64.88   12.49
 -11   2  -2   21.47    7.25
  11   2   2   34.86   10.66
 -12   2  -2   11.80    9.76
 -12  -3   2    2.36    7.82
 -12   3   2   14.36    8.49
 -11  -3   2  223.02   19.11
 -11  -3   2  280.36   24.27
  11   3  -2  257.74   25.30
 -11   3   2  286.73   21.26
  10  -3  -2   31.09    9.73
  10  -3  -2   56.56   11.77
 -10  -3   2   27.55    6.67
 -10  -3   2   38.48    8.72
  10   3  -2   35.15    9.27
 -10   3   2   42.19    9.30
 -10   3   2   28.46   10.04
   9  -3  -2  585.82   33.47
   9  -3  -2  614.06   31.43
  -9  -3   2  618.10   32.03
  -9   3   2  631.30   31.74
  -9   3   2  603.80   33.99
   9   3  -2  600.95   29.51
   9   3  -2  636.69   33.59
  -8  -3   2   19.64    5.67
   8  -3  -2   27.03    7.19
  -8  -3   2   21.80    4.47
  -8   3   2   25.50    6.47
  -8   3   2   29.94    6.52
   8   3  -2   36.31    7.35
  -7  -3   2  356.02   19.35
   7  -3  -2  357.20   20.87
   7  -3  -2  333.26   19.51
  -7  -3   2  360.44   19.79
   7   3  -2  325.64   20.30
  -7   3   2  357.32   21.40
   7   3  -2  359.06   18.32
  -7   3   2  356.41   19.51
   6  -3  -2  261.67   15.91
  -6  -3   2  274.42   15.93
  -6  -3   2  277.11   15.36
   6  -3  -2  296.08   17.02
   6   3  -2  287.07   14.80
  -6   3   2  241.80   16.54
   6   3  -2  301.06   17.46
  -6   3   2  294.74   16.12
   5  -3  -2  419.55   21.44
  -5  -3   2  436.82   21.53
  -5  -3   2  440.09   20.53
   5  -3  -2  446.40   21.99
  -5   3   2  430.67   22.25
  -5   3   2  460.68   21.49
   5   3  -2  442.36   22.05
   5   3  -2  445.66   20.25
  -4  -3   2  484.39   20.57
  -4  -3   2  414.82   18.69
   4  -3  -2  390.08   19.68
   4  -3  -2  388.67   19.59
   4   3  -2  379.74   19.49
  -4   3   2  423.77   20.51
   4   3  -2  421.02   18.69
  -4   3   2  436.20   19.70
  -3  -3   2  926.90   36.67
   3  -3  -2  875.95   37.37
   3  -3  -2  919.27   37.90
  -3  -3   2  946.78   38.09
   3   3  -2  890.16   36.47
  -3   3   2  948.98   37.36
   3   3  -2  926.20   38.07
   2  -3  -2 1048.33   42.08
  -2  -3   2 1086.50   42.98
   2  -3  -2 1068.73   42.59
  -2   3   2 1133.58   42.89
   2   3  -2 1095.00   42.92
  -2   3   2 1069.96   41.87
   2   3  -2 1000.77   41.47
  -1   3   2 4662.80  173.92
   0  -3   2 5534.84  211.18
   0  -3  -2 5267.98  204.44
   0   3   2 5254.31  204.62
   0   3  -2 5525.82  211.25
  -1  -3  -2  289.77   11.37
  -1  -3  -2  286.40   11.94
   1  -3   2  292.29   13.20
   1  -3   2  287.15   13.37
  -1   3  -2  285.73   13.13
   2  -3   2   36.16    3.35
  -2  -3  -2   32.90    2.85
  -2  -3  -2   40.33    2.34
  -2   3  -2   33.93    3.39
   2   3   2   39.14    2.63
  -3  -3  -2  135.77    7.83
  -3  -3  -2  136.25    6.79
  -3   3  -2  137.23    8.39
   3   3   2  144.19    7.41
  -3   3  -2  132.53    8.39
  -4  -3  -2 1037.73   40.22
   4  -3   2 1007.24   41.97
  -4  -3  -2 1009.26   41.26
   4   3   2 1020.94   40.85
  -4   3  -2  976.54   42.43
  -4   3  -2  985.26   41.98
  -5  -3  -2   74.66    6.21
   5  -3   2   78.85    7.80
  -5   3  -2   74.86    7.73
   5   3   2   58.37    6.41
  -5   3  -2   69.02    6.45
   6  -3   2   12.65    4.33
  -6  -3  -2   13.65    3.36
  -6  -3  -2   10.16    3.02
   6   3   2   12.42    3.62
  -6   3  -2   11.07    4.06
  -6   3  -2   18.09    3.95
  -7  -3  -2 1296.10   53.48
  -7  -3  -2 1227.91   53.93
   7  -3   2 1259.67   55.08
  -7   3  -2 1320.61   56.27
   7   3   2 1242.90   53.81
  -7   3  -2 1263.42   54.28
  -8  -3  -2   24.01    5.23
   8  -3   2   30.12    6.87
  -8   3  -2   24.54    6.00
  -8   3  -2   32.01    7.02
   8   3   2   31.45    6.94
  -9  -3  -2  792.42   38.45
   9  -3   2  764.78   39.41
  -9   3  -2  778.27   39.44
  -9   3  -2  791.93   40.87
   9   3   2  795.33   38.81
 -10  -3  -2  214.76   19.97
  10  -3   2  226.43   21.97
 -10  -3  -2  230.92   17.55
 -10   3  -2  169.94   32.28
 -10   3  -2  236.92   16.99
  10   3   2  222.30   19.79
  11  -3   2   -3.37   12.08
 -11  -3  -2    2.64    7.05
 -11  -3  -2   13.55   11.31
  11   3   2    3.34    9.32
 -11   3  -2    4.84    6.05
 -12  -3  -2   34.73    9.39
 -12   3  -2   33.86   10.74
 -12  -4   2   33.79   21.07
 -11  -4   2  415.95   26.44
 -11  -4   2  387.10   28.24
  11   4  -2  413.05   30.96
 -11   4   2  416.39   26.72
 -10  -4   2    8.83    5.15
  10  -4  -2   14.06    7.92
 -10  -4   2   16.36    7.44
 -10   4   2   12.99    9.96
  10   4  -2   17.42    8.50
  -9  -4   2  123.63   12.65
   9  -4  -2  160.81   15.00
   9  -4  -2  168.67   17.18
  -9  -4   2  168.76   15.08
   9   4  -2  171.27   11.89
   9   4  -2  156.23   16.19
  -9   4   2  177.22   17.33
   8  -4  -2  355.29   22.14
  -8  -4   2  346.56   20.81
   8  -4  -2  332.29   20.56
  -8  -4   2  365.33   20.60
   8   4  -2  345.58   18.59
   8   4  -2  376.10   22.62
  -8   4   2  357.61   23.61
  -8   4   2  368.33   20.99
   7  -4  -2  851.45   40.14
  -7  -4   2  893.84   40.22
   7  -4  -2  881.70   41.12
  -7  -4   2  894.89   39.01
   7   4  -2  923.69   41.22
  -7   4   2  918.68   42.31
  -7   4   2  825.35   39.27
   7   4  -2  871.59   37.95
  -6  -4   2  595.97   26.70
   6  -4  -2  579.09   28.53
  -6  -4   2  589.94   28.06
   6  -4  -2  563.70   27.98
   6   4  -2  559.30   28.33
  -6   4   2  585.72   27.70
   6   4  -2  573.40   25.87
  -6   4   2  601.75   29.56
  -5  -4   2 2232.48   89.32
  -5  -4   2 1972.65   86.89
   5  -4  -2 2231.81   89.25
   5  -4  -2 2235.73   89.53
   5   4  -2 2285.51   87.20
  -5   4   2 2399.06   90.68
  -5   4   2 2333.12   89.09
   5   4  -2 2365.67   89.93
  -4  -4   2    0.37    0.99
  -4  -4   2    0.70    1.46
   4  -4  -2    1.24    1.91
   4  -4  -2    2.69    1.83
  -4   4   2    0.70    2.22
  -4   4   2    0.48    1.30
   4   4  -2    1.14    1.04
   4   4  -2   -0.29    1.84
   3  -4  -2 3374.61  143.79
   3  -4  -2 3888.46  144.68
  -3  -4   2 4001.24  145.23
   3   4  -2 3716.44  144.65
  -3   4   2 3863.02  144.00
   3   4  -2 3718.01  142.71
  -3   4   2 4093.24  145.23
  -2  -4   2  273.56   13.44
   2  -4  -2  248.36   12.58
   2  -4  -2  263.51   12.36
   2   4  -2  252.43   11.65
   2   4  -2  268.00   13.06
  -2   4   2  263.43   13.02
  -2   4   2  264.36   12.19
   1  -4  -2 1002.04   39.50
  -1  -4   2 1049.49   41.05
   1  -4  -2  970.50   39.62
   1   4  -2 1068.10   40.72
  -1   4   2 1031.92   39.95
  -1   4   2  952.78   39.13
   0  -4  -2 1007.03   40.63
   0  -4   2 1071.74   42.30
   0  -4   2 1065.84   42.69
   0   4   2 1059.41   40.79
   0   4  -2 1116.95   42.46
   1  -4   2  502.68   21.67
   1  -4   2  482.56   21.19
  -1  -4  -2  485.06   18.62
  -1  -4  -2  491.15   20.03
  -1   4  -2  493.25   21.29
   2  -4   2  121.63    7.91
  -2  -4  -2  122.65    6.87
  -2  -4  -2  128.53    5.13
  -2   4  -2  121.53    7.50
   2   4   2  129.75    6.14
   3  -4   2 1952.00   77.37
  -3  -4  -2 1918.67   74.35
  -3  -4  -2 1948.85   76.50
  -3   4  -2 2023.80   77.70
  -3   4  -2 1984.62   77.79
   3   4   2 2056.50   75.55
  -4  -4  -2  322.55   15.74
  -4  -4  -2  307.53   13.91
   4  -4   2  302.72   16.37
  -4   4  -2  307.21   16.82
   4   4   2  315.46   15.06
  -4   4  -2  318.56   16.53
   5  -4   2 1650.06   69.01
  -5  -4  -2 1684.80   68.28
  -5  -4  -2 1741.80   66.59
  -5   4  -2 1721.78   70.02
  -5   4  -2 1717.60   69.37
   5   4   2 1717.83   67.57
  -6  -4  -2  267.93   15.10
  -6  -4  -2  315.65   17.13
   6   4   2  303.63   16.69
  -6   4  -2  328.40   18.12
  -6   4  -2  343.86   19.68
  -7  -4  -2   14.04    4.56
  -7  -4  -2    8.82    3.61
   7  -4   2    6.68    4.67
  -7   4  -2   10.74    4.46
  -7   4  -2   14.61    5.02
   7   4   2    8.77    4.40
  -8  -4  -2  334.64   20.86
  -8  -4  -2  389.30   21.83
   8  -4   2  404.94   24.02
   8   4   2  443.85   22.96
  -8   4  -2  383.34   23.19
  -8   4  -2  404.17   25.50
   9  -4   2  264.26   20.15
  -9  -4  -2  241.97   17.97
  -9  -4  -2  224.33   16.10
  -9   4  -2  242.15   21.47
  -9   4  -2  250.25   17.40
   9   4   2  237.22   18.50
 -10  -4  -2    8.36    5.30
 -10  -4  -2   16.26    7.53
  10  -4   2   17.00    9.33
  10   4   2   22.03    7.79
 -11  -4  -2  377.91   28.36
 -11  -4  -2  391.85   25.65
 -11   4  -2  369.17   23.93
  11   4   2  364.11   26.50
 -12  -4  -2  -13.21    8.86
 -12   4  -2   14.67   11.11
 -12  -5   2   29.04    9.52
 -12   5   2   49.95   10.07
 -11  -5   2   50.78    9.50
 -11  -5   2   54.50   11.19
  11   5  -2   48.55   11.71
  10  -5  -2  237.55   23.56
 -10  -5   2  221.16   18.91
 -10  -5   2  259.24   17.79
  10   5  -2  221.20   20.69
 -10   5   2  202.28   15.13
   9  -5  -2  400.88   25.71
   9  -5  -2  329.56   23.46
  -9  -5   2  422.07   23.71
  -9  -5   2  374.80   23.88
  -9   5   2  399.76   27.53
   9   5  -2  460.97   26.30
  -9   5   2  417.53   25.27
   9   5  -2  413.19   21.11
   8  -5  -2  166.02   15.00
  -8  -5   2  169.77   14.02
  -8  -5   2  180.20   13.25
   8  -5  -2  151.64   13.55
  -8   5   2  169.65   15.94
  -8   5   2  170.77   13.54
   8   5  -2  163.59   10.98
   8   5  -2  196.54   15.97
  -7  -5   2 2596.18   98.04
  -7  -5   2 2333.06   99.37
   7  -5  -2 2265.36   99.35
   7  -5  -2 2621.48  101.40
   7   5  -2 2547.51   97.21
  -7   5   2 2400.98   99.42
   7   5  -2 2530.78  100.78
  -7   5   2 2622.81  102.53
   6  -5  -2   92.87    8.92
   6  -5  -2   95.05    9.93
  -6  -5   2   95.66    8.65
  -6   5   2   94.93    8.44
  -6   5   2   93.54   10.54
   6   5  -2   92.34    9.57
   6   5  -2   90.08    6.59
   5  -5  -2  240.33   14.74
   5  -5  -2  273.81   15.62
  -5  -5   2  262.54   13.33
  -5  -5   2  256.10   15.12
  -5   5   2  254.45   14.44
   5   5  -2  255.02   15.58
   5   5  -2  249.05   12.62
  -5   5   2  258.01   16.31
   4  -5  -2  257.48   14.48
  -4  -5   2  253.54   14.39
   4  -5  -2  248.05   14.02
   4   5  -2  229.47   13.91
  -4   5   2  270.04   15.30
  -4   5   2  266.96   13.79
   4   5  -2  237.35   11.91
   3  -5  -2  843.60   36.38
   3  -5  -2  914.45   37.02
  -3  -5   2  872.26   37.37
   3   5  -2  881.62   36.91
  -3   5   2  882.12   37.24
   3   5  -2  832.89   34.60
  -3   5   2  893.89   36.23
   2  -5  -2  779.35   31.90
   2  -5  -2  738.32   31.80
  -2  -5   2  815.44   33.20
  -2   5   2  749.89   31.31
  -2   5   2  722.42   32.04
   2   5  -2  803.85   32.62
   1  -5  -2 3705.15  144.76
   1  -5  -2 3696.50  144.89
  -1  -5   2 3874.15  146.63
   1   5  -2 4029.23  146.14
  -1   5   2 3998.79  145.24
   0  -5   2 1731.28   67.12
   0  -5  -2 1677.46   65.24
   0  -5   2 1689.32   66.54
   0   5  -2 1745.69   66.60
   0   5   2 1675.00   64.62
  -1  -5  -2 3773.84  141.81
   1  -5   2 3791.00  143.59
  -1   5  -2 3769.45  143.11
   2  -5   2  229.53   12.42
  -2  -5  -2  261.68   12.16
  -2   5  -2  219.01   12.14
  -2   5  -2  267.14   13.13
  -3  -5  -2  645.41   27.74
  -3  -5  -2  636.50   24.48
   3  -5   2  657.09   28.83
  -3   5  -2  656.20   29.10
  -3   5  -2  625.05   28.60
   3   5   2  662.49   26.37
  -4  -5  -2  881.05   35.78
  -4  -5  -2  881.31   38.56
   4  -5   2  977.55   40.03
  -4   5  -2  974.33   40.65
  -4   5  -2  889.63   39.57
   4   5   2  925.76   37.50
  -5  -5  -2  479.96   22.81
  -5  -5  -2  464.44   20.43
   5  -5   2  473.43   23.85
   5   5   2  467.28   21.73
  -5   5  -2  489.15   23.84
  -5   5  -2  457.70   24.30
   6  -5   2  300.83   18.57
  -6  -5  -2  307.58   17.10
  -6   5  -2  328.56   19.79
   6   5   2  262.33   15.21
  -6   5  -2  327.94   18.31
   7  -5   2  922.12   42.74
  -7  -5  -2  916.98   39.04
  -7  -5  -2  917.29   41.25
  -7   5  -2  930.87   43.77
   7   5   2  910.87   40.31
  -7   5  -2  880.62   41.90
  -8  -5  -2  477.79   23.90
   8  -5   2  493.85   27.52
  -8  -5  -2  460.03   25.09
  -8   5  -2  477.48   28.06
   8   5   2  466.75   24.62
  -8   5  -2  381.81   24.51
   9  -5   2  855.64   41.89
  -9  -5  -2  771.96   39.43
  -9  -5  -2  788.79   38.05
  -9   5  -2  825.89   43.98
   9   5   2  778.08   38.57
  -9   5  -2  878.41   41.42
 -10  -5  -2   15.25    6.30
 -10  -5  -2   -2.01    7.26
  10  -5   2    1.12    9.68
  10   5   2    1.87    6.95
 -10   5  -2   -4.25    5.77
 -11  -5  -2   12.05    6.45
 -11   5  -2    5.74    6.77
 -12  -6   2   15.64    9.05
 -12   6   2   -6.75    9.30
 -11  -6   2  139.39   14.26
 -11  -6   2  133.89   19.22
  11   6  -2  151.56   22.69
 -11   6   2  135.53   14.58
 -10  -6   2  139.47   12.98
 -10  -6   2  128.51   15.71
  10   6  -2  102.99   17.72
 -10   6   2  134.43   14.51
  -9  -6   2  428.69   25.28
  -9  -6   2  508.34   28.66
   9  -6  -2  465.98   30.36
   9   6  -2  500.56   23.77
  -9   6   2  473.38   31.41
  -9   6   2  499.90   27.74
   9   6  -2  504.68   28.95
   8  -6  -2  345.44   21.16
  -8  -6   2  341.83   20.97
  -8  -6   2  339.66   19.88
   8  -6  -2  416.24   24.54
  -8   6   2  362.16   24.70
  -8   6   2  381.72   22.35
   8   6  -2  351.26   18.30
   8   6  -2  388.06   23.18
  -7  -6   2    6.35    4.17
   7  -6  -2   13.28    4.97
   7  -6  -2    7.53    4.24
  -7  -6   2    6.95    3.15
  -7   6   2    8.32    4.91
   7   6  -2   10.41    2.56
   7   6  -2   17.18    5.31
  -7   6   2    9.16    3.82
   6  -6  -2 1401.70   57.38
  -6  -6   2 1308.16   56.76
   6  -6  -2 1246.01   56.33
  -6  -6   2 1323.44   53.41
  -6   6   2 1393.95   58.63
  -6   6   2 1302.60   56.08
   6   6  -2 1346.67   56.75
   6   6  -2 1302.65   52.93
   5  -6  -2 1387.63   59.08
   5  -6  -2 1525.02   59.80
  -5  -6   2 1374.14   59.46
   5   6  -2 1503.98   59.60
   5   6  -2 1439.13   55.85
  -5   6   2 1400.52   58.60
  -5   6   2 1318.81   59.59
  -4  -6   2   67.75    6.78
   4  -6  -2   78.82    6.94
   4  -6  -2   72.64    7.31
  -4   6   2   75.05    7.74
   4   6  -2   72.88    7.37
  -4   6   2   67.83    6.41
   4   6  -2   74.47    4.99
   3  -6  -2 2920.72  111.80
  -3  -6   2 3000.73  113.05
   3  -6  -2 2893.94  111.67
  -3   6   2 2821.64  111.03
  -3   6   2 2995.85  112.43
   3   6  -2 2715.79  109.03
   3   6  -2 2935.02  112.02
   2  -6  -2 1057.94   44.81
  -2  -6   2 1147.24   46.55
   2  -6  -2 1119.74   44.99
  -2   6   2 1041.27   45.10
   2   6  -2 1166.59   45.71
  -2   6   2 1141.81   44.65
   1  -6  -2   24.18    3.47
   1  -6  -2   26.73    3.06
  -1  -6   2   29.21    4.09
  -1   6   2   25.55    2.86
   1   6  -2   17.97    3.78
   0  -6  -2 1432.83   57.51
   0  -6  -2 1541.66   58.93
   0  -6   2 1549.05   60.82
   0  -6   2 1527.36   60.02
   0   6   2 1502.60   57.84
   1  -6   2  462.50   21.55
  -1  -6  -2  469.22   20.06
   1  -6   2  439.15   20.90
  -1   6  -2  433.78   20.78
   1   6   2  451.53   17.57
  -2  -6  -2  316.14   15.14
   2  -6   2  303.14   16.06
   2  -6   2  302.99   16.30
  -2   6  -2  316.43   16.03
  -2   6  -2  324.79   16.06
  -3  -6  -2 1563.77   60.29
   3  -6   2 1501.89   61.15
  -3   6  -2 1437.35   60.90
   3   6   2 1488.23   58.10
  -3   6  -2 1541.15   61.40
  -4  -6  -2   36.74    4.91
   4  -6   2   46.07    6.38
  -4  -6  -2   37.69    2.34
  -4   6  -2   42.43    6.83
   4   6   2   41.98    4.51
  -4   6  -2   41.55    5.43
  -5  -6  -2 1763.86   66.99
   5  -6   2 1762.14   72.21
  -5  -6  -2 1702.96   71.06
  -5   6  -2 1837.83   72.58
   5   6   2 1717.03   69.18
  -5   6  -2 1782.83   73.11
  -6  -6  -2   70.19    5.51
  -6  -6  -2   85.13    8.03
   6  -6   2   80.73    9.97
   6   6   2   63.02    6.15
  -6   6  -2   82.47   10.57
  -7  -6  -2  774.03   33.20
  -7  -6  -2  714.77   35.95
   7  -6   2  851.77   38.74
  -7   6  -2  802.95   37.98
   7   6   2  792.61   35.25
  -7   6  -2  779.57   39.38
  -8  -6  -2  636.29   29.45
  -8  -6  -2  611.17   32.09
   8  -6   2  677.98   34.40
   8   6   2  633.75   30.81
  -8   6  -2  642.75   33.53
  -8   6  -2  624.77   35.32
   9  -6   2  109.37   17.41
  -9  -6  -2  105.38   12.17
   9   6   2   93.07   12.62
  -9   6  -2  133.46   12.82
 -10  -6  -2  276.68   19.42
 -10  -6  -2  270.69   20.65
  10   6   2  296.94   21.18
 -10   6  -2  303.04   20.96
 -11  -6  -2  634.71   33.42
 -11   6  -2  592.71   36.05
 -12  -7   2  430.77   32.83
 -12   7   2  414.73   34.93
 -11  -7   2    3.84    6.93
 -11   7   2   -4.98    6.79
  11   7  -2   -5.61   10.74
 -10  -7   2  379.45   24.42
 -10  -7   2  386.20   23.80
  10   7  -2  431.03   27.50
 -10   7   2  347.74   25.23
  -9  -7   2  487.25   27.21
   9  -7  -2  461.09   29.87
  -9  -7   2  431.58   23.93
  -9   7   2  386.85   29.81
  -9   7   2  458.56   26.63
   9   7  -2  492.21   28.09
   9   7  -2  469.44   22.28
   8  -7  -2    3.65    6.11
  -8  -7   2    1.34    4.35
   8  -7  -2   12.70    4.44
   8   7  -2    4.26    2.45
  -8   7   2    4.46    6.24
   8   7  -2    6.15    5.17
  -8   7   2   -0.22    3.67
   7  -7  -2  513.23   28.26
  -7  -7   2  522.24   28.10
   7  -7  -2  593.80   29.98
   7   7  -2  561.96   24.35
   7   7  -2  548.57   28.85
  -7   7   2  551.10   28.13
  -7   7   2  515.88   30.12
   6  -7  -2  130.98   11.00
   6  -7  -2  124.86   11.64
  -6  -7   2  113.48   10.49
  -6   7   2  127.73   12.85
  -6   7   2  123.72   10.04
   6   7  -2  117.91    7.49
   6   7  -2  127.95   11.31
   5  -7  -2  155.13   12.04
   5  -7  -2  140.36   10.59
  -5  -7   2  161.16   11.96
   5   7  -2  162.52   11.99
  -5   7   2  159.85   12.67
  -5   7   2  151.89   10.76
   5   7  -2  138.95    8.14
   4  -7  -2 1342.89   56.42
  -4  -7   2 1401.15   57.58
   4  -7  -2 1284.39   56.05
   4   7  -2 1319.99   52.75
   4   7  -2 1424.11   56.74
  -4   7   2 1356.48   55.78
  -4   7   2 1396.60   57.34
   3  -7  -2   48.41    5.31
  -3  -7   2   56.13    6.14
   3  -7  -2   56.54    6.15
   3   7  -2   51.46    5.95
  -3   7   2   52.11    6.93
   3   7  -2   48.42    3.75
  -3   7   2   49.81    4.84
   2  -7  -2  467.46   21.23
   2  -7  -2  444.44   20.53
  -2  -7   2  462.09   22.43
  -2   7   2  464.99   20.52
  -2   7   2  378.18   20.12
   2   7  -2  477.50   21.68
  -1  -7   2 1369.50   57.79
  -1  -7   2 1455.81   57.34
   1  -7  -2 1385.29   55.93
   1  -7  -2 1380.84   55.23
   1   7  -2 1482.03   57.04
  -1   7   2 1388.32   55.65
   0  -7   2   40.44    4.89
   0  -7  -2   29.06    3.78
   0  -7   2   42.94    5.32
   0   7   2   37.83    3.34
  -1  -7  -2 2357.21   90.74
   1  -7   2 2326.44   91.76
   1  -7   2 2327.47   92.41
  -1   7  -2 2397.71   90.73
  -1   7  -2 2325.84   91.67
   1   7   2 2342.87   87.61
   2  -7   2 1991.92   78.65
   2  -7   2 1969.74   78.00
  -2  -7  -2 2027.80   77.05
  -2   7  -2 1854.19   77.60
  -2   7  -2 1957.09   77.42
  -3  -7  -2 1275.31   51.23
   3  -7   2 1287.67   52.32
  -3   7  -2 1179.71   51.62
  -3   7  -2 1232.55   51.96
  -4  -7  -2 1685.11   66.81
   4   7   2 1622.61   64.00
  -4   7  -2 1678.31   68.09
  -4   7  -2 1594.88   67.40
   5  -7   2  681.47   32.10
  -5  -7  -2  637.60   30.53
   5   7   2  623.70   28.22
  -5   7  -2  669.45   32.62
  -5   7  -2  670.50   31.52
  -6  -7  -2  507.10   21.13
   6  -7   2  547.12   28.17
  -6  -7  -2  516.27   26.14
  -6   7  -2  532.03   28.48
   6   7   2  502.88   23.61
  -6   7  -2  514.63   26.87
   7  -7   2  208.35   16.82
  -7  -7  -2  211.99   13.59
  -7  -7  -2  197.46   10.79
  -7   7  -2  190.17   17.39
  -7   7  -2  193.14   15.01
   7   7   2  206.42   13.10
  -8  -7  -2   -4.38    2.66
  -8  -7  -2    3.15    4.20
   8  -7   2    8.69    6.20
  -8   7  -2   -2.45    6.67
  -8   7  -2   -2.32    4.38
   8   7   2   -0.88    3.96
   9  -7   2  273.38   22.89
  -9  -7  -2  227.96   15.73
  -9  -7  -2  251.73   19.10
  -9   7  -2  236.42   17.26
   9   7   2  219.80   16.74
 -10  -7  -2   23.63    7.69
 -10  -7  -2   20.22    7.90
 -10   7  -2   12.49    5.65
  10   7   2   14.32    7.43
 -11  -7  -2    4.10    8.16
 -11   7  -2   14.28    9.22
 -11  -8   2   -6.12    7.72
  11   8  -2   -1.05   11.53
 -11   8   2   -9.34    7.19
 -10  -8   2  475.41   29.24
  10   8  -2  465.61   29.94
 -10   8   2  458.43   28.13
  -9  -8   2   12.35    5.93
  -9   8   2   16.27    5.67
   9   8  -2   16.30    7.05
  -8  -8   2  814.62   43.18
   8  -8  -2  972.62   46.15
  -8   8   2  898.22   46.53
   8   8  -2  999.13   44.47
  -8   8   2  869.89   43.34
   8   8  -2  934.03   38.05
  -7  -8   2    3.50    5.17
   7  -8  -2    2.81    5.14
   7   8  -2    3.00    1.80
   7   8  -2   -0.84    4.48
  -7   8   2    1.87    5.49
  -7   8   2    0.99    3.65
   6  -8  -2  509.05   25.97
  -6  -8   2  496.18   26.43
   6  -8  -2  527.36   27.43
   6   8  -2  469.96   25.91
  -6   8   2  509.75   25.27
   6   8  -2  511.48   21.86
  -6   8   2  539.69   28.85
   5  -8  -2   81.03    8.27
   5  -8  -2   82.20    9.67
  -5  -8   2   82.97    8.94
  -5   8   2   77.88    8.03
  -5   8   2   90.03   10.44
   5   8  -2   82.96    5.37
   5   8  -2   91.10    9.11
   4  -8  -2  602.99   28.30
   4  -8  -2  601.37   28.72
  -4  -8   2  584.63   29.23
  -4   8   2  600.76   29.12
   4   8  -2  572.69   24.31
   4   8  -2  607.81   28.37
  -4   8   2  592.47   27.60
   3  -8  -2 1160.13   48.09
  -3  -8   2 1149.98   49.82
   3  -8  -2 1191.31   48.74
  -3   8   2 1133.54   47.57
   3   8  -2 1171.24   48.49
  -3   8   2 1177.79   48.88
   3   8  -2 1074.72   44.81
   2  -8  -2  547.42   24.83
   2  -8  -2  566.43   25.79
  -2  -8   2  549.77   26.98
  -2   8   2  561.59   25.53
  -2   8   2  515.42   24.51
   2   8  -2  588.44   26.05
  -1  -8   2    3.06    2.25
   1  -8  -2    2.75    1.92
  -1   8   2    2.10    2.08
   1   8  -2    5.66    2.61
   0  -8   2 2099.60   82.43
   0  -8  -2 2087.77   81.15
   0  -8  -2 2091.24   81.46
   0  -8   2 2011.85   83.02
   0   8   2 2083.47   79.47
   1  -8   2   41.18    5.60
   1  -8   2   43.06    5.78
  -1  -8  -2   33.06    4.28
   1   8   2   33.61    2.68
  -1   8  -2   35.32    4.83
   2  -8   2 1010.48   44.61
  -2  -8  -2 1032.53   43.22
   2  -8   2 1035.63   44.18
  -2   8  -2 1026.09   43.43
  -2   8  -2 1024.42   43.91
  -3  -8  -2   -1.38    1.89
   3  -8   2    2.46    2.47
   3  -8   2   -3.74    2.67
  -3   8  -2    3.88    2.94
  -3   8  -2    3.18    2.03
  -4  -8  -2  243.32   14.88
   4  -8   2  260.21   16.55
  -4   8  -2  259.53   15.41
   4   8   2  245.68   12.28
  -4   8  -2  249.13   16.39
  -5  -8  -2  305.23   18.11
   5  -8   2  336.86   20.12
   5   8   2  330.61   16.16
  -5   8  -2  330.01   18.59
  -5   8  -2  329.41   20.57
   6  -8   2  286.94   19.14
  -6  -8  -2  286.88   17.61
  -6   8  -2  302.05   20.27
  -6   8  -2  309.27   19.26
   6   8   2  286.39   15.25
  -7  -8  -2  184.53   14.38
   7  -8   2  211.86   17.71
  -7   8  -2  217.31   18.17
   7   8   2  210.54   12.89
  -7   8  -2  161.31   14.99
  -8  -8  -2  796.84   39.86
   8  -8   2  833.87   42.68
  -8   8  -2  867.80   41.73
   8   8   2  810.65   36.98
  -8   8  -2  835.04   44.83
  -9  -8  -2   -1.91    3.92
  -9  -8  -2   12.51    6.15
  -9   8  -2   -1.88    6.76
   9   8   2    8.38    5.31
 -10  -8  -2   36.60    8.89
 -10   8  -2   36.44    7.76
 -11  -8  -2  124.63   18.44
 -11   8  -2  165.69   21.93
 -11  -9   2  -13.24    8.82
 -11   9   2   -4.99    8.37
 -10  -9   2    6.77    6.90
 -10   9   2   -3.33    6.46
  10   9  -2   19.20    9.33
  -9  -9   2   13.94    5.48
   9   9  -2   22.93    8.07
   8  -9  -2   42.50    9.44
  -8  -9   2   44.60    9.02
  -8   9   2   29.83   10.38
  -8   9   2   35.21    7.49
   8   9  -2   51.90    9.34
   7  -9  -2    5.60    5.42
  -7  -9   2   -3.56    4.94
   7   9  -2   -1.04    5.00
  -7   9   2   -3.15    4.06
  -7   9   2    5.04    6.31
   6  -9  -2  223.00   16.46
  -6  -9   2  177.93   14.52
   6   9  -2  191.64    9.73
  -6   9   2  192.35   13.80
  -6   9   2  212.01   17.16
   6   9  -2  216.44   15.39
   5  -9  -2   65.89   10.03
   5   9  -2   84.10    9.28
  -5   9   2   82.75   10.84
   5   9  -2   71.41    4.79
  -5   9   2   73.24    7.67
   4  -9  -2 2599.89   99.31
  -4  -9   2 2391.21  100.01
  -4   9   2 2412.02   97.68
   4   9  -2 2300.90   93.30
   4   9  -2 2604.96   98.49
  -4   9   2 2544.85   99.53
  -3  -9   2  233.15   15.52
   3   9  -2  230.26   11.27
   3   9  -2  265.40   15.12
  -3   9   2  253.85   15.31
  -3   9   2  234.55   13.65
   2  -9  -2  386.41   19.21
  -2  -9   2  325.34   19.79
  -2   9   2  345.36   18.40
   2   9  -2  369.54   18.92
  -1  -9   2   72.90    7.80
   1  -9  -2   68.30    6.90
   1  -9  -2   64.90    6.37
  -1  -9   2   48.78    7.03
  -1   9   2   58.26    5.79
   0  -9   2  458.02   24.36
   0  -9   2  493.88   24.16
   0  -9  -2  482.82   23.24
   0  -9  -2  512.07   23.38
   0   9   2  485.88   20.99
   0   9  -2  473.65   21.79
   1  -9   2  161.69   11.48
   1  -9   2  132.08   10.67
  -1  -9  -2  131.33    9.60
  -1  -9  -2  145.77   10.15
  -1   9  -2  130.86    9.70
   1   9   2  131.08    6.81
   2  -9   2 1678.55   67.68
  -2  -9  -2 1662.78   66.75
   2  -9   2 1641.84   68.30
  -2   9  -2 1630.13   66.45
  -2   9  -2 1574.16   67.02
   3  -9   2    1.37    2.54
  -3  -9  -2    2.87    2.46
   3  -9   2   -0.96    3.02
  -3   9  -2   -4.33    2.98
  -3   9  -2    0.04    2.46
   4  -9   2  379.42   21.29
  -4  -9  -2  351.00   19.69
  -4   9  -2  317.68   18.85
  -4   9  -2  384.66   21.22
  -5  -9  -2   28.68    6.27
   5  -9   2   30.82    6.54
  -5   9  -2   27.45    5.73
  -5   9  -2   24.44    6.45
   5   9   2   28.39    5.02
   6  -9   2  607.11   31.17
  -6  -9  -2  480.81   27.06
   6   9   2  537.72   25.07
  -6   9  -2  614.13   30.23
  -6   9  -2  575.80   31.41
  -7  -9  -2    5.85    4.76
   7  -9   2   10.84    6.48
   7   9   2    9.35    3.65
  -7   9  -2   13.74    6.47
  -7   9  -2   15.24    7.40
   8  -9   2   26.25   10.01
   8   9   2   32.57    5.75
  -9  -9  -2   -1.28    6.72
   9   9   2    3.82    5.18
  -9   9  -2    0.79    6.35
 -10  -9  -2  366.62   25.27
 -10   9  -2  284.61   23.64
 -10 -10   2  297.38   23.74
 -10  10   2  390.71   24.74
  10  10  -2  410.79   27.34
  -9 -10   2    6.08    8.52
  -9  10   2    6.18    7.62
   9  10  -2   34.92    8.64
  -8 -10   2  589.50   33.70
  -8  10   2  628.72   33.08
   8  10  -2  614.79   32.59
  -7 -10   2   -9.56    5.93
  -7  10   2    2.08    3.88
   7  10  -2    4.81    5.28
  -7  10   2    2.26    7.08
   6 -10  -2  323.20   21.56
  -6 -10   2  328.41   21.32
   6  10  -2  300.87   13.00
   6  10  -2  332.86   20.29
  -6  10   2  304.50   19.30
  -6  10   2  297.61   22.16
  -5 -10   2  465.94   26.50
   5 -10  -2  540.76   27.44
  -5  10   2  453.04   23.97
  -5  10   2  477.28   27.00
   5  10  -2  479.04   19.30
   5  10  -2  471.40   25.01
   4 -10  -2  249.42   16.92
  -4 -10   2  217.14   15.04
  -4  10   2  224.00   14.70
  -4  10   2  269.72   17.39
   4  10  -2  269.93   16.10
   4  10  -2  244.33   10.98
  -3 -10   2  480.80   25.97
   3 -10  -2  485.08   25.12
   3  10  -2  453.74   20.33
   3  10  -2  528.63   24.81
  -3  10   2  460.29   23.37
  -3  10   2  513.59   25.21
  -2 -10   2  399.36   23.12
   2 -10  -2  422.51   22.01
  -2 -10   2  434.67   22.95
  -2  10   2  426.89   21.51
   1 -10  -2  246.25   14.89
  -1 -10   2  245.53   15.88
  -1 -10   2  251.34   15.60
   1 -10  -2  258.59   15.23
   1  10  -2  245.28   12.71
  -1  10   2  244.80   13.72
   0 -10  -2  384.54   20.69
   0 -10   2  415.47   21.97
   0 -10  -2  433.34   21.10
   0 -10   2  400.10   22.26
   0  10   2  408.78   18.57
   0  10  -2  393.35   19.27
   1 -10   2  235.58   15.72
   1 -10   2  246.67   15.62
  -1 -10  -2  241.71   14.55
  -1 -10  -2  232.92   14.41
   1  10   2  238.22   10.77
  -1  10  -2  241.35   13.97
  -2 -10  -2  573.37   28.37
   2 -10   2  592.77   29.50
   2 -10   2  610.82   30.15
  -2  10  -2  604.08   28.48
  -2  10  -2  584.65   28.77
   3 -10   2  664.42   32.16
   3 -10   2  660.19   32.28
  -3 -10  -2  687.77   31.59
  -3  10  -2  670.78   31.77
  -3  10  -2  589.19   30.46
   4 -10   2    3.88    3.88
   4 -10   2   -0.29    3.84
  -4 -10  -2   -2.15    2.83
  -4  10  -2   -0.53    4.03
  -4  10  -2    1.82    2.83
  -5 -10  -2  183.42   13.53
   5 -10   2  191.70   15.73
  -5  10  -2  180.04   15.53
  -5  10  -2  183.38   14.21
  -6 -10  -2  353.09   21.76
   6 -10   2  390.69   23.73
  -6  10  -2  300.44   21.70
  -6  10  -2  379.54   23.84
  -7 -10  -2  279.04   19.74
   7 -10   2  262.78   21.77
  -7  10  -2  286.03   23.24
   7  10   2  236.91   13.83
  -7  10  -2  297.82   20.28
  -8 -10  -2  330.28   22.78
   8  10   2  279.34   16.43
  -8  10  -2  326.18   22.19
  -9 -10  -2   83.50   14.48
  -9  10  -2   81.27   13.69
 -10  10  -2   39.21   10.46
 -10 -11   2  -11.04    8.59
  -9 -11   2  391.38   26.71
   9  11  -2  323.48   24.64
  -9  11   2  340.02   23.80
  -8 -11   2   17.98    5.98
  -8  11   2   16.03    5.67
   8  11  -2    5.30    6.64
  -7 -11   2  952.39   47.16
   7 -11  -2  980.33   48.52
  -7  11   2  995.40   45.93
  -7  11   2  885.06   48.12
   7  11  -2  952.45   44.60
   6 -11  -2  183.01   17.18
   6  11  -2  175.69   14.99
  -6  11   2  163.12   14.26
  -6  11   2  188.33   17.52
  -5 -11   2  238.02   18.17
   5 -11  -2  216.03   17.54
  -5  11   2  233.44   17.84
   5  11  -2  236.39   16.42
  -5  11   2  211.72   14.67
   4 -11  -2  779.73   36.98
  -4 -11   2  681.21   36.46
   4  11  -2  751.20   29.34
   4  11  -2  754.59   35.17
  -4  11   2  777.64   37.11
  -4  11   2  764.46   34.96
   4  11  -2  766.79   29.16
   3  11  -2   61.15    4.81
   3  11  -2   60.68    4.56
   3  11  -2   48.71    8.15
  -3  11   2   64.38    9.11
   2 -11  -2  210.39   14.52
   2 -11  -2  192.86   13.31
  -2 -11   2  196.00   14.65
  -2 -11   2  162.14   13.10
   2  11  -2  185.14   10.05
  -2  11   2  173.17   12.88
   1 -11  -2  161.15   11.68
  -1 -11   2  139.84   12.36
   1 -11  -2  152.86   12.02
  -1 -11   2  154.47   12.85
  -1  11   2  139.82   10.24
   0 -11  -2  270.70   16.61
   0 -11   2  277.95   17.26
   0 -11   2  234.82   16.92
   0 -11  -2  268.98   16.46
   0  11  -2  276.53   14.93
   0  11   2  271.94   13.94
  -1 -11  -2 2695.00  110.53
   1 -11   2 2635.96  111.65
  -1 -11  -2 2753.52  109.82
   1 -11   2 3018.34  111.91
  -1  11  -2 2837.91  109.10
   1  11   2 2801.53  104.92
   2 -11   2  438.65   24.03
  -2 -11  -2  415.30   22.67
   2 -11   2  427.02   24.67
  -2  11  -2  415.37   22.31
   3 -11   2   16.47    5.76
  -3 -11  -2   21.09    4.48
   3 -11   2    9.58    4.91
  -3  11  -2   20.62    4.81
  -3  11  -2   18.37    5.20
   4 -11   2   87.61   11.02
   4 -11   2   80.11   10.91
  -4 -11  -2   91.86    9.87
  -4  11  -2   97.61   11.81
   5 -11   2  125.91   14.52
  -5  11  -2  113.45   14.15
   6 -11   2  304.43   22.75
   6 -11   2  295.15   21.45
  -6 -11  -2  302.53   20.97
  -6  11  -2  308.10   22.73
  -6  11  -2  307.06   20.41
  -7 -11  -2  493.11   31.09
  -7  11  -2  637.64   31.02
  -8 -11  -2   16.16    7.42
  -8  11  -2   20.95    6.65
  -9 -11  -2  211.08   20.36
  -9  11  -2  180.66   18.04
 -10 -11  -2   84.85   12.61
 -10  11  -2  104.52   23.27
 -10 -12   2   37.11   12.45
  -9 -12   2   -1.49    7.85
  -9  12   2   19.40    7.12
  -8 -12   2   -3.66    7.06
   8  12  -2    4.89    7.33
  -8  12   2    5.96    6.19
  -7 -12   2   10.83    6.66
   7  12  -2    6.15    6.23
  -7  12   2   14.16    5.82
   6 -12  -2  188.08   18.14
  -6 -12   2  217.16   19.62
  -6  12   2  187.90   15.04
   6  12  -2  208.41   16.65
  -6  12   2  192.89   19.68
  -5 -12   2  891.06   47.74
   5 -12  -2 1099.86   49.20
   5  12  -2 1067.47   46.17
  -5  12   2 1035.43   48.46
  -5  12   2  987.95   46.07
   4 -12  -2   54.38   10.56
  -4 -12   2   55.56   10.75
  -4  12   2   61.00   10.67
   4  12  -2   56.08    9.85
  -3 -12   2 1136.38   49.74
   3 -12  -2 1041.04   48.63
   3 -12  -2 1133.44   49.26
  -3 -12   2 1045.60   50.07
  -3  12   2 1100.28   48.08
   3  12  -2 1068.72   41.98
   3  12  -2  997.47   41.94
   2 -12  -2  114.73   11.36
   2 -12  -2  133.86    9.88
  -2 -12   2   87.86   10.72
  -2 -12   2  110.07   12.03
   2  12  -2  106.31    7.69
  -2  12   2  113.32   10.54
   1 -12  -2  788.83   38.04
  -1 -12   2  780.59   39.57
   1 -12  -2  815.35   38.11
  -1 -12   2  872.70   39.32
  -1  12   2  829.69   36.00
   1  12  -2  800.89   34.51
   0 -12  -2  427.95   23.17
   0 -12   2  382.68   23.02
   0 -12  -2  409.33   22.98
   0 -12   2  427.86   23.83
   0  12  -2  443.33   21.19
   1 -12   2   98.43   11.83
  -1 -12  -2  114.79   11.61
  -1 -12  -2  110.06   10.39
   1 -12   2  102.12   11.57
   1  12   2  112.05    5.93
  -1  12  -2  128.52   10.74
  -2 -12  -2   52.84    8.08
   2 -12   2   55.95   10.11
   2 -12   2   51.10   10.08
  -2  12  -2   52.10    9.10
   3 -12   2  994.23   47.41
   3 -12   2  942.64   46.20
  -3 -12  -2  960.90   45.24
  -3  12  -2  994.06   45.37
  -3  12  -2 1064.34   46.15
   4 -12   2   12.01    6.14
  -4 -12  -2   16.28    6.14
  -4  12  -2   11.79    5.16
  -4  12  -2   16.23    6.07
  -5 -12  -2  934.73   45.75
   5 -12   2  958.98   47.02
   5 -12   2  953.92   47.29
  -5  12  -2 1007.43   46.71
  -5  12  -2  939.37   46.20
  -6 -12  -2   22.03    6.45
   6 -12   2   11.85   10.31
  -6  12  -2   13.05    5.08
  -6  12  -2   18.05    9.74
   7 -12   2  391.93   27.51
  -7 -12  -2  448.23   27.35
  -7  12  -2  403.40   27.41
  -8 -12  -2  322.16   22.78
   8 -12   2  316.55   22.55
  -8  12  -2  238.53   19.29
  -9 -12  -2  304.46   21.85
   9 -12   2  297.16   24.40
  -9  12  -2  284.15   24.15
  -9 -13   2  425.09   30.87
  -9  13   2  349.65   24.93
  -8  13   2   35.38    7.96
   8  13  -2   35.87    8.43
  -7 -13   2  652.75   38.12
   7  13  -2  649.41   33.58
  -7  13   2  657.11   34.06
  -6 -13   2    5.06    6.41
  -6  13   2   16.88    8.72
  -6  13   2   19.79    6.49
   6  13  -2    7.95    6.22
  -5 -13   2  177.77   17.70
   5 -13  -2  202.55   18.78
  -5  13   2  157.57   14.43
  -5  13   2  167.12   17.05
   4 -13  -2   -6.67    5.54
   4 -13  -2    0.37    5.65
  -4  13   2    1.99    5.75
  -3 -13   2  251.51   19.17
  -3 -13   2  262.39   19.80
   3 -13  -2  271.67   18.78
   3 -13  -2  268.57   19.42
   3  13  -2  260.39   11.74
  -3  13   2  279.57   18.46
   3  13  -2  246.94   11.75
   2 -13  -2   -5.08    4.16
  -2 -13   2    3.24    4.95
  -2 -13   2    4.53    5.12
   2 -13  -2    8.48    5.03
   2  13  -2   -0.65    2.63
  -2  13   2   -1.03    4.29
   1 -13  -2  452.51   24.56
  -1 -13   2  417.43   24.66
  -1 -13   2  427.39   25.76
   1 -13  -2  379.06   23.03
  -1  13   2  447.25   21.93
   1  13  -2  418.43   20.38
   0 -13  -2  200.25   15.30
   0 -13  -2  193.08   15.21
   0 -13   2  179.26   16.04
   0 -13   2  193.24   15.90
   0  13   2  189.53   11.02
   0  13  -2  169.43   12.42
  -1 -13  -2 2232.34   90.37
  -1 -13  -2 2190.23   91.16
   1 -13   2 2237.17   93.43
   1 -13   2 2158.27   91.35
  -1  13  -2 2214.67   88.54
   1  13   2 2219.09   83.53
  -2 -13  -2  116.90   12.51
   2 -13   2   81.73   11.92
   2 -13   2   68.48   10.45
  -2 -13  -2   92.00   11.52
  -2  13  -2  115.40   11.71
   3 -13   2   23.38    7.39
  -3 -13  -2   20.53    4.93
   3 -13   2   25.65    7.55
  -3  13  -2   35.60    6.92
   4 -13   2   11.61    6.80
  -4 -13  -2   16.58    6.23
   4 -13   2    6.97    5.78
  -4  13  -2   14.98    6.62
  -4  13  -2    3.91    5.89
  -5 -13  -2   61.77   12.77
  -5  13  -2   72.05   11.55
  -5  13  -2   69.16   14.55
  -6 -13  -2   23.07    8.69
   6 -13   2   10.03    8.14
  -6  13  -2   29.90    6.82
  -7 -13  -2  736.86   37.94
   7 -13   2  658.33   36.83
  -7  13  -2  697.42   38.35
   8 -13   2  -13.05    9.94
  -8 -13  -2   -2.05    8.96
  -8  13  -2   -5.44    7.34
  -8 -14   2  108.37   18.20
  -8  14   2  122.60   15.36
  -7 -14   2   -0.17    8.48
  -7  14   2    0.46    6.74
  -6 -14   2   19.59    8.66
  -6  14   2   24.50    6.58
   5 -14  -2  720.08   37.26
  -5 -14   2  769.84   40.64
  -5  14   2  735.75   40.01
   4 -14  -2  255.06   19.67
   4 -14  -2  211.69   20.35
  -4 -14   2  230.78   19.51
  -4 -14   2  256.60   21.13
  -4  14   2  214.31   18.85
  -3 -14   2  234.68   19.13
   3 -14  -2  188.71   18.26
  -3 -14   2  251.40   21.84
   3 -14  -2  235.61   19.55
   3  14  -2  194.72    9.87
  -3  14   2  232.99   17.78
   3  14  -2  240.85   10.13
   2 -14  -2    5.56    5.83
   2 -14  -2    3.79    4.98
  -2 -14   2    2.94    5.94
  -2  14   2    5.57    4.87
   2  14  -2   -1.37    2.77
  -1 -14   2  161.67   16.19
   1 -14  -2  165.22   15.21
   1 -14  -2  156.04   15.07
  -1  14   2  170.10   12.63
   1  14  -2  157.84   11.43
   0 -14   2   64.59   11.74
   0 -14  -2   77.20   11.15
   0 -14  -2   58.23   11.38
   0  14  -2   67.85    8.92
  -1 -14  -2  159.41   15.59
   1 -14   2  186.31   17.21
  -1 -14  -2  172.75   15.64
   1 -14   2  167.57   17.46
   1  14   2  163.02    8.06
  -1  14  -2  162.73   13.78
  -2 -14  -2   60.14   11.76
   2 -14   2   70.70   13.25
  -2 -14  -2   65.82   12.05
   2 -14   2   63.63   13.38
  -2  14  -2   71.02   11.05
  -3 -14  -2  571.27   31.43
  -3 -14  -2  569.88   32.15
   3 -14   2  566.25   33.33
   3 -14   2  554.86   33.37
  -3  14  -2  575.66   30.72
  -4 -14  -2   40.23    6.99
  -4  14  -2   53.29    9.89
   5 -14   2  233.20   20.57
  -5 -14  -2  261.40   22.57
  -5  14  -2  238.51   22.79
  -5  14  -2  261.62   17.35
   6 -14   2  114.27   14.52
  -6  14  -2  118.30   15.35
   7 -14   2  112.11   17.91
  -7 -14  -2   82.20   14.43
  -7  14  -2   92.03   15.74
  -8 -14  -2   -1.03    9.77
   8 -14   2    9.30   13.43
  -8  14  -2    2.11    9.17
  -7 -15   2   50.19   10.35
   7 -15  -2   54.48   11.67
  -6 -15   2   29.80    9.30
   5 -15  -2   -8.55    6.96
  -5 -15   2   -5.64    9.34
  -5  15   2   14.66    9.64
   4 -15  -2  367.01   23.76
  -4 -15   2  376.09   24.21
  -4  15   2  346.92   24.52
   3 -15  -2  229.28   24.49
  -3 -15   2  260.77   20.41
   3 -15  -2  250.61   20.42
  -3  15   2  282.68   19.51
   2 -15  -2  184.48   17.42
  -2 -15   2  181.08   20.00
   2 -15  -2  163.14   18.01
  -2 -15   2  183.28   18.07
  -2  15   2  175.26   15.50
  -1 -15   2  132.18   16.41
   1 -15  -2  153.92   17.02
  -1 -15   2  148.92   18.17
   1  15  -2  151.36   11.66
  -1  15   2  131.47   12.35
   0 -15   2   49.10    9.31
   0 -15   2   45.03   10.35
   0 -15  -2   60.86   13.50
   0  15   2   38.63    7.19
   1 -15   2  240.02   21.49
  -1 -15  -2  217.24   19.57
   1 -15   2  257.45   19.84
  -1  15  -2  244.31   17.32
  -2 -15  -2   81.94   15.65
   2 -15   2  125.92   13.89
  -2  15  -2   92.99   13.05
  -3 -15  -2   14.00    8.49
   3 -15   2    7.91    6.64
  -3 -15  -2   13.85    8.35
  -3  15  -2   19.11    7.35
  -4 -15  -2   43.83   11.34
   4 -15   2   62.75   13.93
  -4 -15  -2   81.19   15.44
   5 -15   2   31.02    8.06
   6 -15   2   76.45   12.83
  -6 -15  -2   57.55   13.71
  -6  15  -2   82.54   14.25
  -7 -15  -2  270.11   21.77
   7 -15   2  213.01   27.24
   6 -16  -2   54.50   11.85
  -6 -16   2   57.53   10.61
   5 -16  -2  164.03   18.62
  -5 -16   2  154.57   17.67
  -4 -16   2   -0.31    7.99
   4 -16  -2    4.86    8.04
  -4  16   2    3.42    9.59
   3 -16  -2   10.80    8.15
  -3 -16   2    0.72    8.80
  -3  16   2    8.28    7.46
  -2 -16   2  138.81   16.28
   2  16  -2  127.92    9.41
  -2  16   2  139.03   15.03
   1 -16  -2    6.28    6.36
  -1 -16   2    0.35    7.51
  -1  16   2    2.17    5.10
   1  16  -2    1.94    4.25
   0 -16  -2  590.59   33.07
   0 -16  -2  496.31   35.69
   0 -16   2  555.53   33.38
   0  16   2  426.67   22.80
   0  16  -2  506.95   26.65
   1 -16   2   19.22    9.21
  -1 -16  -2    2.47    9.38
  -1 -16  -2   -4.62    7.65
  -1  16  -2    2.24    6.17
   2 -16   2  454.50   30.59
  -2 -16  -2  500.92   30.81
  -2  16  -2  444.71   27.44
  -3 -16  -2  154.67   17.52
   3 -16   2  131.17   17.85
  -3  16  -2  120.36   18.65
  -4 -16  -2    5.23    8.20
   4 -16   2   -4.59    8.49
  -5 -16  -2   -8.26    9.09
   5 -16   2  -10.69    9.09
  -6 -16  -2  309.47   23.98
   6 -16   2  278.25   29.59
   5 -17  -2   15.46   10.64
  -5 -17   2  -17.09   10.94
   4 -17  -2  505.74   31.78
  -4 -17   2  549.84   34.67
  -4  17   2  532.04   48.27
   3 -17  -2   96.03   15.29
  -3 -17   2   93.94   17.38
  -2 -17   2  436.36   27.38
   2 -17  -2  380.02   28.82
  -2  17   2  372.49   31.81
   1 -17  -2  -11.49    8.90
  -1 -17   2    1.78    8.25
   0 -17  -2   11.49    9.42
   0 -17   2    5.19    8.32
   0  17  -2    9.21    7.83
  -1 -17  -2   53.02   11.13
   1 -17   2   76.79   15.14
  -1  17  -2   65.76   13.37
  -2 -17  -2  329.43   28.32
   2 -17   2  348.97   24.27
  -2  17  -2  313.91   23.32
   3 -17   2   18.91    9.25
  -3 -17  -2    6.33    9.92
  -3  17  -2   39.48   12.22
  -4 -17  -2  619.05   37.42
   4 -17   2  605.32   38.35
   5 -17   2   30.11   22.94
  -5 -17  -2   15.70   11.36
  -3 -18   2   84.30   15.17
   3 -18  -2   69.84   13.99
   2 -18  -2  386.46   27.70
  -2 -18   2  343.05   30.71
   1 -18  -2   26.27    9.31
  -1 -18   2   -7.99   10.29
   0 -18  -2  557.61   31.49
   0 -18   2  518.78   35.34
  -1 -18  -2   34.29    9.51
   1 -18   2   -3.09   10.55
  -2 -18  -2  205.60   21.02
   3 -18   2    4.45   12.90
  -3 -18  -2    3.19   10.86
 -12   0   3   -5.31    6.32
  11   0  -3 1295.18   58.05
 -11   0   3 1261.25   59.00
 -10   0   3    0.20    4.39
  10   0  -3    2.08    4.65
 -10   0   3    2.58    7.05
  10   0  -3    3.30    7.90
   9   0  -3  568.79   30.79
  -9   0   3  629.16   33.47
  -9   0   3  639.40   32.17
   9   0  -3  638.32   34.44
   8   0  -3    0.63    4.55
   8   0  -3    0.67    2.89
  -8   0   3    1.76    3.52
  -8   0   3   -2.02    4.13
  -7   0   3   90.08    8.33
   7   0  -3   89.08    8.29
  -7   0   3   80.72    9.94
   7   0  -3   91.10   10.49
   6   0  -3    8.00    3.36
   6   0  -3    3.56    2.33
  -6   0   3    6.25    2.25
  -6   0   3    6.72    3.53
  -5   0   3  101.72    7.74
   5   0  -3  104.14    7.82
  -5   0   3   99.35    8.30
   5   0  -3  114.17    9.10
   4   0  -3    0.09    1.20
   4   0  -3    1.03    1.41
  -4   0   3   -0.32    1.42
  -4   0   3   -0.60    1.13
   3   0  -3 6486.48  242.48
   2   0  -3    2.09    0.93
  -2   0   3    2.40    0.79
   2   0  -3    0.91    0.64
   1   0  -3 1050.35   40.38
  -1   0   3 1085.90   40.21
   1   0  -3 1032.61   41.17
   0   0  -3    3.58    0.70
   0   0   3    3.76    0.63
   1   0   3 7929.44  299.45
  -1   0  -3 8012.82  299.64
   2   0   3    2.46    0.88
  -2   0  -3    4.15    1.09
  -4   0  -3   -0.52    1.28
   4   0   3    2.20    1.34
  -4   0  -3    1.29    1.33
   5   0   3 1059.27   44.15
  -5   0  -3 1091.72   45.00
  -5   0  -3 1050.14   44.40
  -6   0  -3    3.14    1.90
   6   0   3    1.35    2.73
  -6   0  -3    2.83    2.65
  -7   0  -3  716.80   33.85
  -7   0  -3  688.60   32.78
   7   0   3  696.34   33.22
   8   0   3    2.27    4.74
  -8   0  -3    5.67    3.94
  -8   0  -3    0.32    5.01
  -9   0  -3    8.42    6.09
   9   0   3   -8.55    5.68
 -10   0  -3   -4.78    5.04
 -10   0  -3    1.61    9.17
  10   0   3   -3.57    7.45
 -11   0  -3  576.46   32.91
  11   0   3  584.09   35.21
 -12   0  -3    2.03    9.11
 -12  -1   3   66.54   13.67
 -12   1   3   97.46   14.39
 -11  -1   3   38.98    8.77
  11  -1  -3   61.63   12.38
 -11  -1   3   68.49   12.67
 -11   1   3   41.38    8.99
  11   1  -3   68.14   12.46
  11   1  -3   35.00   12.61
 -10  -1   3  182.00   14.68
  10  -1  -3  166.54   18.14
  10  -1  -3  130.67   12.38
 -10  -1   3  155.91   17.72
 -10   1   3  157.08   17.83
 -10   1   3  173.77   15.18
  10   1  -3  154.62   13.48
  10   1  -3  170.50   17.86
   9  -1  -3  748.13   37.35
   9  -1  -3  790.20   39.98
  -9  -1   3  814.53   39.29
  -9  -1   3  758.04   37.86
   9   1  -3  769.06   36.35
   9   1  -3  789.23   40.13
  -9   1   3  763.14   37.56
  -9   1   3  793.69   39.88
   8  -1  -3  111.33    9.91
   8  -1  -3   96.68   12.56
  -8  -1   3   87.91    9.47
  -8  -1   3  103.43   11.75
  -8   1   3   81.50    8.97
  -8   1   3   98.06   12.08
   8   1  -3  102.54    9.59
   8   1  -3  117.71   12.81
   7  -1  -3 1718.83   71.10
  -7  -1   3 1765.30   70.38
   7  -1  -3 1620.59   69.56
  -7  -1   3 1627.09   69.56
  -7   1   3 1760.99   71.23
   7   1  -3 1725.76   71.32
   7   1  -3 1682.11   69.27
  -7   1   3 1651.03   69.57
  -6  -1   3  385.24   19.97
   6  -1  -3  376.82   20.88
   6  -1  -3  369.86   19.92
  -6  -1   3  396.16   20.50
   6   1  -3  370.98   19.49
   6   1  -3  410.44   21.43
  -6   1   3  381.14   19.85
  -6   1   3  405.40   21.19
  -5  -1   3 1326.48   53.55
   5  -1  -3 1314.65   53.94
  -5  -1   3 1262.88   53.29
   5  -1  -3 1290.26   53.65
  -5   1   3 1385.19   54.48
   5   1  -3 1317.47   54.23
  -5   1   3 1262.24   53.06
   5   1  -3 1291.61   53.10
   4  -1  -3   93.55    6.84
   4  -1  -3  101.24    7.12
  -4  -1   3   99.64    6.93
   4   1  -3   94.42    6.76
   4   1  -3   93.42    6.96
  -4   1   3  106.85    6.96
   3  -1  -3  305.93   14.98
  -3  -1   3  302.96   14.66
   3  -1  -3  306.91   14.66
  -3  -1   3  354.39   15.12
  -3   1   3  300.27   15.08
  -3   1   3  310.58   14.38
   3   1  -3  309.95   15.05
   3   1  -3  313.71   14.78
   2  -1  -3    3.35    0.91
   2  -1  -3    4.44    1.25
  -2  -1   3    4.38    1.31
  -2   1   3    2.92    1.39
   2   1  -3    5.47    1.45
   2   1  -3    4.41    1.14
  -1  -1   3 2785.73  108.22
   1  -1  -3 2829.01  108.58
  -1   1   3 2990.96  108.72
   1   1  -3 2946.16  108.43
   0  -1   3   44.73    2.70
   0  -1   3   36.66    2.76
   0   1  -3   44.15    2.91
  -1  -1  -3 7227.46  270.23
   1   1   3 7287.74  270.42
  -1   1  -3 7172.76  275.07
  -2  -1  -3 4692.01  183.87
  -2   1  -3 4819.18  187.38
  -3  -1  -3 2136.19   82.44
   3  -1   3 2216.88   82.92
  -3  -1  -3 2108.46   82.56
   3   1   3 2138.19   82.08
  -3   1  -3 2200.85   83.12
  -4  -1  -3  200.98   11.61
  -4  -1  -3  230.14   11.65
   4  -1   3  218.31   12.03
  -4   1  -3  216.02   12.30
  -4   1  -3  225.22   12.05
   4   1   3  216.83   11.41
  -5  -1  -3  250.30   13.38
  -5  -1  -3  236.64   13.49
   5  -1   3  253.01   13.95
  -5   1  -3  242.91   14.44
  -5   1  -3  234.25   13.43
   6  -1   3   33.66    6.41
  -6  -1  -3   28.16    4.36
  -6  -1  -3   23.63    4.63
   6   1   3   17.06    3.80
  -6   1  -3   20.42    4.54
  -6   1  -3   33.73    6.84
  -7  -1  -3 1068.67   49.98
   7  -1   3 1212.51   51.10
  -7  -1  -3 1185.05   50.34
  -7   1  -3 1170.44   50.58
  -7   1  -3 1202.14   51.70
   7   1   3 1165.96   50.30
   8  -1   3   11.54    5.60
  -8  -1  -3   18.52    5.48
  -8  -1  -3    6.40    3.05
   8   1   3   11.79    4.95
  -8   1  -3   13.83    5.48
   9  -1   3 1608.93   69.49
  -9  -1  -3 1535.24   68.02
  -9  -1  -3 1629.53   69.50
   9   1   3 1625.71   68.89
  -9   1  -3 1560.81   68.74
  -9   1  -3 1591.64   70.29
 -10  -1  -3   27.88    5.58
  10  -1   3   24.50    8.56
 -10  -1  -3   37.84    9.77
  10   1   3   30.51    8.49
 -10   1  -3   42.63   10.73
 -11  -1  -3    3.28    6.65
  11  -1   3    0.94   11.23
 -11  -1  -3    8.39   18.02
  11   1   3    2.19    9.47
 -11   1  -3   -3.86    6.05
 -12  -1  -3   38.47    9.88
 -12   1  -3   26.13   10.68
 -12  -2   3    8.03    6.45
 -12   2   3   20.67    6.80
 -11  -2   3  357.38   27.35
 -11  -2   3  284.96   22.14
  11  -2  -3  347.09   21.14
  11   2  -3  281.93   21.04
 -11   2   3  282.91   21.62
  11   2  -3  289.32   27.44
  10  -2  -3  180.88   20.20
 -10  -2   3  156.15   14.43
 -10  -2   3  173.13   17.88
  10   2  -3  174.30   14.27
 -10   2   3  179.05   15.32
 -10   2   3  173.80   18.85
  10   2  -3  179.90   18.44
  -9  -2   3  231.02   17.99
  -9  -2   3  248.05   17.01
   9  -2  -3  228.10   16.36
   9  -2  -3  241.41   19.66
  -9   2   3  217.83   16.08
   9   2  -3  209.24   17.99
  -9   2   3  223.09   19.04
  -8  -2   3  107.40    9.98
   8  -2  -3  152.43   13.87
  -8  -2   3  134.78   12.47
  -8   2   3  137.10   13.96
   8   2  -3  151.48   14.19
  -8   2   3  117.92   10.30
   8   2  -3  131.35   10.48
  -7  -2   3  690.80   32.22
  -7  -2   3  702.72   32.26
   7  -2  -3  667.40   32.13
   7  -2  -3  676.64   33.17
   7   2  -3  671.36   33.48
  -7   2   3  700.69   33.78
  -7   2   3  652.75   31.66
   7   2  -3  651.76   30.95
  -6  -2   3  962.12   42.21
   6  -2  -3  965.52   42.79
   6  -2  -3  944.42   42.31
  -6  -2   3  983.00   42.02
  -6   2   3 1005.92   43.50
  -6   2   3  987.36   42.06
   6   2  -3  974.99   41.51
   6   2  -3  956.18   43.09
   5  -2  -3  808.35   36.24
  -5  -2   3  829.83   36.12
  -5  -2   3  860.03   35.93
   5  -2  -3  833.79   36.63
   5   2  -3  823.71   36.89
   5   2  -3  829.68   35.47
  -5   2   3  848.25   37.10
  -5   2   3  842.36   35.88
  -4  -2   3  470.95   21.34
   4  -2  -3  447.16   21.37
  -4  -2   3  468.31   21.04
   4  -2  -3  426.74   20.69
  -4   2   3  451.57   20.73
  -4   2   3  467.48   21.91
   4   2  -3  449.50   21.31
   4   2  -3  471.33   20.82
  -3  -2   3 5610.56  209.06
  -3  -2   3 5622.43  209.63
   3  -2  -3 5604.29  209.14
   3  -2  -3 5515.30  209.71
  -3   2   3 5573.19  209.91
   3   2  -3 5589.26  209.02
   3   2  -3 5590.02  209.87
  -2  -2   3 3375.03  130.05
   2  -2  -3 3436.67  130.13
   2  -2  -3 3498.86  129.23
   2   2  -3 3561.20  130.31
  -2   2   3 3508.89  130.21
   2   2  -3 3296.58  129.51
   1  -2  -3  954.64   37.86
  -1  -2   3  989.72   38.18
   1  -2  -3  947.60   36.58
  -1   2   3  994.24   37.89
   1   2  -3  982.95   38.06
  -1   2   3  907.60   36.07
   0  -2   3  773.06   30.89
   0  -2   3  782.77   31.28
   0   2  -3  808.66   31.24
   0   2  -3  774.58   31.06
   1  -2   3   12.75    1.61
   1  -2   3   13.95    1.95
  -1   2  -3   13.65    1.85
   2  -2   3  764.32   31.00
  -2  -2  -3  749.22   29.91
  -2   2  -3  778.87   31.27
  -3  -2  -3 1699.36   67.36
  -3  -2  -3 1716.00   67.20
   3  -2   3 1768.54   68.24
  -3   2  -3 1772.97   68.82
   3   2   3 1799.19   66.82
  -3   2  -3 1760.03   68.52
   4  -2   3   19.21    3.58
  -4  -2  -3   26.62    3.57
  -4  -2  -3   20.80    3.05
  -4   2  -3   20.03    3.62
   4   2   3   17.42    3.36
  -4   2  -3   24.82    4.66
  -5  -2  -3  631.64   28.92
  -5  -2  -3  711.73   29.68
   5  -2   3  671.96   30.11
  -5   2  -3  674.03   30.83
   5   2   3  651.27   28.99
  -5   2  -3  658.32   30.08
   6  -2   3  553.41   26.39
  -6  -2  -3  528.29   25.40
  -6  -2  -3  555.70   25.69
  -6   2  -3  542.61   27.14
   6   2   3  497.96   24.88
  -6   2  -3  535.41   26.03
   7  -2   3  244.06   16.86
  -7  -2  -3  295.14   16.75
  -7  -2  -3  290.12   16.97
  -7   2  -3  233.12   15.23
  -7   2  -3  301.40   18.65
   7   2   3  266.60   16.82
  -8  -2  -3  473.32   25.57
   8  -2   3  482.09   26.34
  -8  -2  -3  409.71   23.79
   8   2   3  486.08   25.39
  -8   2  -3  460.08   25.42
  -8   2  -3  465.17   26.73
   9  -2   3   65.32   12.71
  -9  -2  -3   43.25    8.49
  -9  -2  -3   72.17   12.28
   9   2   3   63.09   12.56
  -9   2  -3   58.77   11.70
  -9   2  -3   67.50   13.38
  10  -2   3   -6.90    7.89
 -10  -2  -3    1.70    5.03
 -10  -2  -3    8.74    7.93
  10   2   3    0.46    7.26
 -10   2  -3    5.74    5.01
 -10   2  -3    3.77    9.92
  11  -2   3  322.52   28.50
 -11  -2  -3  318.10   23.52
 -11  -2  -3  323.79   29.22
  11   2   3  319.19   25.00
 -11   2  -3  262.61   19.79
 -12  -2  -3   10.78    9.63
 -12   2  -3    0.04    9.53
 -12  -3   3  380.62   24.97
 -12   3   3  401.34   25.47
 -11  -3   3   -8.12    5.49
  11  -3  -3    5.55    5.60
 -11  -3   3   -3.36    9.12
 -11   3   3    3.29    5.51
  11   3  -3   -2.17   10.76
 -10  -3   3  548.08   31.33
  10  -3  -3  580.86   31.44
 -10  -3   3  561.83   30.14
  10  -3  -3  504.23   32.51
 -10   3   3  544.46   34.11
  10   3  -3  558.52   32.49
 -10   3   3  524.80   29.97
  10   3  -3  479.63   27.18
   9  -3  -3  619.42   34.39
  -9  -3   3  669.86   33.32
   9  -3  -3  660.02   32.65
   9   3  -3  676.34   31.28
   9   3  -3  669.02   35.06
  -9   3   3  646.43   35.77
  -9   3   3  524.38   30.64
  -8  -3   3  296.83   18.79
   8  -3  -3  326.45   19.42
  -8  -3   3  316.21   19.28
   8  -3  -3  295.58   19.89
   8   3  -3  328.50   21.27
  -8   3   3  299.06   20.48
  -8   3   3  290.49   18.22
   8   3  -3  289.87   17.02
   7  -3  -3   12.60    3.49
  -7  -3   3    8.34    3.91
   7  -3  -3   13.71    5.07
  -7   3   3   12.94    5.18
   7   3  -3    8.19    4.53
   7   3  -3    9.30    2.61
   6  -3  -3 1423.40   60.64
   6  -3  -3 1504.58   61.21
  -6  -3   3 1499.96   59.82
  -6  -3   3 1415.71   60.35
  -6   3   3 1419.28   59.99
   6   3  -3 1535.72   61.74
   6   3  -3 1407.28   59.03
   5  -3  -3   23.96    4.38
   5  -3  -3   23.90    4.55
  -5  -3   3   26.98    4.51
  -5   3   3   19.45    4.41
  -5   3   3   28.91    4.30
   5   3  -3   25.32    5.45
   5   3  -3   22.82    3.47
   4  -3  -3 1084.72   45.95
  -4  -3   3 1102.76   44.94
   4  -3  -3 1154.19   45.82
  -4  -3   3 1111.95   46.00
   4   3  -3 1132.83   44.87
   4   3  -3 1068.43   46.11
  -4   3   3 1079.28   46.31
  -4   3   3 1150.75   45.34
  -3  -3   3   21.98    2.66
   3  -3  -3   15.10    2.96
   3  -3  -3   20.77    3.38
   3   3  -3   20.30    2.70
  -3   3   3   23.37    2.81
   3   3  -3   13.23    3.23
  -3   3   3   14.76    3.04
  -2  -3   3  850.57   34.04
   2  -3  -3  791.59   32.65
   2  -3  -3  822.00   33.58
  -2   3   3  834.30   33.69
  -2   3   3  795.39   32.27
   2   3  -3  849.78   33.95
   2   3  -3  795.51   32.88
  -1  -3   3 1482.75   55.97
   1  -3  -3 1416.94   55.08
   1  -3  -3 1387.36   53.94
   1   3  -3 1442.60   55.68
  -1   3   3 1415.71   55.06
  -1   3   3 1409.78   53.42
   0  -3  -3   99.17    5.09
   0  -3   3   94.19    5.85
   0  -3   3   84.56    5.52
   0   3  -3   83.93    5.41
   0   3  -3   88.28    5.77
   0   3   3   85.22    4.87
   1  -3   3   49.69    4.07
  -1  -3  -3   50.47    2.55
   1  -3   3   44.76    3.91
  -1   3  -3   46.02    3.70
   2  -3   3 2535.68   96.29
  -2  -3  -3 2428.66   94.32
   2  -3   3 2491.23   95.84
  -2   3  -3 2587.17   96.20
  -3  -3  -3   70.86    5.13
  -3  -3  -3   72.59    4.40
   3   3   3   72.53    4.35
  -3   3  -3   73.84    5.83
  -3   3  -3   84.82    6.74
  -4  -3  -3 1904.42   74.60
  -4  -3  -3 1873.86   73.61
   4  -3   3 1909.82   75.50
   4   3   3 1885.79   73.54
  -4   3  -3 1963.48   76.33
  -4   3  -3 1949.65   75.92
  -5  -3  -3 1520.93   62.16
   5  -3   3 1533.37   63.14
  -5  -3  -3 1556.91   61.39
  -5   3  -3 1551.27   63.34
   5   3   3 1525.43   61.35
  -5   3  -3 1617.64   64.34
  -6  -3  -3   13.57    3.60
  -6  -3  -3   13.52    3.27
   6  -3   3   15.64    4.52
  -6   3  -3   11.59    3.37
  -6   3  -3   22.48    5.42
   6   3   3    8.92    2.58
  -7  -3  -3    5.41    3.01
  -7  -3  -3   10.47    3.79
   7  -3   3   13.83    4.61
   7   3   3   10.15    4.25
  -7   3  -3   15.09    5.32
  -8  -3  -3    2.80    3.31
   8  -3   3   10.01    5.44
  -8  -3  -3   12.84    5.09
   8   3   3    7.67    4.76
  -8   3  -3    6.95    4.55
  -8   3  -3   16.93    6.24
  -9  -3  -3  221.02   17.65
  -9  -3  -3  175.53   14.55
   9  -3   3  228.06   18.47
   9   3   3  171.71   16.01
  -9   3  -3  219.92   16.66
  -9   3  -3  210.32   20.51
 -10  -3  -3  212.91   17.36
 -10  -3  -3  214.23   20.18
  10  -3   3  245.57   21.68
  10   3   3  217.90   19.32
 -10   3  -3  206.42   16.58
  11  -3   3   -6.27   11.78
 -11  -3  -3   -4.28   10.75
 -11  -3  -3    2.70    6.63
  11   3   3   12.31    8.98
 -11   3  -3   -4.17    6.87
 -12  -3  -3  500.05   31.90
 -12   3  -3  427.65   34.54
 -12  -4   3   27.86   16.01
 -12  -4   3    6.51    7.79
 -12   4   3   11.43    8.72
 -11  -4   3   45.89    8.82
  11  -4  -3   63.34   12.80
 -11  -4   3   46.88   10.30
  11   4  -3   47.34   12.95
 -11   4   3   54.44   12.31
  11   4  -3   56.06   11.32
  10  -4  -3  520.62   29.07
 -10  -4   3  495.95   29.08
 -10  -4   3  526.43   28.90
  10  -4  -3  504.98   32.38
 -10   4   3  454.47   33.25
  10   4  -3  500.74   31.04
  10   4  -3  497.21   26.52
 -10   4   3  507.37   28.15
   9  -4  -3   -0.76    5.86
  -9  -4   3   -2.17    4.89
  -9  -4   3   -3.36    3.93
   9  -4  -3   -2.05    4.91
  -9   4   3   -7.20    6.07
   9   4  -3   -0.67    5.91
   9   4  -3    2.59    3.11
   8  -4  -3 1382.72   60.78
   8  -4  -3 1317.20   59.34
  -8  -4   3 1325.50   59.34
  -8   4   3 1366.05   59.22
   8   4  -3 1304.36   56.88
  -8   4   3 1402.53   61.94
   8   4  -3 1485.79   61.52
  -7  -4   3  494.29   24.64
   7  -4  -3  525.27   27.10
  -7  -4   3  443.72   24.44
   7  -4  -3  481.95   25.56
   7   4  -3  520.45   27.11
   7   4  -3  503.52   23.76
  -7   4   3  478.72   24.86
  -7   4   3  492.70   27.31
  -6  -4   3 1189.43   47.96
  -6  -4   3 1145.26   49.28
   6  -4  -3 1173.51   49.68
   6  -4  -3 1070.68   49.01
   6   4  -3 1127.94   47.27
  -6   4   3 1151.98   50.49
   6   4  -3 1165.00   50.07
  -6   4   3 1128.41   48.57
   5  -4  -3   37.83    5.37
  -5  -4   3   31.94    4.61
  -5  -4   3   29.88    4.30
   5  -4  -3   42.50    5.92
  -5   4   3   32.61    6.47
   5   4  -3   31.86    3.99
   5   4  -3   33.21    6.12
   4  -4  -3   72.86    6.66
  -4  -4   3   76.70    5.83
  -4  -4   3   72.19    6.39
   4  -4  -3   72.09    6.30
  -4   4   3   68.36    5.78
   4   4  -3   71.48    5.31
  -4   4   3   72.20    7.35
   4   4  -3   66.23    6.88
  -3  -4   3  476.36   22.29
   3  -4  -3  479.34   21.90
   3   4  -3  477.38   22.15
   3   4  -3  473.15   20.68
  -3   4   3  454.30   21.77
  -3   4   3  512.33   21.17
  -2  -4   3 5657.93  212.16
   2  -4  -3 5536.70  211.24
   2   4  -3 5592.19  211.76
  -2   4   3 5771.63  211.55
  -1  -4   3 3632.42  137.75
   1  -4  -3 3532.65  135.54
   1  -4  -3 3561.56  136.32
  -1   4   3 3694.05  136.53
   1   4  -3 3725.87  137.43
   0  -4   3 3873.33  142.55
   0  -4   3 3772.71  143.03
   0   4   3 3779.30  140.97
   0   4  -3 3643.37  142.48
   0   4  -3 3815.18  142.63
   1  -4   3  363.67   16.82
  -1  -4  -3  381.09   14.85
   1  -4   3  376.73   17.36
  -1  -4  -3  352.49   14.98
  -1   4  -3  360.24   16.86
   2  -4   3 1036.66   40.62
  -2  -4  -3  940.13   38.26
  -2   4  -3  957.63   39.99
  -3  -4  -3   70.46    5.11
  -3  -4  -3   70.52    4.19
   3  -4   3   66.98    6.10
  -3   4  -3   67.17    6.52
  -3   4  -3   71.16    5.89
   3   4   3   67.54    3.96
  -4  -4  -3   61.21    5.16
   4  -4   3   72.55    7.16
  -4  -4  -3   58.11    4.70
  -4   4  -3   63.80    6.95
   4   4   3   60.98    4.13
  -4   4  -3   55.93    5.77
  -5  -4  -3   30.26    4.30
  -5  -4  -3   36.46    4.58
   5  -4   3   28.96    6.03
  -5   4  -3   19.25    4.51
  -5   4  -3   29.28    4.91
   5   4   3   25.08    3.54
   6  -4   3  860.70   41.48
  -6  -4  -3  943.12   40.97
  -6  -4  -3  961.00   39.66
  -6   4  -3  941.34   42.06
  -6   4  -3 1006.95   43.65
  -7  -4  -3    3.50    3.29
   7  -4   3    7.44    4.84
  -7  -4  -3    9.75    3.80
   7   4   3    7.60    3.56
  -7   4  -3    4.61    2.90
  -7   4  -3   12.48    5.02
  -8  -4  -3 1009.15   49.35
  -8  -4  -3 1145.55   49.38
   8  -4   3 1202.62   52.14
  -8   4  -3 1148.75   51.53
   8   4   3 1153.54   49.29
  -8   4  -3 1156.32   53.52
  -9  -4  -3    7.77    5.18
  -9  -4  -3   18.70    6.84
   9  -4   3   16.11    7.64
  -9   4  -3   18.53    5.88
   9   4   3   16.02    5.99
  -9   4  -3   17.66    8.48
 -10  -4  -3  260.32   18.32
  10  -4   3  259.91   23.53
 -10  -4  -3  254.65   20.52
  10   4   3  238.77   19.70
 -10   4  -3  195.02   18.29
 -11  -4  -3   76.15   13.99
 -11  -4  -3  118.53   24.36
 -11   4  -3   64.06   13.71
 -12  -5   3  381.32   25.83
 -12   5   3  396.18   27.63
 -11  -5   3   -7.36    9.21
 -11  -5   3   -0.82    6.31
 -11   5   3    5.20    6.76
  11   5  -3    0.22    5.81
  11   5  -3   -2.30   10.82
  10  -5  -3  638.07   34.58
  10  -5  -3  602.95   40.65
 -10  -5   3  674.94   34.44
 -10  -5   3  652.77   34.06
  10   5  -3  664.25   36.88
  10   5  -3  618.60   30.61
 -10   5   3  688.79   34.51
  -9  -5   3  276.79   18.80
   9  -5  -3  286.46   21.40
  -9  -5   3  275.60   19.75
   9  -5  -3  205.23   17.49
   9   5  -3  244.00   20.03
  -9   5   3  241.57   22.45
   9   5  -3  258.49   15.48
  -9   5   3  251.72   18.28
  -8  -5   3   54.10    9.14
  -8  -5   3   61.91    9.15
   8  -5  -3   35.95    7.13
   8   5  -3   45.39    6.13
   8   5  -3   42.22    8.21
  -8   5   3   42.85    9.15
  -8   5   3   52.20    8.21
  -7  -5   3 1217.77   50.08
   7  -5  -3 1233.67   52.88
  -7  -5   3 1153.15   51.21
   7  -5  -3 1114.19   51.14
  -7   5   3 1078.69   50.01
   7   5  -3 1238.59   52.99
  -7   5   3 1206.97   53.71
   7   5  -3 1194.72   49.13
  -6  -5   3  701.18   31.07
   6  -5  -3  688.79   33.07
  -6  -5   3  690.58   32.99
   6  -5  -3  687.50   33.26
   6   5  -3  717.86   33.73
  -6   5   3  702.72   32.32
   6   5  -3  691.39   30.47
  -6   5   3  716.63   34.49
  -5  -5   3  266.95   14.78
  -5  -5   3  288.30   16.74
   5  -5  -3  305.24   16.94
   5  -5  -3  306.58   16.87
  -5   5   3  282.17   15.73
   5   5  -3  307.62   14.79
   5   5  -3  296.23   17.28
  -5   5   3  298.21   17.86
  -4  -5   3 2655.16  101.75
   4  -5  -3 2552.54  100.70
   4  -5  -3 2482.16  100.88
  -4   5   3 2687.64  102.01
   4   5  -3 2703.39  101.66
  -4   5   3 2527.46   99.96
   4   5  -3 2501.56   98.85
   3  -5  -3  374.97   18.92
   3  -5  -3  432.04   20.11
  -3  -5   3  425.42   20.79
  -3   5   3  421.76   19.03
   3   5  -3  420.13   18.58
  -3   5   3  449.36   20.83
   3   5  -3  439.73   20.63
   2  -5  -3 2485.90   96.16
  -2  -5   3 2524.73   98.03
   2  -5  -3 2486.43   96.64
   2   5  -3 2666.59   97.72
  -2   5   3 2562.79   97.11
  -2   5   3 2395.13   95.44
  -1  -5   3   87.59    6.60
   1  -5  -3   80.24    5.30
   1  -5  -3   84.52    5.35
  -1  -5   3   64.16    5.89
  -1   5   3   84.84    5.89
   0  -5  -3  125.53    6.51
   0  -5   3  129.66    8.52
   0   5   3  130.61    6.58
   1  -5   3  258.17   13.27
   1  -5   3  251.21   13.66
  -1  -5  -3  265.93   10.74
  -1  -5  -3  252.88   11.64
  -1   5  -3  271.58   13.52
  -2  -5  -3 1451.92   51.97
  -2  -5  -3 1400.77   54.33
  -2  -5  -3 1344.62   51.83
   2  -5   3 1365.76   56.45
   2  -5   3 1432.92   56.12
  -2   5  -3 1380.60   56.09
   3  -5   3    2.51    2.06
  -3  -5  -3    3.39    0.83
  -3  -5  -3    1.13    1.11
   3   5   3    3.84    0.96
  -3   5  -3    2.96    1.64
  -3   5  -3   -0.41    2.18
  -4  -5  -3 2241.22   86.66
   4  -5   3 2321.86   90.76
  -4  -5  -3 2332.46   89.50
   4   5   3 2270.43   87.12
  -4   5  -3 2300.02   90.99
  -4   5  -3 2325.71   91.39
   5  -5   3  380.44   20.20
  -5  -5  -3  366.94   16.44
  -5  -5  -3  364.91   18.58
  -5   5  -3  371.70   19.94
   5   5   3  364.85   17.08
  -5   5  -3  349.43   20.36
  -6  -5  -3  732.23   33.86
   6  -5   3  790.33   35.70
   6   5   3  750.28   32.31
  -6   5  -3  822.37   37.04
  -6   5  -3  655.88   33.79
  -7  -5  -3  944.81   39.76
  -7  -5  -3  941.09   41.76
   7  -5   3  922.87   43.21
   7   5   3  893.98   39.70
  -7   5  -3  914.82   44.28
  -7   5  -3  943.29   43.40
  -8  -5  -3  198.45   14.29
  -8  -5  -3  171.25   14.37
   8  -5   3  199.73   16.99
  -8   5  -3  202.80   18.45
   8   5   3  188.70   14.10
  -9  -5  -3   30.56    6.92
   9  -5   3   22.33    7.62
  -9   5  -3   19.52    9.44
   9   5   3   20.48    5.82
  -9   5  -3   28.05    6.44
 -10  -5  -3  813.52   38.49
 -10  -5  -3  739.54   38.15
  10  -5   3  776.32   42.63
  10   5   3  689.60   36.39
 -10   5  -3  773.77   39.88
 -11  -5  -3    0.48    6.72
 -12  -6   3   34.40   10.74
 -12   6   3   59.02   11.42
 -11  -6   3  334.51   24.99
 -11  -6   3  276.36   19.54
  11   6  -3  357.56   29.70
 -11   6   3  281.32   20.53
 -10  -6   3  396.21   23.51
 -10  -6   3  375.39   24.55
  10  -6  -3  402.81   23.43
  10   6  -3  367.89   20.57
  10   6  -3  369.82   26.69
 -10   6   3  345.14   22.10
   9  -6  -3   26.18    8.64
   9  -6  -3   23.45    7.38
  -9  -6   3   29.79    6.85
  -9   6   3   22.27    6.52
   9   6  -3   32.01    7.50
  -9   6   3   23.27    8.66
   9   6  -3   39.95    6.26
   8  -6  -3 1116.27   51.39
  -8  -6   3 1130.98   48.90
  -8  -6   3 1141.41   51.62
   8  -6  -3 1142.22   52.45
   8   6  -3 1122.62   47.76
  -8   6   3 1180.29   51.15
   8   6  -3 1153.45   52.38
  -8   6   3 1080.32   53.27
   7  -6  -3  202.05   15.13
   7  -6  -3  213.35   16.05
  -7  -6   3  218.37   15.74
  -7  -6   3  210.78   13.60
   7   6  -3  202.47   12.01
  -7   6   3  193.48   16.64
  -7   6   3  206.87   14.02
   7   6  -3  208.13   15.98
   6  -6  -3  120.79   10.24
   6  -6  -3  148.61   12.18
  -6  -6   3  119.80    9.91
   6   6  -3   98.87   10.70
  -6   6   3  122.12    9.81
  -6   6   3  121.89   12.46
   6   6  -3  125.79    8.14
   5  -6  -3  526.65   26.64
   5  -6  -3  557.77   26.96
  -5  -6   3  555.90   27.38
  -5   6   3  529.72   27.63
   5   6  -3  546.71   24.17
   5   6  -3  599.17   27.73
  -5   6   3  539.22   25.84
  -4  -6   3  682.22   33.29
   4  -6  -3  779.80   33.02
   4  -6  -3  727.40   32.88
  -4   6   3  780.97   34.12
   4   6  -3  727.46   33.26
  -4   6   3  728.11   31.91
   4   6  -3  724.60   30.52
  -3  -6   3  280.03   15.90
   3  -6  -3  288.34   15.16
   3  -6  -3  292.74   15.07
   3   6  -3  307.53   16.06
  -3   6   3  288.47   14.23
  -3   6   3  296.72   15.98
   3   6  -3  268.49   13.44
   2  -6  -3  351.89   16.67
  -2  -6   3  361.30   18.34
   2  -6  -3  344.07   16.67
  -2   6   3  336.12   17.03
   2   6  -3  348.88   17.67
  -2   6   3  365.76   16.03
  -1  -6   3 3830.45  142.26
   1  -6  -3 3468.20  139.35
  -1  -6   3 3747.27  141.36
   1  -6  -3 3716.73  139.64
  -1   6   3 3734.55  139.88
   1   6  -3 3726.81  141.16
   0  -6   3 1126.98   47.40
   0  -6  -3 1063.71   44.04
   0  -6  -3 1168.60   44.98
   0  -6   3 1155.10   46.81
   0   6   3 1137.62   44.34
   0   6  -3 1196.19   46.88
   1  -6   3  391.45   19.38
   1  -6   3  411.70   20.14
  -1  -6  -3  410.13   16.09
  -1  -6  -3  431.48   18.06
  -1   6  -3  391.07   19.41
  -2  -6  -3 3431.85  125.10
   2  -6   3 3348.37  126.81
   2  -6   3 3221.51  127.24
  -2   6  -3 3181.89  126.64
  -3  -6  -3  346.80   16.73
   3  -6   3  364.62   18.39
   3  -6   3  312.69   17.92
  -3   6  -3  359.83   18.18
  -3   6  -3  345.44   18.36
  -4  -6  -3   43.34    2.69
  -4  -6  -3   42.86    4.87
   4  -6   3   43.20    6.24
  -4   6  -3   41.24    5.48
   4   6   3   42.98    3.65
  -5  -6  -3 1028.03   40.66
  -5  -6  -3 1024.95   44.43
   5  -6   3 1056.11   46.00
  -5   6  -3 1086.47   47.05
   5   6   3 1028.96   41.77
  -5   6  -3 1044.67   45.92
   6  -6   3  389.27   22.03
  -6  -6  -3  390.56   17.35
  -6  -6  -3  364.73   20.03
  -6   6  -3  380.17   22.52
   6   6   3  359.12   17.96
  -6   6  -3  393.66   21.76
   7  -6   3    5.17    5.01
  -7  -6  -3    5.10    2.38
  -7  -6  -3   11.26    3.38
   7   6   3    5.03    2.74
  -7   6  -3    4.84    4.32
  -7   6  -3   13.41    6.17
  -8  -6  -3  597.11   27.78
   8  -6   3  592.26   32.34
  -8  -6  -3  558.56   30.04
  -8   6  -3  589.83   34.31
   8   6   3  590.37   27.76
  -8   6  -3  596.74   32.25
  -9  -6  -3  116.36   12.60
  -9  -6  -3   94.40   13.98
   9  -6   3  112.24   17.19
  -9   6  -3  128.65   10.85
   9   6   3   91.36   11.49
 -10  -6  -3  829.92   39.57
 -10  -6  -3  858.88   41.14
  10   6   3  776.27   37.95
 -10   6  -3  817.19   41.47
 -11  -6  -3   46.04    9.15
 -11   6  -3   46.36    9.39
 -12  -7   3   23.09   10.99
 -12   7   3   16.30   11.22
 -11  -7   3   45.18    9.05
  11   7  -3   46.97   13.01
 -11   7   3   34.85    8.00
 -10  -7   3   66.61   13.42
  10   7  -3   58.53   10.95
 -10   7   3   65.54   10.13
  -9  -7   3  221.74   17.17
   9  -7  -3  237.61   18.32
   9  -7  -3  227.90   20.58
   9   7  -3  206.89   18.92
   9   7  -3  222.42   13.61
  -9   7   3  238.51   17.39
  -9   7   3  204.99   22.43
   8  -7  -3  168.19   16.29
   8  -7  -3  166.40   14.44
  -8  -7   3  139.90   13.55
  -8   7   3  179.66   18.29
   8   7  -3  164.76   10.94
   8   7  -3  196.80   16.33
  -8   7   3  187.96   14.53
  -7  -7   3 1714.77   74.03
   7  -7  -3 1642.84   73.40
   7  -7  -3 1777.60   74.42
   7   7  -3 1770.85   69.59
  -7   7   3 1719.17   72.76
   7   7  -3 1845.33   74.63
  -7   7   3 1790.96   76.06
   6  -7  -3    2.37    3.87
   6  -7  -3    8.20    3.32
  -6   7   3    1.22    2.65
   6   7  -3    3.53    4.06
   6   7  -3    3.40    1.70
  -6   7   3    4.53    4.57
  -5  -7   3    6.44    2.96
   5  -7  -3    1.74    3.22
   5  -7  -3    1.20    2.23
   5   7  -3    2.96    3.20
  -5   7   3    4.33    2.17
   5   7  -3    3.12    1.59
  -5   7   3    3.04    3.36
  -4  -7   3 2606.56  107.65
   4  -7  -3 2728.02  106.70
   4  -7  -3 2693.12  106.47
   4   7  -3 2849.39  107.36
   4   7  -3 2678.51  103.62
  -4   7   3 2699.38  105.58
  -4   7   3 2785.28  107.68
   3  -7  -3  316.63   16.72
  -3  -7   3  308.07   17.59
   3  -7  -3  314.67   16.47
   3   7  -3  301.99   14.60
  -3   7   3  318.58   15.67
   3   7  -3  323.79   17.31
  -3   7   3  328.42   17.50
  -2  -7   3  926.00   40.92
   2  -7  -3  938.75   39.08
   2  -7  -3  911.67   38.81
  -2   7   3  946.83   38.18
  -2   7   3  893.56   39.02
   2   7  -3 1014.47   40.50
   1  -7  -3  963.38   39.12
  -1  -7   3  999.09   40.93
  -1  -7   3  907.72   41.16
   1  -7  -3  932.83   38.52
  -1   7   3  950.77   38.99
   1   7  -3  978.23   40.49
   0  -7   3  242.45   13.55
   0  -7  -3  213.47   10.48
   0  -7   3  225.58   13.59
   0  -7  -3  236.65   11.91
   0   7   3  225.41   10.80
  -1  -7  -3 2201.24   84.79
   1  -7   3 2258.14   86.65
   1  -7   3 2149.64   87.28
  -1   7  -3 2178.10   86.58
   2  -7   3    2.15    1.92
   2  -7   3    0.70    2.45
  -2  -7  -3    5.48    1.87
  -2   7  -3    3.41    2.45
  -2   7  -3    1.33    1.84
  -3  -7  -3  135.78    9.04
   3  -7   3  136.19   10.53
   3  -7   3  143.89   10.75
  -3   7  -3  143.64   10.86
  -3   7  -3  144.98   10.07
  -4  -7  -3 1669.05   67.05
   4  -7   3 1664.21   68.40
  -4   7  -3 1702.87   68.96
  -4   7  -3 1612.53   68.36
  -5  -7  -3    6.17    2.43
   5  -7   3    8.28    4.14
  -5   7  -3    6.94    4.46
   5   7   3    3.81    1.65
  -6  -7  -3  345.37   14.52
  -6  -7  -3  330.54   18.93
   6  -7   3  365.67   21.51
  -6   7  -3  327.46   20.17
  -6   7  -3  348.15   21.86
   6   7   3  334.36   15.95
   7  -7   3  869.59   40.19
  -7  -7  -3  796.80   36.93
  -7  -7  -3  848.90   33.30
  -7   7  -3  894.45   41.90
   7   7   3  695.42   34.04
  -7   7  -3  768.47   38.79
  -8  -7  -3   98.22   10.67
   8  -7   3   97.49   13.80
   8   7   3   81.83    8.73
  -8   7  -3   83.81   11.84
  -8   7  -3   99.53   17.11
  -9  -7  -3  368.02   20.69
  -9  -7  -3  414.11   24.75
   9  -7   3  385.04   27.17
  -9   7  -3  358.96   23.53
   9   7   3  375.77   20.41
 -10  -7  -3   73.77   14.97
 -10   7  -3   85.17   12.28
 -11  -7  -3   62.43    9.94
 -11   7  -3   74.80   12.20
 -11  -8   3  214.94   19.52
  11   8  -3  279.28   32.80
 -11   8   3  230.91   18.70
 -10  -8   3   30.10    7.94
  10   8  -3   34.52   10.99
  -9  -8   3    9.94    5.57
   9   8  -3   16.19    3.60
   9   8  -3   20.25    7.78
  -9   8   3    9.76    6.04
   8  -8  -3  363.66   23.47
   8  -8  -3  293.76   22.16
  -8  -8   3  325.11   22.92
   8   8  -3  337.12   22.09
  -8   8   3  304.68   24.81
   8   8  -3  341.51   16.78
  -8   8   3  312.75   19.82
   7  -8  -3  152.92   14.43
  -7  -8   3  154.43   13.16
   7  -8  -3  165.56   14.01
  -7   8   3  141.05   15.01
   7   8  -3  145.53    9.23
   7   8  -3  159.74   14.27
  -7   8   3  122.87   11.74
  -6  -8   3   97.69   11.31
   6  -8  -3   95.26    8.08
   6  -8  -3   99.95   11.18
  -6   8   3   83.12   10.99
   6   8  -3  101.95   11.31
   6   8  -3   94.68    6.63
   5  -8  -3 2011.70   85.09
  -5  -8   3 2167.62   86.96
   5  -8  -3 2089.10   85.57
   5   8  -3 2173.02   85.75
  -5   8   3 2103.52   84.37
  -5   8   3 2131.05   86.76
   5   8  -3 2073.01   81.25
  -4  -8   3  140.62   11.32
   4  -8  -3  137.52   10.23
   4   8  -3  151.03   11.42
  -4   8   3  135.00    9.45
  -4   8   3  148.88   11.55
   4   8  -3  135.58    7.94
  -3  -8   3  806.48   38.03
   3  -8  -3  856.45   36.70
   3  -8  -3  807.13   36.00
   3   8  -3  876.85   37.33
   3   8  -3  826.44   34.08
  -3   8   3  856.85   37.20
  -3   8   3  791.74   35.15
  -2  -8   3    5.07    2.63
   2  -8  -3    1.84    1.53
   2  -8  -3    2.25    2.49
   2   8  -3    2.47    2.53
  -2   8   3    3.39    2.24
  -1  -8   3   67.51    7.28
   1  -8  -3   62.73    5.11
  -1  -8   3   58.22    6.53
   1  -8  -3   64.99    6.10
   1   8  -3   73.01    7.39
  -1   8   3   64.02    6.00
   0  -8  -3  586.14   25.91
   0  -8   3  556.86   27.91
   0  -8  -3  594.67   25.73
   0  -8   3  597.04   27.56
   0   8   3  585.13   24.53
   1  -8   3  988.45   40.65
   1  -8   3  906.39   41.03
  -1  -8  -3  959.54   38.85
   1   8   3  885.48   35.41
  -1   8  -3  888.97   39.97
  -2  -8  -3  906.30   37.13
   2  -8   3  812.32   38.78
   2  -8   3  853.84   38.46
  -2   8  -3  919.32   38.13
  -2   8  -3  845.57   38.21
   3  -8   3  844.64   36.80
  -3  -8  -3  862.72   35.44
   3  -8   3  821.64   37.29
  -3   8  -3  807.01   36.44
  -3   8  -3  670.69   35.20
   4  -8   3   37.56    7.13
  -4  -8  -3   26.26    5.38
   4  -8   3   35.77    6.74
  -4   8  -3   46.27    6.01
  -4   8  -3   34.93    6.60
   5  -8   3 1262.65   55.08
  -5  -8  -3 1238.26   53.35
  -5   8  -3 1304.34   55.78
  -5   8  -3 1224.86   54.72
   6  -8   3   37.52    7.40
  -6  -8  -3   39.76    7.11
  -6   8  -3   35.33    6.88
   6   8   3   39.02    4.91
  -6   8  -3   28.28    7.70
  -7  -8  -3   28.33    6.71
   7  -8   3   29.95    7.43
  -7   8  -3   29.48    8.72
  -7   8  -3   28.93    7.34
   7   8   3   35.10    5.51
  -8  -8  -3   25.88    6.40
   8  -8   3   23.36    8.50
  -8  -8  -3   18.92    3.28
  -8   8  -3   18.56    5.33
  -9  -8  -3  250.73   14.59
  -9   8  -3  310.99   21.86
 -10  -8  -3   50.07    9.85
 -10   8  -3   37.37    7.65
 -11  -8  -3  120.57   15.02
 -11  -9   3  210.57   21.42
 -11   9   3  163.39   20.09
 -10  -9   3    0.04    6.83
  10   9  -3   -0.43   10.25
 -10   9   3    1.65    6.73
  -9  -9   3  769.67   38.93
  -9   9   3  760.16   37.60
   9   9  -3  744.61   39.71
   9   9  -3  739.92   32.33
  -8  -9   3    9.80    5.14
   8  -9  -3    3.69    7.36
   8   9  -3    1.75    6.02
  -8   9   3    6.18    5.25
  -8   9   3    9.69    8.90
   8   9  -3    7.37    2.60
   7  -9  -3  688.72   36.46
   7  -9  -3  687.86   35.63
  -7  -9   3  735.70   37.15
   7   9  -3  704.76   29.94
   7   9  -3  758.87   36.49
  -7   9   3  707.51   34.70
  -7   9   3  690.39   37.58
  -6  -9   3   48.10    9.88
   6  -9  -3   57.94   10.48
   6  -9  -3   51.41    8.09
   6   9  -3   72.83   10.40
  -6   9   3   78.13    8.82
   6   9  -3   69.03    5.43
  -6   9   3   68.30   10.76
   5  -9  -3    3.03    3.99
   5  -9  -3   11.78    3.65
   5   9  -3   14.18    3.08
  -5   9   3    7.32    4.93
   5   9  -3   12.41    4.60
  -5   9   3    9.22    3.24
  -4  -9   3    6.44    3.16
   4  -9  -3    2.79    2.34
   4  -9  -3    9.86    3.98
   4   9  -3   13.96    2.75
   4   9  -3    7.74    3.38
  -4   9   3    2.91    3.92
  -4   9   3    8.23    2.24
  -3  -9   3  316.22   19.32
   3  -9  -3  318.50   17.42
   3  -9  -3  372.89   19.11
  -3   9   3  321.43   18.58
   3   9  -3  333.33   15.66
  -3   9   3  333.04   17.08
   3   9  -3  354.43   18.95
   2  -9  -3   -0.42    1.75
   2  -9  -3    5.81    2.85
  -2  -9   3   -0.13    2.54
   2   9  -3    0.13    2.63
  -2   9   3    3.01    2.53
  -1  -9   3 1797.52   77.15
   1  -9  -3 1891.71   74.80
  -1  -9   3 1967.42   76.60
  -1   9   3 1869.89   73.89
   0  -9   3    5.17    2.65
   0  -9  -3    2.63    2.39
   0  -9  -3    1.23    1.98
   0  -9   3    2.14    2.63
   0   9   3    3.16    1.59
   1  -9   3 1371.39   60.31
   1  -9   3 1445.00   59.48
  -1  -9  -3 1410.64   57.96
   1   9   3 1412.02   53.98
  -1   9  -3 1482.04   58.24
  -2  -9  -3  163.02   10.47
   2  -9   3  144.48   11.92
   2  -9   3  139.98   11.53
  -2   9  -3  144.33   10.93
  -2   9  -3  142.32   10.75
  -3  -9  -3   75.41    7.69
   3  -9   3   81.33    8.44
   3  -9   3   82.39    9.76
  -3   9  -3   89.85    9.66
  -3   9  -3   87.64    8.46
   4  -9   3   84.14   10.26
  -4  -9  -3   70.42    8.01
   4  -9   3   80.66    9.48
  -4   9  -3   81.93   10.31
  -4   9  -3   93.97    9.20
   5  -9   3  539.92   29.49
  -5  -9  -3  542.35   27.37
   5  -9   3  543.54   28.89
  -5   9  -3  540.35   28.42
  -5   9  -3  564.14   29.58
  -6  -9  -3   20.94    4.92
   6  -9   3   14.37    6.13
  -6   9  -3   16.00    4.82
  -6   9  -3   16.98    6.83
  -7  -9  -3  523.99   28.84
   7  -9   3  508.43   30.91
   7   9   3  535.20   23.17
  -7   9  -3  563.97   32.12
  -7   9  -3  563.05   30.12
   8  -9   3   -0.44    8.35
  -8   9  -3    2.29    5.41
   8   9   3    2.96    2.96
   9   9   3  117.62    9.23
  -9   9  -3  129.79   13.52
 -10  -9  -3    7.53    7.93
 -10   9  -3   -1.12    8.26
 -11  10   3  101.11   19.45
 -10 -10   3   66.08   10.71
  10  10  -3   55.20   12.12
 -10  10   3   72.04   12.74
  -9  10   3   -5.94    5.46
   9  10  -3    4.19    7.78
  -8 -10   3  260.30   19.56
   8  10  -3  264.07   20.60
  -8  10   3  292.58   18.97
   8  10  -3  264.00   12.97
   7 -10  -3  122.49   16.03
  -7 -10   3  105.70   15.23
   7  10  -3  128.96   13.89
  -7  10   3  125.13   12.34
  -7  10   3  133.16   17.53
   7  10  -3  116.78    7.39
   6 -10  -3  307.72   21.54
  -6 -10   3  354.64   21.99
   6  10  -3  338.46   21.03
  -6  10   3  337.90   22.96
   6  10  -3  328.07   14.88
  -6  10   3  296.11   18.78
  -5 -10   3 1401.04   62.54
   5 -10  -3 1275.98   59.11
   5 -10  -3 1424.17   61.38
  -5  10   3 1451.18   62.21
  -5  10   3 1415.26   59.47
   5  10  -3 1511.66   61.08
   5  10  -3 1411.20   55.11
   4 -10  -3    1.64    2.63
   4 -10  -3    2.44    4.00
  -4  10   3    2.49    2.32
  -4  10   3    2.97    3.57
   4  10  -3    3.92    3.91
   4  10  -3    2.90    1.54
  -3 -10   3  685.06   34.81
   3 -10  -3  732.52   33.71
  -3  10   3  734.04   33.65
   3  10  -3  692.02   29.69
   2 -10  -3   43.52    7.08
  -2 -10   3   40.98    6.72
  -2 -10   3   51.30    8.22
  -2  10   3   40.18    7.03
  -1 -10   3  135.35   11.43
   1 -10  -3  138.00    9.98
   1 -10  -3  141.83   10.66
  -1 -10   3  140.18   11.50
   0 -10  -3  513.64   24.66
   0 -10   3  491.93   26.50
   0 -10  -3  508.84   24.51
   0 -10   3  521.20   26.06
   0  10   3  505.90   22.13
   0  10  -3  514.24   23.86
   1 -10   3  541.31   28.59
  -1 -10  -3  567.50   26.47
   1 -10   3  570.15   28.16
  -1 -10  -3  555.58   26.59
   1  10   3  551.79   22.24
  -1  10  -3  567.78   26.45
   2 -10   3  215.33   15.36
  -2 -10  -3  275.21   15.56
   2 -10   3  265.68   17.03
  -2  10  -3  279.79   16.43
  -2  10  -3  273.72   16.18
   3 -10   3  233.72   17.02
  -3 -10  -3  248.15   15.35
   3 -10   3  251.89   17.17
  -3  10  -3  278.60   17.12
  -3  10  -3  253.02   15.82
   4 -10   3   47.00    9.63
   4 -10   3   35.79    7.25
  -4  10  -3   35.14    7.48
   5 -10   3 1078.87   50.54
   5 -10   3 1067.48   50.21
  -5 -10  -3 1090.18   48.77
  -5  10  -3 1094.89   50.67
  -5  10  -3 1129.53   50.42
   6 -10   3  324.40   23.06
   6 -10   3  322.90   22.74
  -6 -10  -3  358.50   21.22
  -6  10  -3  328.09   23.24
  -6  10  -3  327.59   22.29
   7 -10   3   45.97    9.73
  -7 -10  -3   54.65   11.11
  -7  10  -3   74.87   11.04
  -8 -10  -3  185.27   18.30
  -8  10  -3  180.82   18.05
  -9 -10  -3  224.71   19.20
  -9  10  -3  214.57   18.93
 -10 -10  -3   92.63   16.71
 -10  10  -3   77.27   13.74
 -10 -11   3   43.53   12.07
 -10  11   3   59.02    9.51
  -9 -11   3  298.30   22.35
   9  11  -3  321.27   24.93
  -9  11   3  281.63   21.91
  -8 -11   3  131.30   14.25
  -8  11   3  132.54   14.17
   8  11  -3  128.91   16.51
   7 -11  -3  290.49   22.31
  -7 -11   3  292.36   20.86
  -7  11   3  260.97   22.73
   7  11  -3  260.74   11.39
   7  11  -3  270.57   19.38
  -7  11   3  211.14   17.79
   6 -11  -3  196.76   17.97
  -6  11   3  206.84   18.37
   6  11  -3  172.41    8.72
  -6  11   3  185.07   14.80
   6  11  -3  186.60   15.88
  -5 -11   3   50.60    9.45
   5 -11  -3   60.66   10.86
   5  11  -3   61.72    9.84
  -5  11   3   62.93   11.09
   5  11  -3   48.05    4.35
  -4 -11   3 1140.63   53.80
   4 -11  -3 1204.99   52.36
   4  11  -3 1263.16   51.95
  -4  11   3 1153.73   50.06
  -4  11   3 1181.47   52.43
   4  11  -3 1096.10   46.04
  -3 -11   3    5.91    5.11
   3 -11  -3   -0.22    3.56
  -3 -11   3   -1.89    3.62
   3  11  -3    5.27    1.78
   3  11  -3   10.91    4.39
  -2 -11   3 1140.87   49.22
   2 -11  -3 1108.87   47.72
  -2 -11   3 1026.11   48.93
  -2  11   3 1076.28   46.69
  -1 -11   3 1262.86   54.47
   1 -11  -3 1302.67   53.23
  -1 -11   3 1137.88   54.25
   1 -11  -3 1279.06   53.45
   1  11  -3 1239.26   50.57
  -1  11   3 1252.64   51.31
   0 -11   3  129.77   10.27
   0 -11  -3  147.56   11.00
   0 -11   3  121.16   12.38
   0  11   3  143.80    8.87
   0  11  -3  139.25   10.19
  -1 -11  -3  955.63   42.48
   1 -11   3  972.78   43.97
   1 -11   3  967.64   45.03
   1  11   3  925.84   36.99
  -1  11  -3  977.20   41.88
  -2 -11  -3  111.07   10.16
   2 -11   3  120.37   11.54
  -2  11  -3  127.31   11.51
   3 -11   3   89.77   11.73
  -3 -11  -3   89.10    9.14
   3 -11   3   93.93   10.95
  -3  11  -3   67.50    9.53
  -3  11  -3   90.99   10.81
  -4 -11  -3  502.62   26.52
   4 -11   3  504.16   28.16
   4 -11   3  451.75   27.36
  -4  11  -3  492.14   27.18
  -4  11  -3  523.18   27.68
   5 -11   3    6.22    6.28
   5 -11   3    7.98    5.65
  -5  11  -3   -1.43    5.40
   6 -11   3  754.70   40.36
   6 -11   3  827.86   41.34
  -6 -11  -3  721.73   38.15
  -6  11  -3  760.29   40.96
  -6  11  -3  832.69   40.29
   7 -11   3  258.17   20.82
  -7  11  -3  278.28   20.23
   8 -11   3   32.28    8.76
  -8 -11  -3   37.86    9.00
  -8  11  -3   36.81    8.12
   9 -11   3   41.87   10.62
  -9 -11  -3   34.42    9.67
 -10  12   3   81.15   18.18
  -9 -12   3    4.90    8.29
   9  12  -3   -0.39    9.93
  -9  12   3    1.41    7.02
  -8 -12   3  550.80   33.98
   8  12  -3  515.19   31.64
  -8  12   3  571.93   29.47
  -7  12   3   50.72   10.92
   7  12  -3   37.27    8.38
   6 -12  -3  596.08   34.22
  -6 -12   3  614.33   34.14
  -6  12   3  582.50   34.42
  -6  12   3  598.74   31.13
   6  12  -3  620.10   31.82
   5 -12  -3  200.21   16.68
  -5 -12   3  131.74   15.85
   5  12  -3  169.50    8.21
   5  12  -3  203.75   15.79
  -5  12   3  191.39   16.77
  -4 -12   3   -0.52    5.09
   4 -12  -3    3.25    5.07
   4  12  -3    4.95    1.76
  -4  12   3   -0.21    4.66
   4  12  -3    5.14    4.48
  -3 -12   3    7.07    5.28
   3 -12  -3    6.44    4.61
  -3 -12   3    4.81    5.21
   3  12  -3    8.39    1.88
  -3  12   3    2.25    4.66
  -2 -12   3  119.71   11.96
   2 -12  -3  124.11   12.05
   2 -12  -3  102.52    9.31
  -2  12   3  126.45   10.83
   2  12  -3  110.57    8.16
   1 -12  -3   83.36   10.35
   1 -12  -3   92.40    9.20
  -1 -12   3   89.03   11.15
   1  12  -3   86.71    8.30
  -1  12   3   88.93    8.51
   0 -12   3 2459.43   96.00
   0 -12   3 2275.32   97.19
   0 -12  -3 2348.73   94.75
   0 -12  -3 2284.89   93.76
   0  12  -3 2305.97   92.15
   0  12   3 2364.82   90.33
  -1 -12  -3   58.23    7.91
   1 -12   3   57.06   10.26
  -1 -12  -3   58.28    9.20
   1 -12   3   51.06    9.41
  -1  12  -3   44.81    8.26
   1  12   3   54.42    3.63
   2 -12   3  850.95   40.91
  -2 -12  -3  803.06   39.15
  -2 -12  -3  840.45   39.01
   2 -12   3  854.54   41.85
  -2  12  -3  879.02   39.46
  -3 -12  -3  461.22   24.66
   3 -12   3  430.16   25.70
   3 -12   3  400.18   25.53
  -3  12  -3  476.22   25.32
  -3  12  -3  449.75   25.42
   4 -12   3    0.11    6.04
   4 -12   3   -2.38    5.65
  -4  12  -3    6.41    5.20
   5 -12   3  115.74   14.88
  -5 -12  -3  100.60   12.76
   5 -12   3  134.02   15.18
  -5  12  -3  136.25   13.19
  -5  12  -3  124.93   15.56
  -6 -12  -3  427.68   26.07
   6 -12   3  415.91   25.74
  -6  12  -3  383.55   23.77
  -7 -12  -3   12.35    6.84
   7 -12   3   13.27    8.08
  -7  12  -3   11.37    7.26
  -8 -12  -3  328.89   22.99
   8 -12   3  271.56   21.35
  -8  12  -3  284.42   22.34
   9 -12   3   -3.31   10.42
  -9 -12  -3   24.33    8.40
  -9 -13   3   14.88   10.33
  -9  13   3   17.60    8.11
  -8 -13   3   37.32    8.97
   8  13  -3   32.79    9.38
   7  13  -3   19.07    8.06
  -7  13   3   18.76    6.67
  -6 -13   3  291.88   20.93
  -6  13   3  284.15   23.69
   6  13  -3  260.37   19.98
  -5 -13   3   75.80   13.43
   5 -13  -3   74.04   14.23
  -5  13   3   68.61   13.23
  -5  13   3   76.55   10.48
   5  13  -3   69.96   11.95
   4 -13  -3 1432.19   62.17
  -4 -13   3 1454.46   63.11
  -4 -13   3 1331.19   64.01
   4  13  -3 1310.93   53.11
   4  13  -3 1384.57   53.04
  -4  13   3 1397.07   61.23
   3 -13  -3   19.17    6.23
  -3 -13   3   24.88    7.34
   3 -13  -3   23.87    5.87
   3  13  -3   26.62    4.06
   3  13  -3   16.77    3.29
  -3  13   3   19.78    5.70
  -2 -13   3  387.84   25.62
  -2 -13   3  394.87   24.38
   2 -13  -3  396.25   23.43
   2 -13  -3  353.97   22.50
  -2  13   3  413.37   21.94
   2  13  -3  393.43   18.74
  -1 -13   3    8.19    5.52
  -1 -13   3   14.27    6.00
   1 -13  -3    6.57    4.90
   1 -13  -3   14.50    5.16
   1  13  -3   17.04    4.02
  -1  13   3   13.55    4.61
   0 -13  -3   -1.49    4.31
   0 -13   3   -0.07    5.05
   0 -13   3   -4.37    5.66
   0  13  -3   -0.88    3.44
   1 -13   3    2.72    4.28
   1 -13   3   13.96    5.82
  -1 -13  -3    2.75    4.35
  -1  13  -3    7.63    4.42
  -2 -13  -3  512.86   26.93
   2 -13   3  538.28   29.51
  -2 -13  -3  543.23   27.95
   2 -13   3  459.27   30.29
  -2  13  -3  571.85   28.35
   3 -13   3  134.78   15.74
  -3 -13  -3  163.99   14.58
   3 -13   3  148.41   15.61
  -3  13  -3  140.61   14.41
   4 -13   3 1014.51   50.08
  -4 -13  -3 1057.14   49.01
   4 -13   3 1040.89   50.86
  -4  13  -3 1038.03   48.91
  -4  13  -3 1021.09   48.78
   5 -13   3  121.48   13.72
  -5 -13  -3  130.79   15.57
  -5  13  -3  136.33   18.21
  -5  13  -3  163.79   14.85
  -6 -13  -3  743.93   40.85
   6 -13   3  754.93   41.67
  -6  13  -3  735.83   39.85
   7 -13   3   23.85    7.81
  -7  13  -3   34.42    7.58
  -8 -13  -3   69.86   12.41
   8 -13   3   61.70   12.21
  -8  13  -3   52.03   11.04
  -8 -14   3  218.68   24.47
  -8  14   3  285.24   21.20
  -7 -14   3   11.95    7.94
   7  14  -3    9.02    8.35
  -6 -14   3  378.25   29.59
  -6  14   3  418.74   24.89
   6  14  -3  401.73   25.56
  -5 -14   3  144.48   14.45
  -5  14   3  125.54   17.96
  -4 -14   3  119.84   17.59
  -4 -14   3  124.88   16.01
   4 -14  -3  131.69   16.52
   4 -14  -3  120.07   14.40
  -4  14   3  107.89   14.70
  -3 -14   3   99.81   15.16
  -3 -14   3   88.85   13.86
   3 -14  -3   96.47   14.53
   3  14  -3   76.89    6.99
   3  14  -3   85.97    6.40
  -3  14   3   88.92   12.78
  -2 -14   3  172.34   17.57
  -2 -14   3  179.19   18.62
   2 -14  -3  150.92   15.16
   2 -14  -3  164.59   15.58
  -2  14   3  145.87   13.87
   2  14  -3  168.88   10.68
  -1 -14   3  313.89   22.72
   1 -14  -3  297.61   20.83
   1 -14  -3  323.76   21.02
  -1 -14   3  327.96   25.10
   1  14  -3  317.83   17.50
  -1  14   3  326.10   18.09
   0 -14  -3 1194.10   52.37
   0 -14   3 1163.00   56.08
   0 -14   3 1166.89   53.92
   0 -14  -3 1126.99   52.82
   0  14  -3 1141.86   49.55
  -1 -14  -3   72.13   12.24
   1 -14   3   91.73   14.75
   1 -14   3  109.06   13.74
  -1 -14  -3  115.00   13.21
  -1  14  -3  100.37   11.73
   2 -14   3  124.62   16.53
  -2 -14  -3  112.52   14.69
   2 -14   3  154.94   16.54
  -2 -14  -3  156.52   14.92
  -2  14  -3  135.47   13.65
  -3 -14  -3   12.85    6.69
  -3 -14  -3   13.18    5.86
   3 -14   3    9.47    7.94
   3 -14   3   12.82    6.65
  -3  14  -3   16.17    6.82
  -4 -14  -3   11.98    6.86
   4 -14   3    7.50    6.19
  -4  14  -3    8.46    7.72
   5 -14   3   82.70   13.68
  -5 -14  -3  104.13   18.15
  -5  14  -3  101.91   14.90
  -6 -14  -3  211.67   20.79
   6 -14   3  202.33   19.15
  -6  14  -3  182.34   17.30
  -7 -14  -3  -10.28    9.33
  -7 -15   3   69.38   11.58
  -7  15   3   80.49   16.69
  -6 -15   3  181.00   18.15
   6 -15  -3  190.21   17.28
  -5 -15   3   14.62    8.25
   5 -15  -3   11.59    8.05
  -5  15   3   10.47    9.80
  -4 -15   3  137.43   15.79
   4 -15  -3  154.78   13.93
  -4  15   3  117.24   16.84
  -3 -15   3  116.44   13.03
   3 -15  -3  115.08   17.10
   3 -15  -3  136.67   15.67
   3  15  -3  104.43    7.50
   3  15  -3   95.89    6.73
  -3  15   3   77.80   13.71
   2 -15  -3   25.75    8.28
   2 -15  -3   24.87    7.92
  -2 -15   3   17.56    6.99
  -2 -15   3   12.15   12.56
  -2  15   3   16.74    6.54
   2  15  -3   22.09    4.30
  -1 -15   3  220.03   21.56
  -1 -15   3  249.24   21.15
   1 -15  -3  252.11   20.36
  -1  15   3  248.40   15.82
   1  15  -3  249.55   15.47
   0 -15  -3   -5.97    4.79
   0 -15  -3    5.56    6.57
   0 -15   3    6.76    6.46
   0 -15   3    3.22    7.69
   0  15  -3   -0.37    5.22
   1 -15   3  473.84   29.45
  -1 -15  -3  444.49   27.55
  -1 -15  -3  506.20   28.64
  -1  15  -3  496.28   26.51
  -2 -15  -3  468.40   28.33
  -2 -15  -3  407.83   26.42
   2 -15   3  447.38   28.65
  -2  15  -3  452.59   26.24
   3 -15   3    6.25    8.67
  -3  15  -3   19.04    7.90
   4 -15   3  128.51   17.92
  -4 -15  -3  106.77   19.26
  -4 -15  -3  129.71   17.72
  -4  15  -3  138.18   18.85
   5 -15   3  158.48   18.08
  -5 -15  -3  209.96   20.07
  -6 -15  -3   91.11   20.18
  -6  15  -3   69.85   10.47
   7 -15   3   34.81   18.90
  -7  15  -3   23.47   10.13
  -6 -16   3   32.27   11.22
   6 -16  -3   39.22   10.95
  -5 -16   3  409.95   30.61
   5 -16  -3  500.58   29.59
   4 -16  -3  160.08   18.74
  -4 -16   3  132.86   20.10
  -4  16   3  154.37   20.11
   3 -16  -3  432.15   27.24
  -3 -16   3  399.67   29.75
  -3  16   3  384.40   25.14
   3  16  -3  350.42   16.18
   3  16  -3  388.93   16.56
  -2 -16   3   59.26   11.97
   2  16  -3   89.40    9.20
  -2  16   3   81.62   13.32
   1 -16  -3    7.25   13.40
  -1 -16   3   10.11    9.32
   1 -16  -3   10.23    7.62
   1  16  -3   15.46    5.46
  -1  16   3   17.19    5.54
   0 -16  -3  127.58   18.96
   0 -16   3  105.12   17.10
   0 -16  -3  140.47   16.75
   0  16   3  108.85    9.03
   0  16  -3  129.41   13.43
  -1 -16  -3   54.70    9.72
  -1 -16  -3   63.70   12.23
   1 -16   3   43.77   10.72
  -1  16  -3   79.90   12.87
   2 -16   3   80.36   17.12
  -2 -16  -3  104.09   16.52
  -2  16  -3   95.92   15.54
  -3 -16  -3  412.51   28.10
   3 -16   3  373.15   24.95
  -3  16  -3  371.80   27.02
   4 -16   3   -6.16    8.83
  -5 -16  -3  419.73   32.07
   5 -16   3  457.41   32.70
   6 -16   3   15.01   20.00
  -6 -16  -3   98.31   19.91
  -5 -17   3   35.09   12.47
   5 -17  -3   24.67   11.57
  -4 -17   3   21.43    9.47
   3 -17  -3   18.78    9.14
  -3 -17   3   21.08    9.62
  -1 -17   3  522.23   31.61
   1 -17  -3  510.30   33.06
  -1 -17  -3  458.03   29.31
   1 -17   3  413.50   29.77
  -1  17  -3  443.61   26.52
  -2 -17  -3   28.86    9.63
   2 -17   3   11.16    8.90
  -2  17  -3   26.12    9.65
  -3 -17  -3   43.90   13.02
   3 -17   3   60.23   12.91
   4 -17   3    1.06   11.65
  -4 -17  -3    5.30    9.97
  -3 -18   3  328.59   30.45
   3 -18  -3  291.37   26.75
  -2 -18   3   33.84   12.49
   2 -18  -3   22.30   10.70
   1 -18  -3  280.31   22.32
  -1 -18   3  281.64   26.36
   0 -18  -3   27.79    9.19
   0 -18   3   16.26   11.83
   1 -18   3    4.90   11.70
  -1 -18  -3    1.31    9.28
   2 -18   3   98.35   16.69
  12   0  -4   31.85    9.62
 -11   0   4   -6.06    6.85
 -11   0   4    3.37   10.60
  11   0  -4   12.60    5.71
 -10   0   4  408.99   27.36
 -10   0   4  410.09   24.72
  10   0  -4  407.67   29.27
  10   0  -4  402.38   23.91
  -9   0   4   -4.51    5.59
   9   0  -4   -3.96    5.46
  -9   0   4    0.51    4.33
   9   0  -4   -3.55    3.33
   8   0  -4  884.88   42.81
  -8   0   4  917.52   42.38
   8   0  -4  865.66   40.53
  -8   0   4  881.37   40.63
   7   0  -4   -2.81    3.79
  -7   0   4   -0.62    2.33
   7   0  -4    2.87    2.58
  -7   0   4    2.54    3.71
   6   0  -4 4297.29  160.58
   6   0  -4 4126.83  159.63
  -6   0   4 4003.51  159.00
  -6   0   4 4174.43  160.05
  -5   0   4   -0.73    2.05
   5   0  -4   -1.19    2.46
  -5   0   4    0.50    1.45
   5   0  -4    1.91    1.64
   4   0  -4  102.00    7.56
   4   0  -4  134.46    8.48
  -4   0   4  108.17    8.00
  -4   0   4  131.58    8.11
   3   0  -4   -0.55    1.30
  -3   0   4    1.88    1.46
  -3   0   4    3.24    1.34
   3   0  -4    1.84    1.14
   2   0  -4 1367.74   54.68
  -2   0   4 1472.68   55.03
   2   0  -4 1373.15   53.98
  -2   0   4 1364.54   53.61
  -1   0   4    1.19    0.52
   1   0  -4    0.89    0.72
   1   0  -4    1.12    0.75
  -1   0   4    0.48    0.49
   0   0   4  647.52   24.84
   0   0  -4  658.43   25.49
   0   0  -4  683.95   25.70
   1   0   4    1.22    0.42
  -1   0  -4    2.11    0.61
   1   0   4    0.86    0.47
  -2   0  -4 9399.21  361.75
   2   0   4 9672.56  362.21
  -3   0  -4    1.86    1.05
   3   0   4    2.04    0.94
  -4   0  -4  197.31   11.39
  -4   0  -4  195.27   10.78
   4   0   4  185.44   10.18
   5   0   4   -1.88    1.97
  -5   0  -4    0.48    1.50
  -5   0  -4   -0.87    2.21
  -6   0  -4 1030.86   43.94
   6   0   4  952.13   42.54
  -6   0  -4 1013.78   43.23
  -7   0  -4    5.19    2.91
  -7   0  -4    8.58    4.52
   7   0   4    7.76    4.03
  -8   0  -4 1914.58   80.59
   8   0   4 1824.96   79.81
  -8   0  -4 2099.83   82.26
   9   0   4   -0.40    6.13
  -9   0  -4    0.89    6.27
  10   0   4  151.76   17.69
 -10   0  -4  153.50   20.81
 -10   0  -4  165.90   13.98
  11   0   4    7.53   10.10
 -11   0  -4   14.24    6.47
 -12  -1   4  383.92   24.59
  12  -1  -4  416.51   26.66
 -12   1   4  383.74   24.25
  12   1  -4  405.37   25.17
 -11  -1   4   58.64   12.91
 -11  -1   4   51.51   10.33
  11  -1  -4   75.70   12.42
  11   1  -4   23.70   16.52
 -11   1   4   49.38    9.72
  11   1  -4   65.76   12.26
  10  -1  -4 1087.01   54.17
 -10  -1   4 1095.02   52.64
 -10  -1   4 1111.05   51.13
  10  -1  -4 1085.85   50.23
  10   1  -4 1033.67   53.07
  10   1  -4 1097.85   49.89
 -10   1   4 1128.74   54.07
 -10   1   4 1094.28   50.79
  -9  -1   4  497.84   26.96
  -9  -1   4  521.49   28.54
   9  -1  -4  492.96   29.39
   9  -1  -4  457.41   26.62
   9   1  -4  487.38   28.91
  -9   1   4  476.35   28.40
   9   1  -4  501.43   26.66
  -9   1   4  495.80   27.02
  -8  -1   4  220.07   15.34
  -8  -1   4  286.35   18.56
   8  -1  -4  238.91   15.76
   8  -1  -4  286.74   19.38
   8   1  -4  263.36   18.94
   8   1  -4  280.95   16.80
  -8   1   4  279.14   18.71
  -8   1   4  249.55   16.45
   7  -1  -4  156.96   12.12
   7  -1  -4  191.94   14.66
  -7  -1   4  178.44   12.27
   7   1  -4  177.85   14.48
  -7   1   4  179.67   14.25
  -7   1   4  174.16   12.13
   7   1  -4  166.86   11.79
  -6  -1   4   78.76    7.17
   6  -1  -4   61.89    6.66
   6  -1  -4   66.08    8.45
  -6  -1   4   70.36    7.94
   6   1  -4   57.69    8.51
  -6   1   4   66.22    7.93
   6   1  -4   70.56    6.81
  -6   1   4   56.42    6.23
   5  -1  -4   92.14    8.43
  -5  -1   4   93.70    7.38
   5  -1  -4   86.26    7.27
  -5  -1   4   89.39    7.88
   5   1  -4   92.61    7.29
   5   1  -4   86.76    8.32
  -5   1   4   90.82    7.10
  -5   1   4   97.63    8.41
  -4  -1   4 5433.90  203.74
   4  -1  -4 5344.21  204.34
   4  -1  -4 5272.60  203.74
  -4  -1   4 5429.96  203.99
  -4   1   4 5453.36  203.35
   4   1  -4 5430.46  203.99
  -4   1   4 5516.33  204.56
   4   1  -4 5401.05  204.36
   3  -1  -4 3146.12  124.85
  -3  -1   4 3311.69  125.56
  -3  -1   4 3371.20  125.19
   3  -1  -4 3322.38  125.83
   3   1  -4 3424.23  125.74
  -3   1   4 3214.03  124.46
   3   1  -4 3302.58  125.45
   2  -1  -4 2459.28   91.70
  -2  -1   4 2326.00   90.86
   2  -1  -4 2392.93   90.48
   2   1  -4 2466.71   91.34
   2   1  -4 2359.80   91.44
  -2   1   4 2476.45   91.75
  -2   1   4 2269.76   90.00
  -1  -1   4  554.47   22.49
   1  -1  -4  566.29   21.83
  -1  -1   4  537.09   22.62
   1  -1  -4  569.06   23.44
   1   1  -4  587.95   22.96
  -1   1   4  552.04   21.14
  -1   1   4  542.24   21.11
   0  -1   4 1152.74   43.70
   0  -1   4 1120.90   43.32
   0   1  -4 1176.01   43.90
   0   1  -4 1096.74   43.61
   1  -1   4 1701.58   65.81
   1  -1   4 1687.17   65.50
  -1  -1  -4 1764.61   64.55
  -1   1  -4 1725.86   65.93
  -1   1  -4 1790.88   66.06
  -2  -1  -4 2933.14  113.66
   2  -1   4 3153.15  114.30
   2  -1   4 2972.01  114.39
  -2   1  -4 3097.70  114.77
   3  -1   4  460.14   20.16
  -3  -1  -4  458.62   19.77
   3   1   4  459.34   19.11
  -3   1  -4  460.18   20.45
  -4  -1  -4 1901.09   75.98
   4  -1   4 1915.48   76.01
  -4  -1  -4 2018.21   76.04
  -4   1  -4 1927.94   76.47
  -4   1  -4 2025.57   77.28
   4   1   4 1921.19   75.24
  -5  -1  -4  170.11   10.94
  -5  -1  -4  166.68   10.15
   5  -1   4  156.22   10.35
  -5   1  -4  169.74   10.58
  -5   1  -4  160.67   11.25
   5   1   4  155.16    9.89
   6  -1   4  652.76   29.25
  -6  -1  -4  645.56   29.25
  -6  -1  -4  608.03   28.52
  -6   1  -4  594.22   28.72
  -6   1  -4  627.23   29.90
   6   1   4  566.34   27.66
  -7  -1  -4  795.21   35.92
   7  -1   4  801.18   36.29
  -7  -1  -4  799.80   36.52
  -7   1  -4  696.73   35.06
  -7   1  -4  793.28   37.22
   7   1   4  768.78   35.54
  -8  -1  -4  381.04   22.26
  -8  -1  -4  426.92   24.05
   8  -1   4  383.36   23.19
  -8   1  -4  394.77   22.70
   8   1   4  401.05   22.65
  -8   1  -4  394.64   23.72
   9  -1   4   11.52    7.16
  -9  -1  -4   20.88    7.36
  -9  -1  -4    2.15    4.41
  -9   1  -4   10.36    5.90
  -9   1  -4    4.96    7.21
   9   1   4    9.56    6.25
 -10  -1  -4  477.28   31.59
 -10  -1  -4  510.62   28.01
  10  -1   4  495.51   30.26
 -10   1  -4  500.05   27.73
  10   1   4  490.89   29.31
 -10   1  -4  467.50   32.97
 -11  -1  -4   -6.16    6.55
  11  -1   4   -7.22   10.50
 -11   1  -4    7.96    6.47
  11   1   4    2.86    9.72
 -12  -2   4   -5.29    6.87
  12  -2  -4   10.04    7.79
 -12   2   4    7.55    6.71
  11  -2  -4  660.40   33.43
 -11  -2   4  547.59   32.43
 -11  -2   4  605.93   36.90
  11   2  -4  626.71   32.77
 -11   2   4  618.62   34.17
  11   2  -4  477.38   39.59
  10  -2  -4  239.21   20.97
  10  -2  -4  194.15   17.65
 -10  -2   4  206.25   19.78
 -10  -2   4  218.46   17.40
 -10   2   4  227.19   17.57
  10   2  -4  230.80   16.46
  10   2  -4  208.99   21.15
 -10   2   4  203.68   21.40
  -9  -2   4   -1.43    5.29
  -9  -2   4   -1.08    3.41
   9  -2  -4   -0.14    4.03
   9  -2  -4    0.30    5.91
   9   2  -4   -3.10    5.59
  -9   2   4    3.64    5.71
  -9   2   4   -2.76    4.01
   8  -2  -4 1006.72   46.12
   8  -2  -4  914.12   43.45
  -8  -2   4 1011.47   44.99
  -8  -2   4  913.24   43.49
  -8   2   4  892.40   43.30
   8   2  -4 1020.39   46.55
   8   2  -4 1058.32   44.02
  -8   2   4  970.78   45.89
  -7  -2   4  213.16   14.21
   7  -2  -4  237.24   16.59
   7  -2  -4  234.39   15.22
  -7  -2   4  239.09   15.52
   7   2  -4  229.06   14.11
  -7   2   4  221.52   14.14
  -7   2   4  243.22   16.56
   7   2  -4  225.02   16.51
   6  -2  -4  560.23   28.18
  -6  -2   4  561.23   27.85
   6  -2  -4  578.92   28.62
  -6  -2   4  603.03   28.22
   6   2  -4  602.77   29.39
   6   2  -4  612.29   27.76
  -6   2   4  597.33   29.19
  -6   2   4  629.25   28.06
   5  -2  -4  607.45   28.08
  -5  -2   4  586.30   27.41
  -5  -2   4  590.97   27.34
   5  -2  -4  605.37   27.96
   5   2  -4  608.49   28.45
  -5   2   4  616.99   27.16
  -5   2   4  606.04   28.45
   5   2  -4  583.30   27.06
  -4  -2   4   53.21    5.06
  -4  -2   4   48.83    5.16
   4  -2  -4   57.32    5.34
   4   2  -4   51.19    5.06
  -4   2   4   55.30    5.79
   4   2  -4   49.28    5.69
  -4   2   4   56.82    4.81
   3  -2  -4 1726.92   69.50
  -3  -2   4 1839.17   70.19
   3  -2  -4 1889.59   70.83
  -3  -2   4 1792.55   70.21
  -3   2   4 1769.52   70.57
   3   2  -4 1812.62   70.01
   3   2  -4 1723.06   70.40
  -3   2   4 1802.63   69.13
   2  -2  -4 1862.47   69.78
   2  -2  -4 1726.72   68.19
  -2  -2   4 1849.31   69.52
  -2   2   4 1687.91   67.68
  -2   2   4 1848.59   69.74
   2   2  -4 1774.35   69.50
   2   2  -4 1789.37   69.38
  -1  -2   4   60.02    4.46
  -1  -2   4   60.01    4.08
   1  -2  -4   66.38    4.59
   1  -2  -4   71.31    3.46
   1   2  -4   63.92    4.70
  -1   2   4   64.02    4.74
   0  -2   4 1353.02   52.55
   0  -2  -4 1358.85   52.83
   0  -2   4 1372.41   53.07
   0   2  -4 1421.47   53.11
   0   2  -4 1332.91   52.82
   1  -2   4 3198.73  123.46
   1  -2   4 3342.90  124.04
  -1   2  -4 3322.85  123.84
  -1   2  -4 3296.41  123.96
  -2  -2  -4 6588.96  245.35
  -2  -2  -4 6348.31  245.41
  -2   2  -4 6380.95  252.33
  -3  -2  -4 2785.01  106.37
   3  -2   4 2792.82  107.27
   3   2   4 2834.46  104.94
  -3   2  -4 2838.49  107.82
   4  -2   4   67.75    6.19
  -4  -2  -4   77.22    5.68
  -4   2  -4   72.31    6.18
   4   2   4   76.54    4.88
  -4   2  -4   81.05    7.37
  -5  -2  -4   38.48    4.59
  -5  -2  -4   35.57    5.06
   5  -2   4   38.02    5.80
  -5   2  -4   39.05    4.92
  -5   2  -4   37.36    6.47
   5   2   4   35.78    3.95
  -6  -2  -4  393.94   19.99
   6  -2   4  390.58   20.43
  -6  -2  -4  371.48   19.46
  -6   2  -4  370.50   20.12
   6   2   4  364.74   18.98
  -6   2  -4  400.98   21.75
  -7  -2  -4   62.90    8.67
  -7  -2  -4   44.30    7.10
   7  -2   4   55.12    9.16
  -7   2  -4   72.35    7.05
   7   2   4   53.73    8.00
  -7   2  -4   72.01    9.92
  -8  -2  -4  880.13   41.58
  -8  -2  -4  949.97   42.82
   8  -2   4  954.20   43.34
  -8   2  -4  913.00   44.13
   8   2   4  914.34   41.37
  -8   2  -4  889.67   42.30
  -9  -2  -4    1.52    5.71
   9  -2   4   -2.79    5.93
  -9   2  -4    0.92    7.57
   9   2   4   -1.53    5.60
  -9   2  -4    3.76    4.73
 -10  -2  -4  106.90   12.40
  10  -2   4   76.63   16.87
 -10  -2  -4  109.03   17.13
  10   2   4  104.48   15.66
 -10   2  -4   66.85   12.71
 -11  -2  -4  152.95   15.65
 -11  -2  -4  181.37   26.64
  11  -2   4  166.02   24.08
 -11   2  -4  140.79   17.19
  12  -3  -4    1.44    6.85
 -12  -3   4    1.90    7.35
 -12   3   4   11.35    7.15
  12   3  -4   13.64    7.05
 -11  -3   4   50.94    9.11
 -11   3   4   37.23    8.05
  11   3  -4   36.81   12.37
  11   3  -4   28.52    7.47
  10  -3  -4  152.23   19.47
  10  -3  -4  177.59   15.94
 -10  -3   4  164.00   17.52
 -10  -3   4  176.59   15.37
  10   3  -4  153.44   13.54
  10   3  -4  167.81   19.77
 -10   3   4  171.71   19.63
 -10   3   4  167.58   14.69
   9  -3  -4  856.42   43.27
   9  -3  -4  890.35   41.60
  -9  -3   4  924.27   42.03
  -9  -3   4  849.39   40.81
  -9   3   4  755.16   39.59
   9   3  -4  877.44   43.46
  -9   3   4  881.66   43.92
   9   3  -4  820.81   39.06
  -8  -3   4    6.15    4.68
   8  -3  -4   13.69    5.81
  -8  -3   4    2.13    3.62
   8  -3  -4    4.43    4.42
   8   3  -4    9.24    3.04
   8   3  -4    8.77    5.64
  -8   3   4    3.02    4.85
  -8   3   4    2.57    2.93
  -7  -3   4 2082.53   81.71
   7  -3  -4 2173.90   83.59
  -7  -3   4 1917.49   81.74
   7  -3  -4 1923.82   82.13
   7   3  -4 1951.53   80.74
   7   3  -4 1978.57   83.25
  -7   3   4 1993.26   81.53
  -7   3   4 2073.89   83.86
   6  -3  -4  206.19   13.97
   6  -3  -4  234.21   14.83
  -6  -3   4  235.73   14.27
  -6  -3   4  221.63   13.90
  -6   3   4  199.29   14.43
  -6   3   4  213.59   13.29
   6   3  -4  229.97   13.21
   6   3  -4  243.40   15.73
   5  -3  -4  144.01   10.23
  -5  -3   4  148.59   10.06
  -5  -3   4  138.40    9.96
   5  -3  -4  146.72   10.51
  -5   3   4  154.51    9.78
  -5   3   4  148.33   11.37
   5   3  -4  146.20   10.92
   5   3  -4  154.18    9.65
   4  -3  -4 1525.20   62.75
  -4  -3   4 1556.26   61.97
   4  -3  -4 1535.72   62.16
  -4  -3   4 1506.20   62.56
  -4   3   4 1575.05   61.61
  -4   3   4 1613.99   63.41
   4   3  -4 1579.29   63.20
   4   3  -4 1570.20   61.83
   3  -3  -4 3148.13  118.97
   3  -3  -4 3172.77  117.90
  -3  -3   4 3138.14  118.95
  -3   3   4 3134.26  118.95
  -3   3   4 3006.00  117.13
   3   3  -4 3018.19  117.86
   3   3  -4 3078.24  118.99
  -2  -3   4   75.80    5.86
   2  -3  -4   75.08    5.46
   2  -3  -4   76.12    4.91
  -2   3   4   68.21    4.16
   2   3  -4   66.23    5.66
   2   3  -4   71.06    5.23
  -2   3   4   77.56    5.87
  -1  -3   4  549.64   22.93
  -1  -3   4  528.91   23.25
   1  -3  -4  532.78   22.73
   1  -3  -4  521.42   21.04
   1   3  -4  541.74   23.13
  -1   3   4  550.92   22.89
   0  -3   4   63.91    4.81
   0  -3  -4   57.88    4.03
   0  -3   4   65.43    4.71
   0   3  -4   57.46    4.42
   0   3  -4   60.31    4.46
   1  -3   4 1228.02   47.92
   1  -3   4 1151.35   47.15
  -1   3  -4 1211.53   47.68
  -1   3  -4 1211.66   47.56
   2  -3   4  354.66   16.22
  -2  -3  -4  318.66   14.03
   2  -3   4  325.80   15.62
  -2   3  -4  345.64   16.03
   3  -3   4  288.27   15.26
  -3  -3  -4  333.32   14.33
  -3   3  -4  306.96   15.58
  -4  -3  -4  385.08   17.83
   4  -3   4  376.92   19.09
  -4  -3  -4  403.76   18.29
  -4   3  -4  398.01   19.57
   4   3   4  398.08   16.68
  -4   3  -4  399.50   20.09
   5  -3   4  481.69   23.26
  -5  -3  -4  438.85   21.11
  -5  -3  -4  467.85   22.03
   5   3   4  492.29   21.00
  -5   3  -4  470.55   23.23
   6  -3   4   32.27    6.96
  -6  -3  -4   27.29    5.10
  -6  -3  -4   38.17    6.23
  -6   3  -4   27.38    6.12
  -6   3  -4   31.72    5.35
   6   3   4   25.60    5.20
  -7  -3  -4 1795.25   71.44
  -7  -3  -4 1758.96   71.92
   7  -3   4 1747.40   72.67
  -7   3  -4 1795.38   74.25
  -7   3  -4 1734.10   72.89
   7   3   4 1645.34   69.96
  -8  -3  -4    9.14    4.99
  -8  -3  -4    5.34    3.35
  -8   3  -4    9.07    4.45
   8   3   4    6.34    4.85
  -8   3  -4   16.16    6.27
   9  -3   4  212.23   18.63
  -9  -3  -4  214.06   17.87
  -9  -3  -4  169.20   15.10
  -9   3  -4  208.01   16.72
   9   3   4  224.62   16.09
  -9   3  -4  205.09   20.48
  10  -3   4  327.09   25.27
 -10  -3  -4  384.37   22.81
 -10  -3  -4  301.94   24.31
  10   3   4  303.94   21.83
 -10   3  -4  318.48   23.17
 -11  -3  -4   -3.83   11.38
 -11  -3  -4   -2.17    6.61
  11  -3   4   -1.24   12.98
 -11   3  -4   -4.91    6.73
  12  -4  -4    6.17    7.60
  12   4  -4    6.79    7.36
 -11  -4   4  562.17   31.27
  11  -4  -4  542.33   31.51
 -11  -4   4  519.53   33.00
  11   4  -4  489.58   27.90
  11   4  -4  437.15   39.05
 -11   4   4  552.15   30.82
  10  -4  -4  315.95   26.70
 -10  -4   4  323.59   23.31
  10  -4  -4  314.92   22.18
 -10  -4   4  338.84   20.81
  10   4  -4  330.71   25.83
 -10   4   4  318.54   30.19
 -10   4   4  328.89   21.73
  10   4  -4  299.99   18.74
  -9  -4   4   92.92   12.61
   9  -4  -4   91.34   14.34
   9  -4  -4   57.86    9.81
   9   4  -4   82.91   13.83
   9   4  -4   88.82    9.15
  -9   4   4   83.49   13.88
  -9   4   4   71.41    9.69
   8  -4  -4    6.60    4.98
   8  -4  -4    3.87    4.18
  -8  -4   4    2.96    4.15
  -8  -4   4    5.97    4.37
   8   4  -4    9.35    5.39
  -8   4   4    1.85    3.97
  -8   4   4   -1.27    4.90
   8   4  -4    4.93    2.80
  -7  -4   4 1426.67   63.16
   7  -4  -4 1558.30   65.04
   7  -4  -4 1445.17   63.98
  -7  -4   4 1545.86   63.04
   7   4  -4 1608.86   65.68
   7   4  -4 1470.55   62.08
  -7   4   4 1586.87   66.17
  -7   4   4 1469.48   63.08
  -6  -4   4  301.61   17.44
  -6  -4   4  312.33   17.17
   6  -4  -4  286.78   17.85
   6  -4  -4  304.52   17.73
  -6   4   4  303.42   16.72
   6   4  -4  292.64   16.06
   6   4  -4  323.22   19.04
  -6   4   4  317.32   19.16
  -5  -4   4 2425.09   92.65
  -5  -4   4 2307.18   93.80
   5  -4  -4 2268.05   93.70
   5  -4  -4 2349.62   93.51
  -5   4   4 2484.05   94.99
   5   4  -4 2285.75   92.13
  -5   4   4 2362.55   92.69
   5   4  -4 2468.25   94.74
   4  -4  -4   59.24    6.21
  -4  -4   4   54.21    6.00
   4  -4  -4   65.02    6.21
  -4   4   4   65.50    7.12
   4   4  -4   68.65    5.40
   4   4  -4   62.60    7.03
  -4   4   4   58.41    5.29
   3  -4  -4 3092.25  117.67
  -3  -4   4 3149.90  118.25
   3   4  -4 3106.32  118.07
  -3   4   4 3102.82  117.94
  -3   4   4 2910.26  115.77
   3   4  -4 3006.35  116.53
  -2  -4   4  166.09   10.10
   2  -4  -4  168.28    9.54
   2  -4  -4  163.57    8.64
   2   4  -4  151.31    9.75
  -2   4   4  175.30    9.93
  -2   4   4  162.14    7.85
   1  -4  -4 1561.11   61.82
  -1  -4   4 1645.93   63.25
   1  -4  -4 1506.72   60.33
  -1  -4   4 1620.67   62.61
  -1   4   4 1538.45   61.76
   1   4  -4 1690.06   62.99
   0  -4  -4   19.11    2.22
   0  -4   4   14.92    2.88
   0  -4   4   19.22    3.23
   0   4  -4   20.11    3.28
   0   4  -4   23.78    3.07
   1  -4   4 1281.40   50.64
   1  -4   4 1238.58   51.14
  -1   4  -4 1297.14   50.91
   2  -4   4  124.09    8.06
  -2  -4  -4  110.99    6.09
   2  -4   4  116.67    7.82
  -2   4  -4  120.12    7.76
  -3  -4  -4 3077.97  118.19
   3  -4   4 3171.47  119.99
   3  -4   4 3073.07  120.34
  -3   4  -4 3180.56  120.46
  -4  -4  -4  600.49   24.51
  -4  -4  -4  581.30   25.52
   4  -4   4  595.08   27.13
  -4   4  -4  586.22   27.66
  -4   4  -4  572.16   27.11
   4   4   4  574.63   23.04
  -5  -4  -4  592.82   26.64
   5  -4   4  614.68   28.08
  -5   4  -4  566.84   27.83
   5   4   4  558.54   24.19
  -5   4  -4  605.55   28.96
   6  -4   4   29.27    5.74
  -6  -4  -4   42.80    5.98
  -6  -4  -4   42.03    5.99
  -6   4  -4   59.61    9.16
   6   4   4   44.83    4.70
   7  -4   4  129.03   13.03
  -7  -4  -4  112.17   10.14
  -7  -4  -4  135.16   10.69
  -7   4  -4  117.52   11.59
  -7   4  -4  132.01   13.12
  -8  -4  -4   35.01    7.43
   8  -4   4   43.96    7.87
  -8  -4  -4   27.70    6.72
   8   4   4   42.22    7.87
  -8   4  -4   23.42    5.02
  -9  -4  -4  230.11   17.58
   9  -4   4  207.64   19.02
  -9   4  -4  216.52   17.23
  -9   4  -4  206.87   21.31
   9   4   4  197.52   15.20
  10  -4   4   46.97   11.26
 -10  -4  -4   43.72   10.00
  10   4   4   29.39    7.33
 -10   4  -4   46.52    9.22
 -11  -4  -4  551.22   30.78
 -11   4  -4  554.58   33.30
 -12  -5   4  128.70   17.87
 -12   5   4   93.98   17.82
 -11  -5   4   15.76    9.42
 -11  -5   4   13.36    6.39
  11  -5  -4    9.67    6.70
 -11   5   4    9.57    6.28
 -10  -5   4   58.32    9.69
 -10   5   4   58.48   10.54
  10   5  -4   38.16   10.60
  10   5  -4   60.08    9.83
   9  -5  -4 1061.61   51.52
  -9  -5   4 1140.97   51.94
  -9  -5   4 1144.82   50.28
   9  -5  -4 1096.73   52.97
   9   5  -4 1110.87   48.40
  -9   5   4 1066.78   50.38
  -9   5   4 1100.69   54.00
   9   5  -4 1131.77   53.11
   8  -5  -4   35.51    7.40
  -8  -5   4   25.80    4.80
  -8  -5   4   21.92    6.00
  -8   5   4   29.91    5.62
   8   5  -4   25.34    7.11
  -8   5   4   36.78    8.41
  -7  -5   4  662.17   30.34
   7  -5  -4  668.92   32.60
  -7  -5   4  638.58   31.44
   7  -5  -4  563.79   30.10
   7   5  -4  700.39   33.31
   7   5  -4  630.50   29.12
  -7   5   4  542.02   29.02
  -7   5   4  652.12   33.24
  -6  -5   4   68.92    7.77
   6  -5  -4   73.20    9.29
  -6  -5   4   76.50    7.65
   6  -5  -4   76.30    7.86
   6   5  -4   72.95    6.30
  -6   5   4   78.37    9.82
  -6   5   4   61.31    6.52
   5  -5  -4  356.16   19.45
   5  -5  -4  351.63   19.09
  -5  -5   4  349.80   19.45
   5   5  -4  372.73   17.72
  -5   5   4  351.44   18.23
   5   5  -4  365.04   19.98
  -5   5   4  368.18   20.35
   4  -5  -4  213.52   12.72
  -4  -5   4  206.78   13.00
   4  -5  -4  204.30   12.62
  -4   5   4  206.82   11.62
  -4   5   4  210.99   13.49
   4   5  -4  230.58   11.72
   4   5  -4  221.09   13.56
   3  -5  -4   52.14    4.67
   3  -5  -4   59.75    5.49
  -3  -5   4   60.70    6.03
   3   5  -4   66.79    4.97
  -3   5   4   64.93    6.44
  -3   5   4   68.85    4.93
   3   5  -4   63.11    6.51
   2  -5  -4 2110.58   81.59
   2  -5  -4 2112.27   80.63
  -2  -5   4 2125.31   83.00
  -2   5   4 2010.40   79.56
   2   5  -4 2149.09   82.54
  -1  -5   4 4720.19  177.68
   1  -5  -4 4613.94  175.44
  -1  -5   4 4677.62  178.45
   1  -5  -4 4599.73  176.44
   1   5  -4 4840.89  177.87
  -1   5   4 4767.60  176.62
   0  -5   4  555.16   25.09
   0  -5  -4  537.48   22.57
   0  -5   4  540.34   24.18
   0   5  -4  553.13   24.48
   0   5  -4  558.73   24.29
   0   5   4  538.59   22.55
  -1  -5  -4 3229.96  110.17
   1  -5   4 2951.08  112.58
  -1  -5  -4 2671.01  109.75
   1  -5   4 2907.35  113.42
  -1   5  -4 2928.33  112.89
   2  -5   4   20.65    4.06
  -2  -5  -4   17.39    2.42
   2  -5   4   22.11    3.68
  -2  -5  -4   21.91    2.45
  -2   5  -4   26.61    3.63
   3  -5   4 1121.80   47.44
  -3  -5  -4 1134.48   43.28
   3  -5   4 1155.86   47.10
  -3  -5  -4 1125.23   45.09
  -3   5  -4 1109.79   47.11
  -4  -5  -4   21.58    2.95
  -4  -5  -4   23.58    3.53
   4  -5   4   16.69    3.96
  -4   5  -4   20.12    4.18
  -5  -5  -4  560.05   23.98
   5  -5   4  569.04   27.43
  -5  -5  -4  549.87   25.77
  -5   5  -4  591.37   28.69
  -5   5  -4  555.05   27.41
   5   5   4  538.96   22.82
  -6  -5  -4  138.54    8.98
   6  -5   4  143.40   12.71
  -6  -5  -4  132.34   10.19
   6   5   4  133.21    8.69
  -6   5  -4  158.88   13.63
  -6   5  -4  157.38   11.17
  -7  -5  -4 1040.86   46.50
   7  -5   4 1082.65   48.36
  -7  -5  -4 1112.23   45.09
   7   5   4 1066.82   43.65
  -7   5  -4 1037.67   49.39
  -7   5  -4 1024.31   48.02
   8  -5   4   14.78    6.36
  -8  -5  -4    7.71    4.87
   8   5   4    4.78    3.10
  -8   5  -4   11.71    7.60
  -8   5  -4    8.32    5.85
  -9  -5  -4  477.64   25.58
   9  -5   4  471.88   28.33
  -9  -5  -4  378.56   25.31
  -9   5  -4  435.18   25.34
   9   5   4  442.99   22.89
 -10  -5  -4   53.30   10.27
 -10  -5  -4   58.71   11.61
  10  -5   4   39.85   11.54
 -10   5  -4   59.73   13.00
  10   5   4   56.33   11.67
 -11  -5  -4   76.04   14.92
 -11   5  -4   61.68   10.53
 -12   6   4   87.49   17.20
 -11  -6   4  250.08   23.33
  11  -6  -4  260.15   21.64
 -11  -6   4  265.08   18.72
  11   6  -4  249.52   18.29
 -11   6   4  229.29   19.36
 -10  -6   4   12.67    5.92
 -10  -6   4    4.38    6.94
  10   6  -4    7.84    9.09
 -10   6   4   19.16    5.10
   9  -6  -4  589.90   34.08
  -9  -6   4  546.95   29.61
   9  -6  -4  603.06   32.63
  -9  -6   4  580.60   31.22
  -9   6   4  615.21   31.68
   9   6  -4  533.10   32.01
   9   6  -4  534.13   27.35
  -9   6   4  547.29   33.76
  -8  -6   4   82.02   11.12
  -8  -6   4  102.67   10.56
   8  -6  -4   87.74   11.10
   8  -6  -4   85.97   12.62
   8   6  -4   97.77    8.20
   8   6  -4   99.17   12.78
  -8   6   4  107.28   10.46
  -8   6   4   98.61   13.62
   7  -6  -4   12.85    4.76
   7  -6  -4   13.30    4.77
  -7   6   4    9.68    5.08
   7   6  -4    9.79    2.76
   7   6  -4    8.18    5.31
   6  -6  -4 1783.02   76.15
   6  -6  -4 1883.81   76.44
  -6  -6   4 1868.36   76.72
  -6   6   4 1786.44   74.86
  -6   6   4 1920.07   77.89
   6   6  -4 1841.03   76.83
   6   6  -4 1861.00   73.48
   5  -6  -4  965.71   40.50
  -5  -6   4  869.30   40.60
   5  -6  -4  853.26   39.90
   5   6  -4  933.36   41.02
  -5   6   4  902.94   41.03
  -5   6   4  892.23   38.85
   5   6  -4  901.79   37.84
  -4  -6   4   41.25    5.75
   4  -6  -4   38.87    4.95
   4  -6  -4   44.19    5.96
   4   6  -4   40.93    6.25
  -4   6   4   41.22    6.48
  -4   6   4   36.41    4.31
   4   6  -4   47.21    4.43
  -3  -6   4 2054.41   82.03
   3  -6  -4 2019.03   80.53
   3  -6  -4 2047.60   79.91
  -3   6   4 2066.84   81.16
   3   6  -4 2113.48   81.53
  -3   6   4 1994.45   78.77
   3   6  -4 2001.72   79.23
   2  -6  -4  598.99   26.27
  -2  -6   4  595.45   27.99
  -2   6   4  613.93   26.70
  -2   6   4  593.74   24.65
   2   6  -4  598.21   27.34
  -1  -6   4  312.52   16.67
   1  -6  -4  325.29   15.37
   1  -6  -4  331.65   14.93
  -1  -6   4  333.59   17.56
   1   6  -4  349.68   17.15
  -1   6   4  332.83   15.64
   0  -6   4 1003.85   41.70
   0  -6  -4  989.91   39.25
   0  -6   4  945.74   42.27
   0   6   4  991.83   39.38
   0   6  -4 1056.64   42.03
  -1  -6  -4  277.93   11.59
  -1  -6  -4  262.73   12.20
   1  -6   4  263.44   14.36
   1  -6   4  255.22   14.78
  -1   6  -4  271.23   14.55
  -2  -6  -4  476.83   20.63
  -2  -6  -4  485.87   18.45
   2  -6   4  490.37   23.03
   2  -6   4  459.69   23.11
  -2   6  -4  467.79   22.76
  -3  -6  -4 1645.88   61.63
  -3  -6  -4 1611.29   64.78
  -3  -6  -4 1575.96   61.52
   3  -6   4 1604.72   67.35
   3  -6   4 1722.92   67.10
  -3   6  -4 1749.67   67.53
  -3   6  -4 1653.51   67.11
  -4  -6  -4  189.72    8.80
   4  -6   4  182.29   12.73
   4  -6   4  208.88   13.20
  -4  -6  -4  201.31   11.43
  -4   6  -4  188.73   13.39
  -4   6  -4  203.57   13.03
  -5  -6  -4 2136.04   80.56
   5  -6   4 2180.58   85.79
  -5  -6  -4 2056.62   83.79
  -5   6  -4 2114.76   85.90
   5   6   4 1982.26   79.32
  -5   6  -4 2229.20   86.95
  -6  -6  -4  539.80   26.78
  -6  -6  -4  578.92   24.26
   6  -6   4  578.35   29.07
  -6   6  -4  560.48   29.68
  -6   6  -4  549.33   28.38
   6   6   4  526.88   22.86
   7  -6   4  173.34   14.93
  -7  -6  -4  174.29   12.71
  -7   6  -4  187.99   17.12
   7   6   4  161.68    9.93
  -7   6  -4  168.31   14.76
   8  -6   4  153.77   15.88
  -8  -6  -4  156.37   12.22
  -8  -6  -4  139.75   13.60
  -8   6  -4  154.65   14.40
   8   6   4  123.88    9.91
  -8   6  -4  145.36   17.83
  -9  -6  -4  124.52   13.42
   9  -6   4  116.62   18.12
  -9  -6  -4  124.12   15.66
  -9   6  -4  115.73   12.88
 -10  -6  -4  101.27   14.20
 -10   6  -4  110.45   13.66
 -11  -6  -4  108.71   16.73
 -11   6  -4  114.79   19.17
 -12  -7   4  582.60   40.84
 -12   7   4  622.81   36.94
 -11  -7   4   -5.76    6.99
 -11   7   4   17.58    6.58
  10  -7  -4  110.38   14.39
 -10  -7   4  126.61   15.72
 -10   7   4  145.07   14.66
  10   7  -4  142.53   12.15
  10   7  -4  133.67   19.52
  -9  -7   4  328.85   22.03
   9  -7  -4  359.32   25.86
   9  -7  -4  312.25   21.86
  -9   7   4  299.24   26.14
   9   7  -4  324.35   17.85
   9   7  -4  304.80   22.81
  -9   7   4  313.04   20.71
   8  -7  -4   38.99    7.83
   8  -7  -4   38.61    8.56
  -8  -7   4   24.87    5.79
   8   7  -4   22.82    6.41
  -8   7   4   39.24    9.16
  -8   7   4   43.81    8.11
   8   7  -4   38.54    5.91
   7  -7  -4  136.41   13.20
   7  -7  -4  168.11   14.20
  -7  -7   4  133.93   12.98
   7   7  -4  159.12   14.59
  -7   7   4  172.14   12.72
   7   7  -4  166.88   10.49
  -7   7   4  163.97   15.67
   6  -7  -4  500.29   26.48
   6  -7  -4  461.13   25.29
  -6  -7   4  495.39   25.83
  -6   7   4  516.87   28.02
   6   7  -4  510.95   27.19
   6   7  -4  511.25   23.14
  -6   7   4  480.16   24.58
  -5  -7   4  193.59   14.10
   5  -7  -4  219.80   14.37
   5  -7  -4  209.06   13.65
  -5   7   4  190.21   12.09
   5   7  -4  210.20   11.38
  -5   7   4  202.42   15.27
   4  -7  -4  615.09   28.33
  -4  -7   4  578.26   29.29
   4  -7  -4  584.03   28.19
   4   7  -4  599.01   26.23
   4   7  -4  631.65   29.36
  -4   7   4  598.19   26.93
  -4   7   4  614.93   29.42
  -3  -7   4   39.82    5.89
   3  -7  -4   37.47    5.44
   3  -7  -4   30.75    4.46
  -3   7   4   36.14    3.81
  -3   7   4   39.60    6.31
   3   7  -4   31.95    6.06
   3   7  -4   34.47    3.96
   2  -7  -4 1510.97   62.35
   2  -7  -4 1608.89   62.90
  -2  -7   4 1551.02   65.17
   2   7  -4 1643.50   64.46
  -2   7   4 1585.75   63.26
   1  -7  -4  265.60   13.03
  -1  -7   4  263.90   15.49
  -1  -7   4  271.94   15.12
   1   7  -4  263.05   14.93
  -1   7   4  259.02   13.42
   0  -7   4  315.61   16.79
   0  -7  -4  305.46   13.89
   0  -7   4  319.48   17.52
   0  -7  -4  309.62   14.61
   0   7  -4  308.76   16.68
   0   7   4  308.12   14.23
   1  -7   4 2974.81  116.02
  -1  -7  -4 2937.62  112.39
  -1  -7  -4 2946.99  110.44
   1  -7   4 3056.94  115.03
  -1   7  -4 2882.07  115.00
  -2  -7  -4  975.43   38.81
   2  -7   4  948.23   41.76
   2  -7   4  958.19   41.04
  -2   7  -4  900.70   40.78
   3  -7   4   99.07    9.03
   3  -7   4   80.03    7.83
  -3  -7  -4   90.00    6.72
  -3   7  -4   70.68    8.19
  -3   7  -4   88.08    7.87
  -4  -7  -4 2168.01   86.86
   4  -7   4 2257.18   88.98
   4  -7   4 2167.66   89.38
  -4   7  -4 2164.61   88.97
  -4   7  -4 2289.25   89.49
  -5  -7  -4   10.71    1.76
   5  -7   4    6.09    4.19
  -5  -7  -4    6.20    2.70
  -5   7  -4   13.97    3.43
  -5   7  -4    8.30    4.69
  -6  -7  -4  978.63   42.80
  -6  -7  -4  938.68   37.72
   6  -7   4  998.47   44.91
  -6   7  -4  981.39   44.99
  -6   7  -4  978.32   45.71
   6   7   4  922.12   37.25
   7  -7   4   24.56    6.65
  -7  -7  -4   36.04    5.02
  -7   7  -4   24.28    7.73
   7   7   4   30.08    3.84
   8  -7   4    9.28    6.42
  -8  -7  -4   11.69    4.92
   8   7   4    3.89    2.93
  -8   7  -4    6.50    8.02
  -8   7  -4   18.90    5.74
   9  -7   4  583.31   35.34
  -9  -7  -4  567.82   27.81
  -9  -7  -4  634.62   32.62
  -9   7  -4  586.42   33.24
   9   7   4  552.36   24.97
 -10  -7  -4  152.44   18.55
 -10   7  -4  143.92   15.00
 -11   7  -4   47.90   19.61
 -11  -8   4   -4.84    7.98
 -11   8   4   -7.66    6.89
 -10  -8   4  404.02   26.70
  10  -8  -4  404.85   26.58
  10   8  -4  395.74   29.49
 -10   8   4  400.39   26.11
  10   8  -4  417.37   21.49
  -9  -8   4   71.81   10.55
   9  -8  -4   53.16   11.17
   9   8  -4   57.05    7.59
   9   8  -4   51.70   10.23
  -9   8   4   54.03   10.60
  -8  -8   4 1207.52   54.26
   8  -8  -4 1170.03   54.12
   8  -8  -4 1117.72   52.70
   8   8  -4 1153.62   47.65
   8   8  -4 1164.11   53.27
  -8   8   4 1095.63   54.62
  -8   8   4 1046.63   50.39
  -7  -8   4   -4.05    4.21
   7  -8  -4    6.70    5.10
   7  -8  -4    6.77    4.21
  -7   8   4    2.27    5.43
  -7   8   4    0.74    3.37
   7   8  -4    1.76    5.03
   7   8  -4    4.51    2.43
   6  -8  -4  322.88   18.34
  -6  -8   4  268.04   18.94
   6  -8  -4  338.52   20.45
   6   8  -4  328.26   20.49
   6   8  -4  326.16   16.10
  -6   8   4  322.82   18.13
  -6   8   4  330.67   21.44
   5  -8  -4  350.31   19.87
  -5  -8   4  299.46   19.11
   5  -8  -4  313.92   18.60
   5   8  -4  340.01   16.21
  -5   8   4  341.49   20.88
  -5   8   4  313.49   17.42
   5   8  -4  345.88   20.25
  -4  -8   4   97.21    9.91
   4  -8  -4   98.78    9.17
   4  -8  -4   86.47    8.30
  -4   8   4  104.17    9.80
   4   8  -4   93.29    6.67
   4   8  -4  112.56   10.22
  -4   8   4   98.54    7.46
   3  -8  -4   61.07    6.21
   3  -8  -4   75.21    7.28
  -3  -8   4   69.07    7.61
  -3   8   4   64.90    5.56
  -3   8   4   69.13    7.73
   3   8  -4   68.09    7.82
   3   8  -4   64.34    5.34
   2  -8  -4 1384.06   54.99
  -2  -8   4 1311.09   57.47
  -2  -8   4 1384.01   56.81
   2  -8  -4 1301.67   54.56
   2   8  -4 1342.30   56.31
  -2   8   4 1395.93   55.48
   1  -8  -4   66.02    6.00
   1  -8  -4   61.04    5.08
  -1  -8   4   56.49    6.65
  -1  -8   4   63.85    7.41
   1   8  -4   70.82    7.26
  -1   8   4   45.78    5.81
   0  -8  -4 2792.27  109.21
   0  -8   4 2892.24  114.41
   0  -8  -4 2903.23  110.65
   0  -8   4 3032.69  113.35
   0   8   4 2853.62  109.63
  -1  -8  -4  180.50    9.86
   1  -8   4  163.14   11.80
   1  -8   4  165.94   11.92
  -1   8  -4  154.05   10.96
  -2  -8  -4  278.50   13.94
   2  -8   4  264.11   15.84
   2  -8   4  244.74   15.65
  -2   8  -4  248.71   15.22
   3  -8   4   60.20    7.75
  -3  -8  -4   72.07    6.45
   3  -8   4   70.52    8.48
  -3   8  -4   75.40    7.59
  -3   8  -4   68.34    8.52
  -4  -8  -4    8.61    2.77
   4  -8   4   11.34    4.35
  -4   8  -4    9.85    4.34
   5  -8   4  266.67   17.48
   5  -8   4  212.26   15.15
  -5  -8  -4  258.12   15.36
  -5   8  -4  263.79   18.24
  -5   8  -4  270.95   17.10
   6  -8   4  853.78   40.13
   6  -8   4  791.10   39.10
  -6  -8  -4  800.74   37.54
  -6   8  -4  819.78   40.63
  -6   8  -4  806.52   39.59
  -7  -8  -4  134.99   12.25
   7  -8   4  117.84   14.19
  -7   8  -4  132.29   14.19
  -7   8  -4  152.75   17.17
  -8  -8  -4  274.57   19.47
  -8  -8  -4  270.80   12.59
   8  -8   4  266.80   21.96
  -8   8  -4  277.18   17.22
  -9  -8  -4   76.80    8.50
  -9  -8  -4  100.89   14.40
  -9   8  -4  117.70   14.36
 -10  -8  -4  399.20   26.56
 -10   8  -4  337.32   25.89
 -11  -9   4   23.12    9.38
 -11   9   4    6.04    8.28
 -10  -9   4   74.07   11.56
 -10   9   4   93.50   14.39
  10   9  -4  106.98    9.75
  10   9  -4   98.49   21.65
  -9  -9   4   20.96    6.29
  -9   9   4   13.52    5.30
   9   9  -4   10.98    8.13
   8  -9  -4   32.88    8.85
  -8  -9   4   26.77    7.26
   8  -9  -4   33.57    7.17
  -8   9   4   35.36   10.08
   8   9  -4   34.51    8.27
  -8   9   4   17.54    6.91
   8   9  -4   36.17    6.00
   7  -9  -4  112.03   12.49
  -7  -9   4  106.10   11.82
   7  -9  -4  123.35   14.45
   7   9  -4  123.99    8.40
  -7   9   4  114.55   14.34
   7   9  -4  117.71   13.34
  -7   9   4  126.50   11.75
   6  -9  -4 1812.37   80.95
  -6  -9   4 1982.63   83.56
   6  -9  -4 1956.09   82.26
   6   9  -4 2071.65   77.39
  -6   9   4 2059.53   84.08
  -6   9   4 1854.68   79.51
   6   9  -4 2051.06   82.58
   5  -9  -4   15.15    5.00
  -5  -9   4   15.51    5.41
   5  -9  -4   12.01    3.89
   5   9  -4   13.06    4.89
  -5   9   4   11.74    3.08
  -5   9   4    8.84    5.56
   4  -9  -4 1369.45   58.89
   4  -9  -4 1362.78   58.51
  -4  -9   4 1438.32   61.17
   4   9  -4 1349.38   55.68
  -4   9   4 1383.96   57.21
  -4   9   4 1412.93   59.93
   4   9  -4 1493.92   60.06
   3  -9  -4    5.38    2.41
  -3  -9   4   12.59    4.29
   3  -9  -4   10.80    3.85
   3   9  -4   10.33    2.19
   3   9  -4    8.85    4.09
  -3   9   4   10.82    2.44
  -3   9   4   12.39    3.88
  -2  -9   4  359.35   21.28
   2  -9  -4  355.98   18.32
   2  -9  -4  363.57   19.17
  -2  -9   4  392.93   21.12
  -2   9   4  395.37   19.63
   2   9  -4  394.18   20.49
   1  -9  -4  212.64   11.26
  -1  -9   4  189.21   13.54
  -1  -9   4  221.98   14.79
   1  -9  -4  204.42   12.44
   1   9  -4  219.20   13.76
  -1   9   4  199.46   11.79
   0  -9  -4  183.90   10.69
   0  -9   4  150.06   12.07
   0  -9  -4  170.30   10.69
   0  -9   4  174.28   12.71
   0   9   4  175.44    9.16
   1  -9   4    1.90    3.01
  -1  -9  -4    5.67    2.17
   1  -9   4   -4.31    2.97
  -2  -9  -4  951.08   39.56
   2  -9   4  926.86   41.54
   2  -9   4  912.80   42.28
  -2   9  -4  951.16   41.59
  -2   9  -4  864.54   40.14
   3  -9   4   98.66   10.33
  -3  -9  -4   96.81    8.14
   3  -9   4   80.17    7.74
  -3   9  -4   97.61   10.42
  -3   9  -4   81.28    7.49
   4  -9   4 1423.42   60.59
  -4  -9  -4 1428.85   58.63
   4  -9   4 1353.56   60.57
  -4   9  -4 1444.42   60.67
  -4   9  -4 1353.24   59.88
  -5  -9  -4   21.35    4.55
   5  -9   4   29.88    6.37
   5  -9   4   29.12    6.48
  -5   9  -4   44.27    9.51
  -5   9  -4   39.55    7.71
   6  -9   4  204.11   15.92
   6  -9   4  212.60   16.91
  -6  -9  -4  198.31   14.56
  -6   9  -4  176.19   16.52
  -6   9  -4  237.97   18.10
  -7  -9  -4   40.44    7.83
   7  -9   4   38.30    9.40
   7  -9   4   45.77   10.18
  -7   9  -4   39.24    8.19
  -7   9  -4   41.84   10.72
   8  -9   4  250.64   23.61
  -8   9  -4  251.94   20.21
   9  -9   4   15.14    8.08
  -9  -9  -4   12.81    7.26
  -9   9  -4    0.95    6.32
  10  -9   4  148.99   19.17
 -10  -9  -4  168.11   18.25
 -10   9  -4  142.42   20.91
 -11 -10   4   15.26   11.92
 -11  10   4    6.95    8.67
 -10 -10   4  376.67   24.67
 -10  10   4  375.98   24.09
  -9 -10   4  154.88   17.96
   9  10  -4  180.97   10.74
   9  10  -4  150.73   20.26
  -9  10   4  156.76   14.05
   8 -10  -4  768.39   39.56
  -8 -10   4  773.08   40.06
   8  10  -4  740.25   39.72
   8  10  -4  768.06   32.88
  -8  10   4  831.98   39.34
  -7 -10   4   11.73    7.15
   7 -10  -4   15.18    7.85
   7 -10  -4    7.47    5.46
   7  10  -4   16.58    6.78
  -7  10   4   15.76    8.80
  -7  10   4    7.03    5.16
   6 -10  -4  133.48   12.86
  -6 -10   4  150.71   14.36
   6 -10  -4  154.30   14.50
   6  10  -4  155.56   14.67
   6  10  -4  162.40    9.41
  -6  10   4  154.68   15.27
  -6  10   4  177.83   12.96
  -5 -10   4  164.68   14.82
   5 -10  -4  174.45   14.28
   5  10  -4  179.72   10.04
   5  10  -4  198.50   15.31
  -5  10   4  175.72   15.40
  -5  10   4  169.43   11.87
   4 -10  -4  118.29   11.33
  -4 -10   4  105.37   11.74
   4 -10  -4  111.31    9.79
   4  10  -4  109.83    7.36
  -4  10   4  120.33   12.10
   4  10  -4  104.89   11.51
  -4  10   4  110.62    8.56
   3 -10  -4  223.74   13.89
   3 -10  -4  257.91   15.74
  -3 -10   4  207.00   14.49
  -3  10   4  248.74   15.79
   3  10  -4  232.73   12.48
   3  10  -4  234.68   16.08
  -2 -10   4  431.07   24.78
  -2 -10   4  493.01   25.07
   2 -10  -4  435.86   21.67
   2 -10  -4  454.60   23.14
   2  10  -4  467.52   24.18
  -2  10   4  472.45   23.17
   1 -10  -4  537.90   25.59
  -1 -10   4  557.66   28.59
  -1 -10   4  559.30   27.66
  -1  10   4  491.09   23.88
   0 -10   4 3496.01  135.11
   0 -10  -4 3452.55  132.67
   0 -10   4 3354.85  136.48
   0 -10  -4 3499.93  133.08
   0  10   4 3426.65  130.34
  -1 -10  -4  189.21   11.77
   1 -10   4  150.56   12.64
   1 -10   4  192.50   14.32
  -1 -10  -4  184.32   11.99
  -1  10  -4  188.33   12.59
   2 -10   4   73.58    7.76
   2 -10   4   58.26    9.34
  -2 -10  -4   54.99    6.57
  -2  10  -4   55.04    8.34
  -2  10  -4   52.45    5.97
   3 -10   4   82.19   10.51
  -3 -10  -4   94.10    8.53
   3 -10   4   68.51    9.29
  -3  10  -4   86.22    9.84
  -3  10  -4   74.12    8.26
   4 -10   4   81.40   11.39
  -4 -10  -4   83.85    8.45
   4 -10   4   74.38   10.08
  -4  10  -4   67.47    9.68
  -4  10  -4   69.05   10.68
   5 -10   4  564.48   32.79
  -5 -10  -4  699.65   32.65
   5 -10   4  683.31   34.41
  -5  10  -4  622.48   32.78
  -5  10  -4  706.89   35.30
   6 -10   4  241.14   19.61
   6 -10   4  239.70   19.33
  -6 -10  -4  258.88   16.17
  -6  10  -4  241.15   18.42
  -6  10  -4  221.43   19.62
   7 -10   4    2.77    6.16
  -7 -10  -4   -0.99    5.07
   7 -10   4    1.69    8.12
  -7  10  -4    5.93    4.61
   8 -10   4  365.84   26.59
  -8 -10  -4  392.06   26.24
  -8  10  -4  405.39   25.88
   9 -10   4   10.03    8.44
  -9 -10  -4   -0.44    7.25
  -9  10  -4    3.89    7.37
 -10 -10  -4  175.39   19.86
 -10 -11   4    8.36    9.99
 -10  11   4    3.02    7.63
  -9 -11   4  104.98   13.68
   9  11  -4   87.93   19.59
  -8 -11   4    6.44    6.24
   8  11  -4   -1.46    7.37
  -8  11   4    3.65    5.77
   8  11  -4    9.07    2.59
  -7 -11   4  557.86   31.90
   7 -11  -4  540.17   32.69
   7  11  -4  540.97   22.90
  -7  11   4  506.20   31.97
   7  11  -4  562.21   30.63
  -7  11   4  486.70   27.23
  -6 -11   4  898.20   45.27
   6 -11  -4  889.45   43.38
  -6  11   4  814.25   39.92
  -6  11   4  863.04   43.93
   6  11  -4  877.50   35.81
   6  11  -4  915.47   42.47
   5 -11  -4  191.38   14.83
   5 -11  -4  206.02   16.47
  -5 -11   4  160.17   16.19
   5  11  -4  199.44   15.84
  -5  11   4  174.76   12.51
   5  11  -4  193.15   10.40
  -5  11   4  189.68   16.45
  -4 -11   4  667.03   35.19
   4 -11  -4  649.01   32.58
   4 -11  -4  658.98   31.52
   4  11  -4  652.03   28.12
   4  11  -4  691.59   33.19
  -4  11   4  663.10   33.30
  -4  11   4  612.74   29.87
   3 -11  -4  270.96   17.17
  -3 -11   4  224.38   17.71
  -3 -11   4  244.99   17.75
   3  11  -4  266.68   13.47
  -3  11   4  214.31   15.75
   3  11  -4  277.95   17.31
  -2 -11   4  138.59   13.72
  -2 -11   4  158.98   13.74
   2 -11  -4  153.05   12.62
  -2  11   4  145.38   11.48
   2  11  -4  152.22   12.80
  -1 -11   4 2054.23   85.51
   1 -11  -4 2035.31   83.71
   1 -11  -4 2146.47   83.69
  -1 -11   4 2070.07   87.31
  -1  11   4 2101.49   82.11
   0 -11   4    5.26    5.01
   0 -11  -4    6.30    3.41
   0 -11   4    1.92    3.87
   0 -11  -4    6.31    2.85
   0  11   4    4.56    2.07
   1 -11   4  698.02   36.41
  -1 -11  -4  791.14   34.20
   1 -11   4  757.86   36.04
  -1 -11  -4  719.19   33.96
  -1  11  -4  759.97   34.29
   2 -11   4   68.63   10.16
  -2 -11  -4   62.53    7.85
   2 -11   4   49.44    9.70
  -2  11  -4   61.42    9.54
  -3 -11  -4  169.17   12.39
   3 -11   4  166.93   14.65
   3 -11   4  159.88   14.19
  -3  11  -4  170.56   13.79
  -3  11  -4  157.96   13.58
  -4 -11  -4  416.99   22.52
   4 -11   4  339.99   22.46
   4 -11   4  401.82   24.49
  -4  11  -4  425.49   24.61
  -4  11  -4  385.15   23.15
   5 -11   4    4.08    6.11
  -5 -11  -4   10.74    4.00
   5 -11   4    8.10    6.75
  -5  11  -4    6.24    5.99
  -5  11  -4    7.72    6.39
  -6 -11  -4  286.41   20.13
   6 -11   4  296.59   21.90
   6 -11   4  340.87   24.45
  -6  11  -4  311.14   25.08
  -6  11  -4  322.51   21.52
   7 -11   4  223.00   21.19
  -7 -11  -4  198.65   16.62
  -7  11  -4  196.73   18.63
  -8 -11  -4   77.62   15.58
   8 -11   4   92.58   14.14
  -8  11  -4   97.73   12.29
   9 -11   4  100.34   20.33
  -9 -11  -4  108.86   18.59
 -10 -12   4   -0.51   11.53
   9  12  -4  258.98   26.05
  -9  12   4  258.19   20.41
  -8 -12   4  120.88   17.31
   8  12  -4  127.28   19.07
  -8  12   4  123.05   13.56
  -7 -12   4   18.67    6.85
  -7  12   4   12.51   12.99
   7  12  -4    9.99    7.53
   7  12  -4   13.36    2.09
  -7  12   4    0.20    5.82
  -6 -12   4   47.87    9.09
   6 -12  -4   44.30    9.74
   6  12  -4   53.50    4.84
  -6  12   4   37.34    9.66
  -6  12   4   72.39    9.81
   6  12  -4   61.10   12.09
   5 -12  -4 1116.53   52.94
  -5 -12   4 1203.26   56.22
  -5  12   4 1141.48   49.68
   5  12  -4 1129.26   45.81
   5  12  -4 1151.76   52.11
  -5  12   4 1177.53   53.60
   4 -12  -4   48.17   10.03
  -4 -12   4   21.32    5.71
  -4  12   4   35.16    7.32
   4  12  -4   38.96    4.78
   4  12  -4   26.63    6.57
   3 -12  -4  473.88   26.34
  -3 -12   4  483.22   27.82
  -3 -12   4  463.93   28.40
  -3  12   4  497.58   26.28
   3  12  -4  482.42   22.29
   3  12  -4  506.19   26.66
  -2 -12   4    7.11    5.21
   2 -12  -4    7.04    3.54
   2 -12  -4    6.18    4.61
  -2 -12   4   12.68    5.04
  -2  12   4    2.57    3.76
  -1 -12   4  291.99   21.21
   1 -12  -4  283.64   17.36
  -1 -12   4  296.98   19.25
   1 -12  -4  282.56   17.96
  -1  12   4  277.84   15.76
   0 -12  -4  164.10   12.09
   0 -12  -4  156.43   12.96
   0 -12   4  178.64   14.70
   0 -12   4  159.57   15.82
   0  12  -4  162.19   12.12
   0  12   4  143.94    9.53
  -1 -12  -4   16.34    5.24
   1 -12   4   14.55    5.42
   1 -12   4   13.13    4.71
  -1 -12  -4   13.27    3.50
  -1  12  -4   15.70    4.79
   2 -12   4   11.97    5.63
   2 -12   4    5.29    6.32
  -2 -12  -4    7.49    3.53
  -2 -12  -4    9.06    4.96
  -2  12  -4    9.17    5.22
  -3 -12  -4  108.51   11.01
   3 -12   4  104.35   12.94
  -3  12  -4  119.21   12.95
   4 -12   4   17.32    7.00
   4 -12   4   32.34    7.50
  -4  12  -4   18.17    6.55
  -4  12  -4   22.36    6.87
   5 -12   4 2182.42   90.39
  -5 -12  -4 2031.21   86.56
   5 -12   4 2063.45   89.08
  -5  12  -4 2042.23   88.64
  -5  12  -4 2084.20   88.65
  -6 -12  -4   58.74   13.25
   6 -12   4   51.75    8.61
  -6  12  -4   70.36   12.88
   7 -12   4   91.14   16.67
  -7 -12  -4   90.83   16.38
  -7  12  -4   80.96   13.99
  -8 -12  -4   30.88    8.48
   8 -12   4   21.66    8.20
  -8  12  -4   20.19    8.05
  -9 -12  -4   99.24   18.03
   9 -12   4  133.51   24.04
  -9 -13   4  262.67   24.98
  -9  13   4  211.18   18.53
  -8  13   4    8.82    6.92
   8  13  -4   13.36    9.79
  -7 -13   4  742.12   41.74
  -7  13   4  755.28   37.04
   7  13  -4  731.13   38.77
  -6  13   4   34.34    6.74
  -6  13   4   38.42    9.95
   6  13  -4   33.79    8.39
  -5 -13   4   67.64   13.81
   5 -13  -4   62.36   13.63
  -5  13   4   62.77   13.65
   5  13  -4   49.61    4.89
   5  13  -4   71.07   12.31
  -4 -13   4   61.85   13.90
   4 -13  -4   75.01   12.26
  -4 -13   4   62.90   13.63
  -4  13   4   59.79   11.92
   4  13  -4   62.84   11.94
   4  13  -4   82.13    5.99
   3 -13  -4   10.21    6.03
  -3 -13   4    5.24    5.70
  -3  13   4   10.56    5.79
   3  13  -4    7.91    2.51
  -2 -13   4   10.51    5.04
   2 -13  -4   11.58    4.81
   2 -13  -4   18.64    5.94
  -2 -13   4   12.79    6.07
   2  13  -4   15.81    3.80
  -2  13   4   12.36    4.93
   1 -13  -4 1255.14   56.51
  -1 -13   4 1320.11   58.96
   1 -13  -4 1332.43   57.07
   1  13  -4 1355.45   54.66
  -1  13   4 1313.66   54.40
   0 -13  -4   87.30   10.95
   0 -13   4   63.59   11.10
   0 -13   4  103.78   13.01
   0 -13  -4   66.57    9.26
   0  13  -4   87.30    9.96
   0  13   4   84.38    7.07
  -1 -13  -4  941.77   43.49
   1 -13   4  941.70   45.25
   1 -13   4  904.35   46.87
  -1 -13  -4  961.49   43.34
  -1  13  -4  979.63   43.02
   2 -13   4   -1.44    5.46
  -2 -13  -4   -1.83    3.70
  -2 -13  -4   -1.15    4.63
   2 -13   4   -3.26    5.88
  -2  13  -4   -5.12    4.68
   3 -13   4    5.81    5.94
   3 -13   4   15.22    7.20
  -3  13  -4    8.79    5.81
   4 -13   4   97.95   13.62
   4 -13   4   87.13   16.17
  -4  13  -4   80.62   12.57
  -4  13  -4   88.67   14.27
   5 -13   4   28.36    7.19
  -5 -13  -4   32.90    7.24
  -5  13  -4   25.56    9.64
  -5  13  -4   31.59    6.96
   6 -13   4    6.71    7.53
  -6  13  -4    3.06    6.54
  -7 -13  -4  352.98   24.92
   7 -13   4  327.35   23.83
  -7  13  -4  316.94   24.37
   8 -13   4   19.75   10.80
  -8 -13  -4   37.60   10.63
  -8  13  -4   16.00   10.48
  -8 -14   4   17.49   11.37
  -8  14   4   14.08    7.97
  -7 -14   4  136.32   16.32
  -7  14   4  101.16   14.29
   7  14  -4  117.78   19.14
  -6 -14   4   -9.70    7.45
  -6  14   4    5.76   14.33
   6  14  -4    6.50    7.75
  -5 -14   4  537.96   31.88
   5  14  -4  537.24   30.21
  -5  14   4  521.73   31.86
   5  14  -4  508.84   20.66
   4 -14  -4   18.46    7.35
  -4 -14   4   17.59    7.27
  -4 -14   4    2.90    7.79
   4  14  -4   21.25    4.45
  -4  14   4   12.92    6.91
   4  14  -4   11.03    3.08
   3 -14  -4  296.84   21.34
  -3 -14   4  282.91   22.73
  -3 -14   4  295.94   22.01
   3 -14  -4  241.78   18.75
   3  14  -4  295.10   15.09
  -3  14   4  293.00   20.07
   3  14  -4  306.13   15.26
   2 -14  -4   89.69   11.98
  -2 -14   4   81.07   14.92
  -2 -14   4  120.29   14.71
   2 -14  -4   98.51   13.71
   2  14  -4  103.87    9.22
   1 -14  -4  107.01   13.36
  -1 -14   4  111.18   15.09
  -1 -14   4  105.99   13.95
   1 -14  -4   88.76   12.53
   1  14  -4  101.01   10.59
  -1  14   4  116.40   10.71
   0 -14   4  179.64   15.98
   0 -14   4  168.77   17.25
   0 -14  -4  170.40   15.07
   0 -14  -4  147.11   14.25
   0  14   4  150.29   10.00
   0  14  -4  183.21   14.01
  -1 -14  -4  321.96   20.59
  -1 -14  -4  265.89   18.92
   1 -14   4  314.54   22.53
   1 -14   4  294.04   22.19
  -1  14  -4  318.61   19.85
  -2 -14  -4   -0.33    5.66
   2 -14   4    3.54    5.62
  -2 -14  -4   -8.86    5.48
   2 -14   4    1.91    7.60
  -2  14  -4    1.51    5.85
  -3 -14  -4  376.14   24.99
  -3 -14  -4  366.43   24.12
   3 -14   4  424.69   24.83
  -3  14  -4  386.57   24.78
   4 -14   4  299.88   26.11
  -4 -14  -4  334.44   23.19
  -4  14  -4  363.75   25.53
  -5 -14  -4  752.80   41.84
   5 -14   4  791.65   43.29
  -5  14  -4  810.23   42.13
  -6 -14  -4   17.14    9.10
   6 -14   4    4.93    8.86
  -6  14  -4    4.25    6.80
   7 -14   4  -14.15    9.68
  -7 -14  -4   -9.22   10.22
  -7  14  -4   -3.06    8.59
  -7 -15   4  308.20   28.38
  -6 -15   4  197.23   20.22
  -5 -15   4   21.97    8.78
  -5  15   4   10.48    9.92
  -4 -15   4  801.11   44.34
   4 -15  -4  857.12   41.37
   4  15  -4  799.77   31.84
  -4  15   4  791.39   40.88
   4  15  -4  726.20   31.59
   3 -15  -4   56.66   12.45
  -3 -15   4   72.02   12.73
   3 -15  -4   51.21   10.97
   3  15  -4   51.32    6.39
  -3  15   4   47.94    8.54
   3  15  -4   62.61    7.63
   2 -15  -4    0.78    6.75
   2 -15  -4    7.07    7.57
  -2  15   4   -0.54    5.58
   2  15  -4   10.34    4.26
   1 -15  -4  392.01   25.43
   1 -15  -4  329.19   22.43
  -1 -15   4  425.28   25.84
  -1  15   4  397.64   20.75
   1  15  -4  391.89   21.52
   0 -15  -4    6.51    6.24
   0 -15  -4    2.14    6.11
   0  15   4    8.24    3.07
   0  15  -4   15.11    5.82
  -1 -15  -4   61.03   13.32
  -1 -15  -4   73.17   13.70
   1 -15   4   96.16   14.19
  -1  15  -4   91.38   12.48
  -2 -15  -4  253.07   20.60
   2 -15   4  205.43   21.22
  -2 -15  -4  278.63   20.80
  -2  15  -4  260.52   19.77
  -3 -15  -4   27.20    9.09
   3 -15   4   26.08    8.76
  -3  15  -4   25.80    9.05
  -4 -15  -4  286.20   24.48
   4 -15   4  292.91   22.13
  -4 -15  -4  299.85   25.14
  -5 -15  -4   51.55   11.84
   5 -15   4   44.24    9.61
   6 -15   4  118.40   21.63
  -6 -15  -4  101.63   20.15
   6 -16  -4  124.01   20.34
   5 -16  -4   41.60    8.07
  -5 -16   4   79.73   17.39
   4 -16  -4   -8.36    7.98
  -4 -16   4    8.96    8.07
  -4  16   4   15.60    9.06
  -3 -16   4   95.91   17.84
   3 -16  -4  106.81   14.56
   3  16  -4  102.40    7.94
  -3  16   4   92.44   15.72
   2 -16  -4  176.80   17.97
  -2 -16   4  147.08   20.77
   2  16  -4  173.03   12.88
  -2  16   4  150.21   15.86
   1 -16  -4   24.40    8.72
   1 -16  -4   26.08   10.10
  -1 -16   4   33.11    9.71
  -1  16   4   34.31    6.04
   1  16  -4   30.79    6.95
   0 -16   4  445.08   31.24
   0 -16  -4  485.32   29.12
   0 -16  -4  411.77   29.32
   0  16  -4  446.01   25.14
   1 -16   4  182.41   21.80
  -1 -16  -4  226.34   21.30
  -1 -16  -4  238.78   21.70
  -1  16  -4  218.69   18.51
  -2 -16  -4  205.06   20.36
   2 -16   4  212.36   19.73
  -2 -16  -4  219.60   22.76
  -2  16  -4  221.93   20.54
  -3 -16  -4   50.30   10.86
   3 -16   4   56.57   10.10
  -3  16  -4   61.73   13.02
   4 -16   4    8.41    9.23
  -5 -16  -4    5.97   12.42
   5 -16   4   35.67   12.58
  -5 -17   4   48.15   13.65
   5 -17  -4   11.43   11.21
  -4 -17   4  505.89   34.73
   4 -17  -4  510.43   31.16
  -3 -17   4   35.69   10.43
   3 -17  -4   44.54   10.74
   2 -17  -4  298.12   26.67
  -2 -17   4  353.24   27.29
   1 -17  -4   41.49    9.15
  -1 -17   4   31.41    9.51
   0 -17  -4   14.28    7.92
   0 -17   4   17.51    9.16
   0  17  -4   -1.43    9.85
   1 -17   4    7.26    8.95
  -1  17  -4    5.24    7.96
   2 -17   4  140.27   21.30
  -2  17  -4  144.16   21.12
  -3 -17  -4  -15.44   10.57
   3 -17   4    5.60   11.10
  -4 -17  -4  392.75   31.16
   4 -17   4  403.79   33.96
   3 -18  -4   37.25   10.66
  -3 -18   4   69.63   15.03
   2 -18  -4  196.16   21.46
  -2 -18   4  188.14   27.29
  -1 -18   4   34.32   11.21
   1 -18  -4   21.32    9.34
   0 -18   4  418.59   32.59
   0 -18  -4  360.33   28.64
  -1 -18  -4   -5.66   10.26
   1 -18   4   -2.38   12.09
   2 -18   4  270.83   36.12
  -2 -18  -4  307.81   25.16
  13   0  -5  125.21   17.66
  12   0  -5   -9.83    7.35
 -12   0   5   -5.46    6.27
 -11   0   5  818.41   43.07
  11   0  -5  881.99   42.91
 -10   0   5   -3.48    6.90
  10   0  -5   -5.60    4.08
 -10   0   5    7.54    5.09
  10   0  -5   -1.66    7.80
   9   0  -5   28.80    6.74
  -9   0   5   29.39    7.83
   9   0  -5   27.53    8.58
  -9   0   5   20.25    6.08
   8   0  -5    2.93    3.09
   8   0  -5   -4.82    4.43
  -8   0   5    3.33    4.60
  -8   0   5    1.64    2.69
   7   0  -5  309.42   19.37
  -7   0   5  290.97   16.97
  -7   0   5  295.63   18.66
   7   0  -5  279.23   17.12
  -6   0   5    2.99    3.20
  -6   0   5    4.70    2.12
   6   0  -5    5.66    2.53
   6   0  -5    5.18    3.29
  -5   0   5  523.67   24.64
   5   0  -5  524.37   25.38
  -5   0   5  554.43   26.03
   5   0  -5  541.88   25.78
  -4   0   5   -0.65    1.83
   4   0  -5    0.62    2.10
  -4   0   5    0.06    1.20
   4   0  -5    1.88    1.73
  -3   0   5 4018.47  153.87
   3   0  -5 4104.78  154.54
  -3   0   5 4170.32  155.35
   3   0  -5 4064.71  155.16
   2   0  -5    2.07    1.26
   2   0  -5    0.45    0.89
  -2   0   5   -0.35    1.21
  -2   0   5    0.15    0.66
  -1   0   5 1514.82   52.23
  -1   0   5 1173.95   51.96
   1   0  -5 1452.29   53.00
   0   0  -5    3.36    0.85
   0   0  -5    1.92    0.72
  -1   0  -5  889.29   34.88
  -1   0  -5  914.59   35.04
  -3   0  -5 2375.82   89.42
   3   0   5 2386.98   88.47
   3   0   5 2238.32   88.30
   4   0   5    0.41    1.78
  -4   0  -5   -1.09    1.28
  -5   0  -5  494.49   23.44
  -5   0  -5  513.33   24.37
   5   0   5  494.10   22.92
   6   0   5   -0.41    2.81
  -6   0  -5   -3.33    3.09
  -6   0  -5   -1.21    2.12
  -7   0  -5 1382.13   58.25
   7   0   5 1344.27   56.70
  -7   0  -5 1306.06   57.05
  -8   0  -5    1.80    5.29
   8   0   5   -2.99    4.62
  -8   0  -5    9.79    4.94
  -9   0  -5  134.36   16.73
  -9   0  -5  115.25   14.62
   9   0   5  125.88   14.81
 -10   0  -5   -0.29    5.88
  10   0   5   -7.89    7.73
 -10   0  -5   -1.80   10.25
 -11   0  -5  246.63   19.48
 -12  -1   5  124.31   15.47
  12  -1  -5  168.87   17.51
  12   1  -5  158.62   16.69
 -12   1   5  143.22   15.26
  11  -1  -5    3.16    5.73
 -11  -1   5    3.88   11.40
 -11  -1   5   -6.92    6.30
  11   1  -5    2.40    5.26
 -11   1   5   -7.46    6.50
 -10  -1   5    4.04    7.40
  10  -1  -5   -3.12    7.89
 -10  -1   5   -3.95    4.72
 -10   1   5    5.32    7.77
  10   1  -5   -4.11    4.60
 -10   1   5   -0.37    4.43
  10   1  -5   -2.48    8.07
   9  -1  -5  890.20   45.34
  -9  -1   5  901.65   43.06
  -9  -1   5  939.08   44.78
   9  -1  -5  914.04   43.58
  -9   1   5  928.28   45.29
   9   1  -5  890.12   42.60
  -9   1   5  912.09   43.32
   9   1  -5  994.80   46.68
  -8  -1   5  199.57   13.93
  -8  -1   5  221.90   16.41
   8  -1  -5  226.50   17.05
  -8   1   5  216.39   17.01
   8   1  -5  212.29   14.28
   8   1  -5  238.82   18.00
  -8   1   5  192.69   14.33
  -7  -1   5 1308.45   54.17
  -7  -1   5 1279.55   54.83
   7  -1  -5 1318.20   55.73
   7  -1  -5 1168.71   53.95
   7   1  -5 1186.55   53.60
  -7   1   5 1245.59   53.61
  -7   1   5 1269.63   55.32
   7   1  -5 1321.08   56.02
  -6  -1   5   96.77    8.27
   6  -1  -5  106.25    8.73
  -6  -1   5  100.96    9.52
   6  -1  -5  104.09    9.84
   6   1  -5   95.56    8.09
   6   1  -5  104.35   10.40
  -6   1   5   89.65    7.82
  -6   1   5  107.16    9.98
   5  -1  -5  588.61   27.30
   5  -1  -5  565.06   27.03
  -5  -1   5  586.36   27.23
  -5  -1   5  539.36   26.15
  -5   1   5  571.34   26.03
   5   1  -5  588.05   27.55
   5   1  -5  582.21   26.86
  -5   1   5  582.46   27.53
  -4  -1   5  269.26   13.74
  -4  -1   5  247.74   14.17
   4  -1  -5  264.98   14.35
   4  -1  -5  230.89   13.47
  -4   1   5  263.89   14.60
   4   1  -5  271.77   14.55
  -4   1   5  268.54   13.29
   4   1  -5  257.48   14.09
   3  -1  -5 2397.52   94.89
  -3  -1   5 2480.22   95.12
   3  -1  -5 2570.14   96.29
  -3  -1   5 2554.83   96.13
   3   1  -5 2323.43   95.46
   3   1  -5 2494.12   95.91
  -3   1   5 2435.52   94.33
  -3   1   5 2587.46   96.37
  -2  -1   5  288.72   13.31
   2  -1  -5  282.08   12.90
   2  -1  -5  299.37   14.30
   2   1  -5  282.78   13.54
   2   1  -5  286.36   14.11
  -2   1   5  283.41   14.29
  -2   1   5  281.68   12.34
   1  -1  -5   10.95    1.37
  -1  -1   5   10.92    1.74
   1  -1  -5   11.82    1.96
   1   1  -5    8.95    1.87
   0  -1   5  475.74   19.38
   0  -1  -5  509.62   18.37
   0  -1   5  469.29   19.69
   0  -1  -5  482.39   18.30
   0   1  -5  479.03   19.92
   0   1  -5  487.41   20.04
   1  -1   5 4166.39  168.09
  -1  -1  -5 4231.24  163.38
   1   1   5 4271.79  163.19
  -1   1  -5 4459.23  169.91
  -2  -1  -5 1529.83   58.66
   2  -1   5 1495.07   59.28
   2  -1   5 1599.31   59.12
  -2   1  -5 1539.74   59.79
   3  -1   5 2764.05   99.99
   3  -1   5 2613.05   99.91
  -3  -1  -5 2647.43   99.69
   3   1   5 2445.72   97.97
  -3   1  -5 2590.80  100.51
   3   1   5 2686.40   98.20
   4  -1   5  138.40    8.70
  -4  -1  -5  138.39    8.36
  -4   1  -5  132.75    8.89
   4   1   5  142.33    7.41
  -5  -1  -5   44.44    4.94
   5  -1   5   32.08    4.35
  -5  -1  -5   42.95    6.10
   5   1   5   38.63    4.20
  -5   1  -5   41.05    5.13
  -5   1  -5   44.71    6.61
  -6  -1  -5   36.41    5.74
  -6  -1  -5   46.96    7.46
   6  -1   5   51.60    7.20
  -6   1  -5   37.91    5.84
  -6   1  -5   49.33    8.18
   6   1   5   33.49    5.25
   7  -1   5 2329.97   91.07
  -7  -1  -5 2277.05   91.25
  -7  -1  -5 2379.54   91.98
  -7   1  -5 2048.29   90.46
   7   1   5 2231.59   89.78
  -7   1  -5 2318.38   92.71
  -8  -1  -5   18.52    5.47
  -8  -1  -5   32.57    7.20
  -8   1  -5   24.44    6.85
   8   1   5   24.44    5.67
  -9  -1  -5  242.53   19.87
   9  -1   5  301.70   21.22
  -9  -1  -5  309.16   22.22
  -9   1  -5  307.02   20.59
   9   1   5  263.14   19.34
  -9   1  -5  288.56   22.39
 -10  -1  -5   71.57   13.32
  10  -1   5  110.11   17.02
 -10  -1  -5  116.67   11.50
 -10   1  -5   95.59   13.73
  10   1   5   97.63   16.23
 -11   1  -5   39.57    9.26
 -12  -2   5   -0.84    6.49
  12  -2  -5   -9.59    7.08
  12   2  -5   -5.59    6.72
 -11  -2   5  409.86   27.07
 -11  -2   5  442.54   31.20
  11  -2  -5  473.41   26.31
 -11   2   5  404.42   27.48
  11   2  -5  487.32   27.68
  10  -2  -5  355.98   23.90
  10  -2  -5  314.61   26.19
 -10  -2   5  352.89   24.78
 -10  -2   5  380.07   23.04
 -10   2   5  355.57   22.66
 -10   2   5  335.22   26.05
  10   2  -5  367.51   21.52
  10   2  -5  316.02   26.07
   9  -2  -5   -2.71    3.87
  -9  -2   5   -3.63    5.26
  -9  -2   5   -1.88    3.36
   9  -2  -5   -0.32    6.14
  -9   2   5   -2.11    6.03
   9   2  -5    5.23    6.51
  -9   2   5    9.65    4.96
   9   2  -5    7.67    4.62
   8  -2  -5 1237.78   54.00
  -8  -2   5 1255.26   54.29
  -8  -2   5 1175.11   53.31
   8  -2  -5 1246.65   55.28
  -8   2   5 1234.21   55.36
   8   2  -5 1200.17   52.95
  -8   2   5 1182.01   52.78
   8   2  -5 1220.55   55.47
  -7  -2   5   22.83    4.78
   7  -2  -5   15.58    3.87
   7  -2  -5   18.36    5.40
  -7   2   5   15.79    3.71
   7   2  -5   15.32    5.50
  -7   2   5   16.55    5.06
   6  -2  -5  794.48   34.38
  -6  -2   5  738.03   33.39
  -6  -2   5  690.77   32.77
   6  -2  -5  706.58   33.45
  -6   2   5  735.12   32.56
  -6   2   5  615.06   33.19
   6   2  -5  718.65   32.82
   6   2  -5  758.35   34.53
   5  -2  -5 1632.83   67.26
   5  -2  -5 1621.37   67.66
  -5  -2   5 1685.30   67.37
  -5  -2   5 1685.86   67.21
   5   2  -5 1618.87   66.93
   5   2  -5 1725.66   68.27
  -5   2   5 1638.77   66.32
  -5   2   5 1696.64   68.21
   4  -2  -5  519.12   24.27
  -4  -2   5  520.55   24.59
  -4  -2   5  551.81   24.59
   4  -2  -5  531.91   25.03
   4   2  -5  550.41   25.21
  -4   2   5  535.47   23.56
   4   2  -5  535.24   24.47
  -4   2   5  527.90   25.20
   3  -2  -5 3890.43  145.56
   3  -2  -5 3668.57  143.97
  -3  -2   5 3821.41  144.83
  -3   2   5 3918.30  145.61
   3   2  -5 3835.98  144.96
  -3   2   5 3748.68  143.34
   3   2  -5 3821.73  145.28
  -2  -2   5 1878.58   71.96
   2  -2  -5 1754.19   70.46
   2  -2  -5 1934.03   72.53
  -2   2   5 1728.53   69.67
   2   2  -5 1851.74   72.28
  -2   2   5 1916.12   72.55
   2   2  -5 1907.47   72.30
   1  -2  -5  636.92   26.30
   1  -2  -5  601.40   23.89
  -1  -2   5  604.39   25.81
  -1  -2   5  620.33   25.50
   1   2  -5  631.71   26.01
   0  -2   5 1542.89   58.42
   0  -2   5 1524.07   58.97
   0   2  -5 1532.21   59.06
   0   2  -5 1486.22   58.82
   1  -2   5 1307.70   53.34
   1  -2   5 1418.68   54.07
  -1   2  -5 1376.62   53.92
  -1   2  -5 1433.01   54.14
   2  -2   5  596.99   24.22
  -2  -2  -5  556.82   22.66
   2  -2   5  558.16   24.32
  -2   2  -5  573.83   24.57
  -3  -2  -5  663.14   27.80
   3  -2   5  709.22   28.87
   3  -2   5  687.72   29.02
  -3   2  -5  665.13   29.28
  -4  -2  -5   36.09    3.75
   4  -2   5   27.61    4.54
   4  -2   5   28.89    4.07
   4   2   5   38.61    2.73
   4   2   5   33.59    2.85
  -4   2  -5   34.80    4.41
   5  -2   5  460.77   21.35
  -5  -2  -5  429.98   20.46
  -5  -2  -5  453.63   21.02
   5   2   5  422.64   18.86
  -5   2  -5  418.70   21.30
  -5   2  -5  378.19   21.47
  -6  -2  -5 1125.77   49.56
  -6  -2  -5 1192.90   50.01
   6  -2   5 1221.79   50.40
  -6   2  -5 1183.29   50.83
   6   2   5 1155.62   48.12
  -6   2  -5 1227.95   52.02
  -7  -2  -5  676.57   31.94
   7  -2   5  695.52   32.26
  -7  -2  -5  664.14   31.37
  -7   2  -5  696.69   32.62
  -7   2  -5  662.91   33.23
   7   2   5  565.78   28.72
  -8  -2  -5  640.40   32.30
  -8  -2  -5  582.78   30.95
   8  -2   5  671.77   32.85
   8   2   5  629.20   30.17
  -8   2  -5  632.82   32.24
  -8   2  -5  633.50   33.81
  -9  -2  -5  270.32   20.61
   9  -2   5  278.31   20.62
  -9  -2  -5  218.64   18.50
   9   2   5  249.65   17.60
  -9   2  -5  288.92   18.76
  -9   2  -5  244.10   21.33
 -10  -2  -5    1.85    9.06
  10  -2   5   -2.37    8.54
  11  -2   5  172.40   37.25
 -11  -2  -5  163.65   16.46
 -11   2  -5  143.67   15.63
  12  -3  -5  799.68   41.05
 -12  -3   5  773.10   41.42
  12   3  -5  923.73   42.08
 -12   3   5  827.80   42.38
 -11  -3   5  152.36   20.92
 -11  -3   5  148.37   16.05
  11  -3  -5  131.78   14.97
 -11   3   5  130.18   15.68
  11   3  -5  122.78   15.26
  10  -3  -5  210.81   22.30
 -10  -3   5  204.44   16.94
  10  -3  -5  223.42   18.09
 -10  -3   5  201.59   19.55
  10   3  -5  227.97   16.78
  10   3  -5  223.08   22.47
 -10   3   5  210.72   16.34
 -10   3   5  221.14   22.13
   9  -3  -5  307.04   20.38
  -9  -3   5  301.76   20.64
   9  -3  -5  312.61   22.06
  -9  -3   5  266.19   18.80
  -9   3   5  277.81   21.43
   9   3  -5  257.84   16.33
  -9   3   5  298.47   19.13
   9   3  -5  322.35   22.80
   8  -3  -5  102.91   12.38
  -8  -3   5   76.80    9.35
  -8  -3   5  105.85   11.69
   8  -3  -5   70.05    9.60
   8   3  -5   99.58    9.28
   8   3  -5  108.38   12.98
  -8   3   5   83.54    8.39
  -8   3   5   94.35   12.10
   7  -3  -5   80.84    8.70
  -7  -3   5   86.74    9.72
   7  -3  -5   69.05   10.38
  -7  -3   5   63.05    7.26
  -7   3   5   77.79   10.25
   7   3  -5   96.51   11.14
  -7   3   5   86.99    8.13
   7   3  -5   83.40    7.60
  -6  -3   5 1162.79   48.84
   6  -3  -5 1009.46   48.31
  -6  -3   5 1214.64   48.79
   6  -3  -5 1174.78   49.48
   6   3  -5  962.08   48.54
  -6   3   5 1139.06   47.82
  -6   3   5 1227.90   50.56
   6   3  -5 1147.31   48.03
   5  -3  -5  324.26   18.00
   5  -3  -5  333.57   18.05
  -5  -3   5  329.84   17.63
  -5  -3   5  321.14   17.68
  -5   3   5  341.66   18.89
  -5   3   5  334.99   16.89
   5   3  -5  340.48   18.85
   5   3  -5  330.75   17.19
  -4  -3   5 3578.28  137.17
   4  -3  -5 3511.52  136.34
   4  -3  -5 3585.85  137.58
  -4   3   5 3463.93  135.44
  -4   3   5 3712.29  137.99
   4   3  -5 3541.38  136.44
   4   3  -5 3598.89  137.69
   3  -3  -5  512.18   22.82
  -3  -3   5  524.49   23.98
   3  -3  -5  554.50   24.37
  -3   3   5  529.85   22.11
   3   3  -5  487.09   23.74
  -3   3   5  513.59   24.11
   3   3  -5  545.83   23.70
   2  -3  -5 2018.06   73.68
  -2  -3   5 1916.32   73.52
   2  -3  -5 1931.86   71.57
  -2   3   5 1782.17   70.30
  -2   3   5 1725.26   73.03
   1  -3  -5  673.63   28.14
  -1  -3   5  656.78   27.85
  -1  -3   5  674.36   28.54
   1  -3  -5  655.91   25.79
  -1   3   5  676.02   28.13
   1   3  -5  677.03   28.44
   0  -3   5  108.37    6.50
   0  -3   5  108.45    7.08
   0  -3  -5  113.60    6.62
   0   3  -5  114.99    7.25
   0   3  -5  108.87    6.83
   1  -3   5 1338.68   53.05
   1  -3   5 1297.63   52.24
  -1   3  -5 1376.93   53.00
  -1   3  -5 1321.10   52.71
   2  -3   5 3698.84  140.66
   2  -3   5 3705.99  140.04
  -2  -3  -5 3637.46  137.83
  -2   3  -5 3769.45  140.65
  -3  -3  -5  459.22   19.07
   3  -3   5  408.09   20.16
   3  -3   5  450.62   20.74
  -3   3  -5  443.94   20.86
   4  -3   5  240.77   13.39
   4  -3   5  229.76   13.23
  -4  -3  -5  243.17   12.18
  -4   3  -5  228.53   13.34
  -5  -3  -5   15.73    3.34
   5  -3   5   12.28    3.56
  -5  -3  -5   13.64    2.76
  -5   3  -5   11.89    3.97
   5   3   5   13.02    2.65
  -5   3  -5   20.96    4.05
   6  -3   5  600.10   29.22
  -6  -3  -5  588.35   28.11
  -6  -3  -5  621.68   28.23
  -6   3  -5  616.11   30.58
  -6   3  -5  603.37   29.25
   6   3   5  599.11   26.10
   7  -3   5  249.50   16.97
  -7  -3  -5  261.20   16.12
  -7  -3  -5  260.05   15.50
  -7   3  -5  220.27   15.51
  -7   3  -5  255.43   18.31
   7   3   5  231.77   13.83
  -8  -3  -5    4.97    5.16
  -8  -3  -5    3.34    3.97
   8  -3   5   13.62    6.11
  -8   3  -5    4.14    3.88
   8   3   5    6.80    3.85
  -8   3  -5   11.54    6.17
   9  -3   5  185.73   17.64
  -9  -3  -5  144.86   16.02
  -9   3  -5  183.33   16.02
   9   3   5  168.72   13.99
  -9   3  -5  186.79   20.65
 -10  -3  -5  943.45   47.51
 -10  -3  -5  968.38   45.66
  10  -3   5  953.71   47.91
  10   3   5  952.44   43.00
 -10   3  -5  962.53   47.40
 -11  -3  -5   14.18    7.46
  11  -3   5   -4.94   15.10
 -11   3  -5   -4.18    8.39
  12  -4  -5   -0.80    7.43
  12   4  -5   -1.70    6.89
 -11  -4   5   23.93    6.93
 -11  -4   5   28.64   10.66
  11  -4  -5   11.40    8.38
 -11   4   5   25.86    6.86
  10  -4  -5  383.22   27.82
 -10  -4   5  369.38   25.44
  10  -4  -5  393.65   24.68
 -10  -4   5  396.71   23.76
  10   4  -5  354.58   21.99
  10   4  -5  362.52   28.03
 -10   4   5  404.53   24.31
  -9  -4   5   16.47    6.52
  -9  -4   5   10.63    5.79
   9  -4  -5   24.66    7.58
   9  -4  -5   10.76    4.51
  -9   4   5   14.27    7.87
   9   4  -5   17.89    7.27
   9   4  -5   15.01    3.97
  -8  -4   5  948.70   44.47
   8  -4  -5  951.68   44.98
  -8  -4   5  996.51   44.36
   8  -4  -5  984.34   45.84
   8   4  -5  963.47   46.05
  -8   4   5  924.18   43.44
   8   4  -5  941.65   42.80
  -8   4   5  987.41   46.84
  -7  -4   5    1.81    3.42
   7  -4  -5    1.98    3.95
   7  -4  -5    3.78    2.67
  -7   4   5    0.42    2.62
  -7   4   5   -0.33    4.26
   7   4  -5    7.27    4.59
   7   4  -5    6.63    2.69
  -6  -4   5 1125.35   47.30
  -6  -4   5 1094.94   48.04
   6  -4  -5 1106.22   48.18
   6  -4  -5 1079.32   48.22
   6   4  -5 1090.84   48.94
  -6   4   5 1136.42   49.55
   6   4  -5 1091.64   46.72
  -6   4   5 1094.91   46.77
  -5  -4   5 1523.85   63.75
   5  -4  -5 1566.52   63.40
   5  -4  -5 1508.62   63.88
  -5   4   5 1566.84   64.68
   5   4  -5 1513.25   62.40
   5   4  -5 1558.78   64.48
  -5   4   5 1590.89   62.34
   4  -4  -5  441.98   22.63
   4  -4  -5  489.33   22.37
  -4  -4   5  464.00   23.06
   4   4  -5  491.77   23.78
  -4   4   5  479.01   23.53
  -4   4   5  473.21   21.28
   4   4  -5  469.11   21.96
   3  -4  -5   31.68    4.21
  -3  -4   5   30.64    4.21
   3   4  -5   33.18    5.04
  -3   4   5   29.99    4.62
   3   4  -5   38.78    4.00
  -3   4   5   30.89    3.11
   2  -4  -5 2708.65  103.61
  -2  -4   5 2857.56  106.31
   2  -4  -5 2827.84  105.60
   2   4  -5 2958.62  106.20
  -2   4   5 2485.50  105.06
  -2   4   5 2611.96  102.23
  -1  -4   5  626.04   27.17
  -1  -4   5  572.97   26.25
   1  -4  -5  627.19   26.14
   1  -4  -5  588.34   23.95
   1   4  -5  638.49   26.91
  -1   4   5  606.00   26.01
   0  -4   5 4173.87  158.94
   0  -4   5 4094.62  158.02
   0  -4  -5 4183.76  157.32
   0   4  -5 4241.87  158.60
   0   4  -5 4253.46  158.58
   1  -4   5   16.11    3.29
  -1  -4  -5   20.01    2.36
   1  -4   5   11.21    2.73
  -1   4  -5   13.87    2.73
  -1   4  -5   17.59    3.04
  -2  -4  -5 1491.36   54.58
   2  -4   5 1424.55   57.00
   2  -4   5 1400.31   57.71
  -2   4  -5 1411.46   57.49
   3  -4   5  812.31   34.16
  -3  -4  -5  783.14   31.65
   3  -4   5  771.34   33.44
  -3   4  -5  746.12   33.74
  -4  -4  -5   23.15    3.55
   4  -4   5   25.76    4.56
   4  -4   5   12.92    3.64
  -4  -4  -5   22.53    3.34
  -4   4  -5   17.32    3.80
  -4   4  -5   20.02    4.45
  -5  -4  -5   52.36    5.50
  -5  -4  -5   43.83    4.77
   5  -4   5   58.30    7.20
  -5   4  -5   61.06    8.38
  -5   4  -5   49.95    6.23
  -6  -4  -5 1136.20   48.81
  -6  -4  -5 1237.27   48.26
  -6   4  -5 1237.20   52.08
  -6   4  -5 1054.89   49.48
   6   4   5 1115.09   45.12
   7  -4   5   28.10    6.29
  -7  -4  -5   22.90    4.69
  -7  -4  -5   24.28    5.17
   7   4   5   24.81    5.05
  -7   4  -5   20.84    6.21
  -7   4  -5   33.53    7.59
  -8  -4  -5 1077.22   46.59
   8  -4   5 1064.04   48.21
  -8  -4  -5 1033.55   46.82
   8   4   5  967.93   42.99
  -8   4  -5 1067.40   50.58
  -8   4  -5 1026.56   48.52
   9  -4   5   65.43   14.34
  -9  -4  -5   28.02    7.44
   9   4   5   44.55    8.46
  10  -4   5    8.27   10.31
 -10  -4  -5    2.92    8.58
 -10  -4  -5   13.66    5.82
 -10   4  -5    6.17    6.41
  10   4   5    1.51    5.88
 -11  -4  -5   34.16    8.49
 -11   4  -5    1.73    8.25
  12  -5  -5  264.54   22.95
 -12  -5   5  343.68   23.57
 -12   5   5  267.74   23.82
  11  -5  -5   72.11   12.67
 -11  -5   5   58.07   11.43
 -11  -5   5   59.23   11.93
 -11   5   5   52.48    9.35
  11   5  -5   57.51    8.24
  10  -5  -5  363.97   23.38
 -10  -5   5  373.84   24.78
 -10  -5   5  340.30   21.47
  10   5  -5  301.11   19.61
 -10   5   5  376.94   22.81
  10   5  -5  325.63   26.07
   9  -5  -5   29.94    8.97
  -9  -5   5   29.88    7.47
  -9  -5   5   25.43    6.64
  -9   5   5   30.86    9.62
   9   5  -5   26.24    8.45
   8  -5  -5  151.70   13.23
  -8  -5   5  180.52   13.86
   8  -5  -5  158.67   15.01
  -8  -5   5  126.62   12.54
  -8   5   5  133.04   12.21
   8   5  -5  140.79   15.15
  -8   5   5  131.27   15.48
   8   5  -5  145.53   10.83
   7  -5  -5  252.39   17.85
  -7  -5   5  248.68   16.94
  -7  -5   5  268.61   16.40
   7  -5  -5  256.83   16.32
  -7   5   5  263.63   18.41
   7   5  -5  260.62   15.09
  -7   5   5  234.33   15.43
   7   5  -5  272.52   18.74
   6  -5  -5 1062.74   47.76
   6  -5  -5 1083.98   47.65
  -6  -5   5 1062.63   47.70
  -6   5   5 1074.70   46.23
   6   5  -5 1063.00   48.41
  -6   5   5 1138.01   49.32
   6   5  -5 1093.25   45.86
   5  -5  -5   76.32    7.61
   5  -5  -5   75.86    8.09
  -5  -5   5   71.01    7.63
  -5   5   5   63.62    8.41
   5   5  -5   70.89    8.63
  -5   5   5   83.83    7.00
   5   5  -5   86.67    6.72
   4  -5  -5 2889.47  109.81
  -4  -5   5 2789.69  111.17
   4  -5  -5 2839.92  110.81
   4   5  -5 2776.21  109.21
  -4   5   5 2853.25  111.20
  -4   5   5 2813.92  108.51
   4   5  -5 2861.56  111.28
  -3  -5   5  170.94   11.30
   3  -5  -5  157.77    9.46
   3  -5  -5  188.71   11.04
  -3   5   5  172.94    8.87
   3   5  -5  163.16   11.31
   3   5  -5  183.19   10.28
  -3   5   5  156.72   11.01
   2  -5  -5  323.05   15.91
  -2  -5   5  316.40   16.80
   2  -5  -5  308.52   14.50
  -2   5   5  325.84   15.96
   2   5  -5  328.54   16.75
  -2   5   5  309.06   13.20
  -1  -5   5   12.74    2.78
  -1  -5   5   11.48    2.90
   1  -5  -5   12.68    2.62
  -1   5   5   10.44    2.32
   1   5  -5   10.51    2.83
   0  -5  -5   19.89    2.62
   0  -5   5   17.35    3.50
   0   5  -5   22.13    3.49
   0   5  -5   26.83    4.44
   1  -5   5  139.81    9.51
   1  -5   5  143.14    9.32
  -1  -5  -5  145.15    7.62
  -1   5  -5  155.75    9.50
   2  -5   5 1690.37   63.58
  -2  -5  -5 1554.86   60.52
   2  -5   5 1543.70   63.98
  -2  -5  -5 1556.67   60.42
  -2   5  -5 1562.52   63.56
   3  -5   5 1486.94   60.41
  -3  -5  -5 1534.93   58.25
   3  -5   5 1474.91   61.05
  -3   5  -5 1458.05   60.69
   4  -5   5 2000.99   78.48
  -4  -5  -5 1985.94   76.54
  -4  -5  -5 1930.75   74.87
   4  -5   5 1805.00   78.39
  -4   5  -5 2086.62   79.82
  -4   5  -5 1930.53   78.83
   5  -5   5   40.83    6.28
  -5  -5  -5   33.80    4.88
  -5  -5  -5   34.34    4.77
   5  -5   5   43.19    7.25
  -5   5  -5   36.99    8.08
  -5   5  -5   37.32    6.33
   6  -5   5  861.75   39.33
  -6  -5  -5  845.14   36.12
  -6  -5  -5  820.33   37.47
  -6   5  -5  885.46   41.02
  -6   5  -5  851.00   39.86
  -7  -5  -5   23.14    5.30
   7  -5   5   26.21    6.61
  -7  -5  -5   30.51    6.55
   7   5   5   21.00    3.72
  -7   5  -5   27.58    5.93
  -7   5  -5   26.24    7.54
  -8  -5  -5   -5.30    3.96
   8  -5   5    4.17    6.18
  -8  -5  -5    3.03    4.57
   8   5   5    3.83    2.78
  -8   5  -5    1.11    6.83
  -8   5  -5    3.31    5.23
  -9  -5  -5    6.38    6.48
   9  -5   5   17.67    7.89
  -9  -5  -5   17.16    6.97
   9   5   5   12.37    3.61
  -9   5  -5   16.49    6.30
 -10  -5  -5  161.56   16.32
  10  -5   5  186.50   23.49
 -10  -5  -5  148.32   19.13
 -10   5  -5  138.70   14.22
 -11  -5  -5  -12.83    8.31
 -11   5  -5   10.43   10.02
 -12  -6   5   -1.48   10.17
  12  -6  -5  -15.07    9.12
 -12   6   5   -5.53    8.68
 -11  -6   5   84.09   18.21
  11  -6  -5   71.98   14.30
  11   6  -5   62.65   12.54
 -11   6   5   64.66   14.02
 -10  -6   5  342.30   23.97
  10  -6  -5  369.67   23.16
 -10  -6   5  370.18   24.27
  10   6  -5  339.72   27.04
  10   6  -5  390.49   22.06
 -10   6   5  396.06   22.94
  -9  -6   5  151.69   14.48
  -9  -6   5  152.11   14.71
   9  -6  -5  145.53   14.65
   9  -6  -5  140.86   17.36
   9   6  -5  155.54   17.37
  -9   6   5  119.51   14.04
   9   6  -5  123.61   11.10
  -9   6   5  129.02   18.50
   8  -6  -5  629.37   32.39
  -8  -6   5  652.05   32.80
   8  -6  -5  614.79   33.56
  -8   6   5  615.41   34.65
   8   6  -5  589.31   33.05
   8   6  -5  611.26   29.35
  -8   6   5  629.81   31.40
   7  -6  -5  285.79   18.74
   7  -6  -5  337.46   20.62
  -7  -6   5  285.79   19.22
   7   6  -5  313.16   20.59
  -7   6   5  311.98   20.95
  -7   6   5  290.05   16.93
   7   6  -5  317.42   17.02
   6  -6  -5 1480.26   59.54
   6  -6  -5 1392.83   59.36
  -6  -6   5 1343.31   59.05
  -6   6   5 1334.67   57.30
   6   6  -5 1372.72   59.93
   6   6  -5 1350.93   56.63
  -6   6   5 1401.64   60.52
  -5  -6   5   64.44    7.85
   5  -6  -5   61.91    7.12
   5  -6  -5   57.80    7.42
  -5   6   5   53.57    5.84
  -5   6   5   58.16    8.50
   5   6  -5   61.15    5.71
   4  -6  -5  295.01   15.96
   4  -6  -5  274.38   15.94
  -4  -6   5  271.40   16.66
  -4   6   5  285.94   17.13
   4   6  -5  291.64   14.92
  -4   6   5  292.62   14.53
   4   6  -5  314.28   17.53
   3  -6  -5 1371.88   54.87
   3  -6  -5 1365.83   55.92
  -3  -6   5 1353.34   57.18
   3   6  -5 1351.19   54.94
  -3   6   5 1315.59   53.32
   3   6  -5 1404.59   56.85
  -3   6   5 1389.28   56.44
  -2  -6   5  258.07   15.22
   2  -6  -5  259.27   13.68
   2  -6  -5  269.02   13.25
  -2  -6   5  273.05   15.06
   2   6  -5  281.32   15.39
  -2   6   5  243.11   13.68
   1  -6  -5  726.00   29.66
  -1  -6   5  732.98   32.28
   1  -6  -5  727.75   30.74
  -1  -6   5  740.44   33.17
  -1   6   5  712.42   30.87
   1   6  -5  756.58   32.61
   0  -6   5 1228.11   50.82
   0  -6  -5 1216.03   47.62
   0  -6   5 1194.60   49.63
   0   6  -5 1193.37   49.87
  -1  -6  -5  332.80   14.42
   1  -6   5  344.03   18.11
  -1  -6  -5  323.04   14.55
   1  -6   5  337.29   17.44
  -1   6  -5  345.93   17.60
  -2  -6  -5  854.08   35.72
   2  -6   5  928.73   38.88
   2  -6   5  869.84   39.30
  -2  -6  -5  958.86   35.06
  -2   6  -5  871.96   38.77
  -3  -6  -5  111.97    7.22
   3  -6   5  113.03    9.33
   3  -6   5  112.70    9.23
  -3  -6  -5  117.45    5.85
  -3  -6  -5  120.63    6.24
  -3   6  -5  114.96    9.17
  -4  -6  -5   44.88    4.96
  -4  -6  -5   40.82    3.20
   4  -6   5   50.67    6.73
   4  -6   5   48.47    6.86
  -4   6  -5   45.37    7.67
  -4   6  -5   45.37    6.17
   5  -6   5  309.55   17.86
  -5  -6  -5  274.80   15.47
  -5  -6  -5  293.40   13.64
   5  -6   5  312.76   18.33
  -5   6  -5  246.77   15.89
  -5   6  -5  296.20   18.70
   6  -6   5   44.47    9.05
   6  -6   5   46.33    8.91
  -6  -6  -5   31.90    5.88
  -6  -6  -5   40.75    6.15
  -6   6  -5   45.15    8.24
  -7  -6  -5   93.23    9.45
  -7  -6  -5  113.02    9.14
   7  -6   5   91.62   12.42
  -7   6  -5   97.66   13.22
  -8  -6  -5  933.19   43.65
   8  -6   5  971.38   45.72
  -8  -6  -5  928.60   40.85
  -8   6  -5  939.55   45.23
  -8   6  -5  906.93   48.03
  -9  -6  -5    2.68    5.87
  -9  -6  -5    6.85    7.17
   9  -6   5    4.58    8.72
  -9   6  -5   -1.03    6.91
 -10  -6  -5  301.90   23.16
 -10   6  -5  319.07   23.13
 -11  -6  -5  437.22   28.14
  11  -6   5  489.37   29.42
 -12  -7   5   26.64   11.65
 -12   7   5   15.57    9.96
  12   7  -5   23.41    8.69
  11  -7  -5   85.15   13.26
 -11  -7   5   64.18   14.26
  11   7  -5  100.32   13.60
  10  -7  -5   93.58   14.23
  10   7  -5  101.81   19.89
 -10   7   5  131.38   12.50
  10   7  -5  128.41   10.76
  -9  -7   5  561.51   31.35
   9  -7  -5  578.19   31.72
   9  -7  -5  574.21   34.67
   9   7  -5  547.64   27.57
   9   7  -5  537.29   32.90
  -9   7   5  588.46   31.05
   8  -7  -5   69.92   12.44
   8  -7  -5   44.64    8.46
  -8   7   5   42.94    9.46
   8   7  -5   48.14    8.97
  -8   7   5   43.92    8.65
   8   7  -5   58.25    7.12
   7  -7  -5 1260.03   56.30
  -7  -7   5 1299.10   56.83
   7  -7  -5 1253.30   56.27
  -7   7   5 1255.40   57.87
  -7   7   5 1249.98   54.17
   7   7  -5 1267.90   56.98
   7   7  -5 1267.85   52.84
   6  -7  -5   -0.65    2.55
  -6  -7   5   11.77    4.63
   6  -7  -5    0.60    3.63
   6   7  -5    0.50    4.03
   6   7  -5    4.62    2.22
  -6   7   5    2.90    4.73
   5  -7  -5  225.35   14.34
  -5  -7   5  200.83   14.45
   5  -7  -5  215.41   14.65
  -5   7   5  246.01   16.20
  -5   7   5  207.90   12.65
   5   7  -5  227.53   15.72
   5   7  -5  235.75   12.73
  -4  -7   5 1057.08   46.74
   4  -7  -5 1010.50   45.02
   4  -7  -5 1025.42   44.53
  -4   7   5  998.06   42.81
   4   7  -5 1129.60   46.57
   4   7  -5 1027.48   43.38
  -4   7   5 1085.55   46.31
  -3  -7   5   82.14    8.52
   3  -7  -5   87.25    7.39
   3  -7  -5   86.70    7.49
   3   7  -5   84.54    6.60
  -3   7   5   86.41    5.82
   3   7  -5   96.53    8.90
  -3   7   5   91.54    8.55
  -2  -7   5   54.31    6.91
   2  -7  -5   59.05    5.41
  -2  -7   5   59.92    7.26
   2   7  -5   63.33    7.05
  -2   7   5   54.46    6.08
   1  -7  -5 3488.81  135.28
  -1  -7   5 3500.56  139.25
  -1  -7   5 3829.51  138.54
   1  -7  -5 3531.12  135.92
   1   7  -5 3702.44  138.28
  -1   7   5 3445.03  136.03
   0  -7  -5  186.86    9.45
   0  -7   5  175.00   12.30
   0  -7   5  171.20   11.63
   0  -7  -5  193.55    9.45
   0   7  -5  185.33   12.00
   0   7   5  179.37    9.62
   1  -7   5  137.41    9.99
  -1  -7  -5  135.86    7.60
   1  -7   5  135.10   10.48
  -1  -7  -5  127.81    6.77
  -1   7  -5  139.51    9.80
   2  -7   5  219.38   13.31
  -2  -7  -5  206.96   10.66
   2  -7   5  190.37   13.10
  -2  -7  -5  206.80    8.70
  -2   7  -5  190.62   12.65
   3  -7   5  399.99   21.88
  -3  -7  -5  424.57   19.86
   3  -7   5  452.75   23.05
  -3   7  -5  442.25   22.44
   4  -7   5  874.22   39.79
   4  -7   5  856.56   40.12
  -4  -7  -5  902.68   37.64
  -4   7  -5  904.15   40.56
  -4   7  -5  854.61   39.74
  -5  -7  -5 1084.71   42.86
  -5  -7  -5 1123.18   47.43
   5  -7   5 1054.26   49.03
   5  -7   5 1154.13   49.77
  -5   7  -5 1110.44   49.68
  -5   7  -5 1184.62   50.86
   6  -7   5  406.67   23.36
  -6  -7  -5  415.79   17.89
   6  -7   5  407.65   23.59
  -6  -7  -5  404.56   21.36
  -6   7  -5  407.85   24.79
  -6   7  -5  388.18   23.42
   7  -7   5  383.67   24.04
  -7  -7  -5  401.60   18.57
   7  -7   5  351.15   22.79
  -7   7  -5  423.04   26.98
  -7   7  -5  440.34   25.89
   8  -7   5    2.52    6.65
   8  -7   5    8.91    5.68
  -8  -7  -5    0.06    3.67
  -8  -7  -5    0.89    4.69
  -8   7  -5    7.45    5.22
  -9  -7  -5  372.23   20.91
   9  -7   5  340.99   23.22
   9  -7   5  380.60   29.01
  -9  -7  -5  410.31   24.85
  -9   7  -5  403.95   26.27
  10  -7   5   -6.31    7.95
  11  -8  -5  361.16   23.86
 -11  -8   5  352.26   25.36
 -11   8   5  400.42   25.13
  11   8  -5  341.21   21.75
 -10  -8   5  144.06   15.23
  10  -8  -5  151.74   15.93
 -10   8   5  140.35   16.00
  10   8  -5  148.64   12.56
  10   8  -5  117.81   21.83
  -9  -8   5  253.59   16.31
   9  -8  -5  211.51   17.94
  -9   8   5  239.64   17.54
   9   8  -5  233.70   14.80
   9   8  -5  228.42   21.88
  -8  -8   5  138.98   14.77
   8  -8  -5  119.77   16.41
   8  -8  -5   94.80   13.10
   8   8  -5  123.13   15.01
  -8   8   5  127.68   12.30
   8   8  -5  127.22    9.60
  -8   8   5  108.20   16.13
   7  -8  -5 1038.02   47.27
   7  -8  -5  973.29   46.97
  -7  -8   5 1038.15   48.16
  -7   8   5  977.51   44.87
   7   8  -5  994.09   43.01
   7   8  -5 1044.45   47.88
  -7   8   5 1013.20   48.87
   6  -8  -5   -0.83    4.02
  -6  -8   5   -3.07    3.95
  -6   8   5    9.39    5.37
  -6   8   5    3.52    2.76
   6   8  -5    4.81    2.35
   6   8  -5    4.73    4.91
   5  -8  -5  897.04   40.63
   5  -8  -5  885.28   40.68
  -5  -8   5  815.26   40.65
  -5   8   5  935.18   42.31
   5   8  -5  925.89   41.88
   5   8  -5  902.96   37.99
  -5   8   5  889.90   38.57
   4  -8  -5   20.68    4.23
  -4  -8   5   25.20    5.11
   4  -8  -5   20.91    4.60
   4   8  -5   27.11    4.05
  -4   8   5   31.51    4.06
   4   8  -5   19.05    4.99
   3  -8  -5 1783.33   73.55
  -3  -8   5 1753.51   76.02
   3  -8  -5 1824.91   73.31
  -3   8   5 1911.98   74.72
   3   8  -5 1919.11   75.37
  -3   8   5 1820.80   71.35
   2  -8  -5    6.96    2.19
  -2  -8   5    9.95    3.38
  -2   8   5    5.57    2.80
   2   8  -5    8.37    3.50
   1  -8  -5   16.29    3.15
  -1  -8   5   12.00    3.74
  -1  -8   5   18.85    4.41
   1   8  -5   16.27    4.27
  -1   8   5   15.84    3.19
   0  -8  -5  104.19    6.27
   0  -8   5  101.37    9.13
   0  -8   5  104.27    9.33
   0   8   5   90.33    6.12
   0   8  -5  110.14    9.40
   1  -8   5  787.05   37.72
  -1  -8  -5  844.79   32.21
   1  -8   5  841.38   37.14
  -1  -8  -5  835.64   34.12
  -1   8  -5  798.61   36.92
   2  -8   5   31.45    5.83
   2  -8   5   22.80    4.90
  -2  -8  -5   32.90    4.27
  -2   8  -5   42.95    5.96
   3  -8   5 1339.15   56.52
  -3  -8  -5 1340.78   53.92
   3  -8   5 1285.35   57.10
  -3   8  -5 1309.86   56.60
  -3   8  -5 1349.29   56.58
   4  -8   5   -1.18    3.69
  -4  -8  -5    0.94    2.35
  -4   8  -5    6.93    3.77
  -4   8  -5    2.39    3.94
  -5  -8  -5 2237.57   91.35
   5  -8   5 2370.97   94.03
   5  -8   5 2265.81   94.31
  -5   8  -5 2248.34   94.09
  -5   8  -5 2360.18   94.81
   6  -8   5  127.19   13.79
   6  -8   5  126.83   12.30
  -6  -8  -5  138.47   10.99
  -6   8  -5   99.02   10.66
  -6   8  -5  136.75   14.39
   7  -8   5   54.28    9.87
  -7  -8  -5   67.16    9.74
   7  -8   5   62.44   12.00
  -7   8  -5   74.22   15.49
  -7   8  -5   65.03   10.82
  -8  -8  -5  297.27   14.24
  -8  -8  -5  330.40   21.06
   8  -8   5  334.83   24.36
   8  -8   5  324.24   21.28
  -8   8  -5  334.54   21.84
  -9  -8  -5   85.44   14.36
  -9   8  -5   65.05   12.41
 -10  -8  -5   40.53    9.93
  10  -8   5   37.87    9.18
 -10   8  -5   27.99    9.14
 -11  -9   5  197.92   21.34
 -11   9   5  165.84   17.66
 -10  -9   5   20.89    7.00
  10  -9  -5    5.17    6.49
 -10   9   5    4.55    6.84
  10   9  -5   20.12    4.83
  -9  -9   5  826.45   41.77
   9  -9  -5  769.23   39.99
   9   9  -5  746.36   34.69
  -9   9   5  825.26   39.53
   9   9  -5  738.86   41.69
   8  -9  -5   19.20    5.99
  -8  -9   5   15.13    5.99
   8  -9  -5   11.18    7.38
   8   9  -5   12.63    7.19
  -8   9   5   17.01    9.28
  -7  -9   5  724.48   39.40
   7  -9  -5  810.59   39.97
   7  -9  -5  807.17   39.26
  -7   9   5  790.32   40.77
   7   9  -5  803.80   34.52
  -7   9   5  774.84   36.97
   7   9  -5  796.43   39.86
   6  -9  -5   53.52   10.20
  -6  -9   5   50.13    9.57
   6  -9  -5   35.40    7.40
   6   9  -5   62.16   10.32
   6   9  -5   52.41    5.81
  -6   9   5   59.22    6.83
  -5  -9   5  106.43   11.41
   5  -9  -5  131.91   12.25
   5  -9  -5  124.79   10.92
  -5   9   5  130.42   13.41
  -5   9   5  126.02    9.31
   5   9  -5  133.53   12.79
   5   9  -5  138.81    8.91
  -4  -9   5   87.17    8.16
   4  -9  -5   75.62    8.91
   4  -9  -5   64.36    7.31
  -4   9   5   71.74    6.18
  -4   9   5   61.32    8.83
   4   9  -5   82.12    6.45
   4   9  -5   75.98   10.01
  -3  -9   5  273.86   17.60
   3  -9  -5  256.66   15.29
   3  -9  -5  276.05   16.03
   3   9  -5  282.43   17.55
  -3   9   5  273.67   16.51
   2  -9  -5   64.05    6.24
   2  -9  -5   69.18    7.07
  -2  -9   5   67.63    8.46
  -2  -9   5   60.57    8.45
  -2   9   5   63.57    7.54
   2   9  -5   54.79    8.69
  -1  -9   5 4804.59  188.49
   1  -9  -5 4777.41  184.03
  -1  -9   5 5118.18  187.25
   1  -9  -5 4656.25  183.30
  -1   9   5 4848.10  183.91
   1   9  -5 4991.82  186.68
   0  -9  -5  253.29   13.44
   0  -9  -5  259.50   13.38
   0  -9   5  237.89   16.20
   0  -9   5  252.26   15.94
   0  -9  -5  250.38   11.96
   0   9   5  232.46   12.01
   1  -9   5  511.11   27.17
  -1  -9  -5  503.91   23.52
   1  -9   5  545.58   26.70
   2  -9   5   74.33    9.41
  -2  -9  -5   78.45    6.67
   2  -9   5   65.17    8.11
  -2   9  -5   76.23    7.98
  -3  -9  -5    5.40    2.61
   3  -9   5    6.82    3.94
  -3   9  -5    8.14    3.95
  -3   9  -5    9.12    3.68
   4  -9   5  286.48   18.71
   4  -9   5  270.92   18.76
  -4  -9  -5  279.57   16.24
  -4   9  -5  275.13   18.43
  -4   9  -5  293.92   18.63
  -5  -9  -5  383.73   20.69
   5  -9   5  380.01   23.48
   5  -9   5  367.94   22.70
  -5   9  -5  422.35   24.67
  -5   9  -5  382.62   23.45
   6  -9   5    0.21    5.58
  -6  -9  -5    4.31    3.70
  -6   9  -5    2.58    5.13
  -6   9  -5   -2.07    6.31
   7  -9   5  331.44   22.92
   7  -9   5  345.84   24.42
  -7  -9  -5  291.58   19.91
  -7   9  -5  344.50   21.91
   8  -9   5   16.46    6.46
   8  -9   5   15.90   10.40
  -8   9  -5   16.86    6.30
   9  -9   5  438.11   28.35
  -9  -9  -5  600.16   30.85
  -9   9  -5  518.97   29.98
  10  -9   5   -4.90    9.91
 -10  -9  -5    2.56    7.96
 -10   9  -5   18.25   11.69
 -11 -10   5  167.37   25.58
 -11  10   5  163.44   19.96
 -10 -10   5   22.45    7.74
 -10  10   5   26.72    7.18
  -9 -10   5  172.33   19.04
   9 -10  -5  146.93   17.37
  -9  10   5  213.61   16.40
   9  10  -5  186.26   12.00
   9  10  -5  138.49   21.61
   8 -10  -5  221.97   17.98
  -8 -10   5  237.14   16.39
  -8  10   5  192.97   17.34
   8  10  -5  221.40   20.18
   8  10  -5  233.93   13.21
  -7 -10   5  544.33   31.13
   7 -10  -5  536.71   31.79
   7  10  -5  576.01   25.27
  -7  10   5  536.56   33.17
  -7  10   5  528.69   28.06
   7  10  -5  543.83   31.01
   6 -10  -5   63.70   11.47
   6 -10  -5   63.46   10.53
   6  10  -5   61.02   11.08
  -6  10   5   62.73   12.51
   6  10  -5   72.38    6.58
   5 -10  -5 1937.82   78.25
   5 -10  -5 1707.71   76.28
  -5 -10   5 1882.20   80.34
   5  10  -5 2010.22   79.14
   5  10  -5 1819.51   73.80
  -5  10   5 1804.31   75.22
  -5  10   5 1931.53   79.44
   4 -10  -5  205.29   14.86
  -4 -10   5  182.34   15.29
   4 -10  -5  186.21   13.10
  -4  10   5  198.69   15.48
  -4  10   5  198.78   11.87
   4  10  -5  218.20   15.79
   4  10  -5  207.66   11.73
   3 -10  -5  366.13   20.20
  -3 -10   5  340.24   21.84
   3 -10  -5  351.45   18.96
  -3 -10   5  363.90   21.54
  -3  10   5  375.55   20.66
   3  10  -5  364.78   20.96
   2 -10  -5  224.72   13.10
  -2 -10   5  230.64   16.10
   2 -10  -5  231.30   14.45
  -2  10   5  232.80   14.40
   2  10  -5  224.69   15.72
  -1 -10   5    0.77    3.81
   1 -10  -5    5.90    2.16
   1 -10  -5    1.61    2.88
  -1  10   5    0.53    2.69
   1  10  -5    3.67    3.79
   0 -10   5  351.30   20.40
   0 -10  -5  355.76   17.61
   0 -10  -5  358.90   17.92
   0 -10   5  288.81   18.72
   0  10   5  336.78   15.96
   1 -10   5   -0.59    3.71
  -1 -10  -5   -0.99    2.10
  -1 -10  -5    0.40    2.65
  -2 -10  -5    1.43    2.41
   2 -10   5    0.27    3.90
   2 -10   5    2.43    4.09
  -2  10  -5    3.73    3.64
  -2  10  -5    3.05    3.30
   3 -10   5 1549.12   65.37
   3 -10   5 1425.05   65.81
  -3 -10  -5 1518.38   62.73
  -3  10  -5 1504.29   65.27
  -3  10  -5 1599.38   65.02
   4 -10   5   50.19   10.40
   4 -10   5   47.55   10.19
  -4 -10  -5   38.75    6.80
  -4  10  -5   58.44    9.46
  -4  10  -5   59.39    9.73
   5 -10   5 1170.94   58.30
   5 -10   5 1312.13   58.57
  -5 -10  -5 1298.98   56.07
  -5  10  -5 1367.79   59.60
  -5  10  -5 1362.10   59.40
   6 -10   5  121.86   13.15
   6 -10   5  138.12   15.29
  -6 -10  -5  117.84    9.87
  -6  10  -5  133.77   13.62
  -6  10  -5   91.59   16.98
   7 -10   5   -8.74    8.56
  -7 -10  -5   13.77    5.87
  -7  10  -5    2.50    5.39
   8 -10   5   74.18   14.15
  -8 -10  -5   47.64   10.20
  -8  10  -5   56.73   10.73
  -9 -10  -5  107.34   17.00
   9 -10   5  106.88   17.20
  -9  10  -5   75.34   12.15
 -10 -11   5  129.51   19.83
 -10  11   5  122.34   15.75
  -9 -11   5  146.83   15.64
   9  11  -5  141.33   22.23
  -9  11   5  130.27   14.96
   9  11  -5  155.58   10.21
  -8 -11   5  126.35   17.45
   8 -11  -5  155.98   13.72
   8  11  -5  148.09   19.53
  -8  11   5  157.08   14.45
   8  11  -5  130.27    9.59
   7 -11  -5  149.71   18.93
   7 -11  -5  137.79   14.71
  -7 -11   5  169.09   16.28
  -7  11   5  113.64   17.98
   7  11  -5  153.87    9.53
   7  11  -5  124.65   16.03
  -7  11   5  118.87   12.92
  -6 -11   5  586.95   33.10
   6 -11  -5  546.36   31.30
   6 -11  -5  534.66   29.79
   6  11  -5  575.04   25.14
   6  11  -5  549.46   30.76
  -6  11   5  569.44   28.35
  -6  11   5  538.40   31.87
   5 -11  -5   67.65   11.11
   5 -11  -5   48.57    8.63
  -5  11   5   62.16    7.18
   5  11  -5   64.35    6.14
  -5  11   5   65.30   11.71
   5  11  -5   59.37   10.52
   4 -11  -5  284.14   17.31
   4 -11  -5  300.76   18.86
  -4 -11   5  269.82   19.43
   4  11  -5  289.20   19.07
  -4  11   5  285.77   19.31
   4  11  -5  292.02   15.19
  -3 -11   5   38.52    8.55
   3 -11  -5   58.96    9.08
   3 -11  -5   44.69    6.43
  -3 -11   5   57.90    9.85
  -3  11   5   33.84    6.89
   3  11  -5   62.45    9.84
   2 -11  -5  762.89   35.15
  -2 -11   5  753.08   37.10
  -2 -11   5  770.38   38.67
   2 -11  -5  726.60   33.30
   2  11  -5  788.29   36.60
  -2  11   5  755.13   34.58
   1 -11  -5 1216.14   54.82
  -1 -11   5 1407.67   58.25
   1 -11  -5 1299.80   55.35
  -1 -11   5 1316.99   59.12
  -1  11   5 1378.21   54.36
   0 -11   5  225.67   16.65
   0 -11  -5  239.06   14.38
   0 -11   5  220.98   16.83
   0 -11  -5  257.92   15.06
   0  11   5  240.24   12.30
   1 -11   5  596.22   31.10
  -1 -11  -5  601.17   28.67
  -1 -11  -5  640.98   28.81
   1 -11   5  596.31   32.64
   2 -11   5    6.12    5.16
   2 -11   5    5.79    4.93
  -2  11  -5    9.75    4.45
   3 -11   5   52.22   11.08
   3 -11   5   56.31   10.77
  -3 -11  -5   49.02    7.26
  -3  11  -5   45.98    9.31
  -3  11  -5   44.34    9.37
   4 -11   5 1005.82   50.51
   4 -11   5 1068.81   49.76
  -4 -11  -5 1086.94   47.32
  -4  11  -5 1083.83   49.40
  -4  11  -5 1043.04   49.68
   5 -11   5   52.57   11.56
   5 -11   5   35.65    9.03
  -5 -11  -5   51.99    8.92
  -5  11  -5   37.13    7.89
  -5  11  -5   41.48    9.59
   6 -11   5  153.51   14.80
   6 -11   5  151.01   19.48
  -6 -11  -5  122.53   13.09
  -6  11  -5  129.64   11.84
   7 -11   5   83.74   16.46
  -7 -11  -5  106.48   13.56
   8 -11   5   18.01    7.69
  -8 -11  -5    9.51    7.64
  -8  11  -5    2.37    7.01
   9 -11   5  187.12   21.38
  -9 -11  -5  195.09   20.93
  -9  11  -5  179.80   23.27
 -10 -12   5   66.93   16.39
  -9 -12   5   -2.55    8.57
  -9  12   5   -8.67    7.47
  -8 -12   5  230.92   21.53
   8  12  -5  265.84   12.76
   8  12  -5  249.34   23.49
  -8  12   5  253.04   19.07
  -7 -12   5   -4.94    6.12
   7  12  -5   -3.36    7.10
   7  12  -5   -1.68    2.74
  -6 -12   5  168.04   16.68
   6 -12  -5  176.66   18.12
   6  12  -5  191.91   17.32
   6  12  -5  177.70   10.27
  -6  12   5  166.56   19.02
  -6  12   5  145.94   12.83
  -5 -12   5    3.48    6.31
   5 -12  -5   -0.99    5.76
   5 -12  -5   -0.23    4.47
   5  12  -5    5.41    6.03
  -5  12   5   10.41    3.63
   5  12  -5   10.37    2.66
  -5  12   5    6.33    5.95
  -4 -12   5  158.53   15.64
   4 -12  -5  136.13   11.06
   4 -12  -5  182.59   15.26
  -4  12   5  161.89   15.37
   4  12  -5  171.04   10.48
   4  12  -5  156.04   14.51
   3 -12  -5  112.15   12.09
  -3 -12   5  123.82   13.49
  -3 -12   5  119.07   13.95
  -3  12   5  119.00   12.34
   3  12  -5  108.65   12.34
  -2 -12   5  178.37   15.47
  -2 -12   5  180.08   16.71
   2 -12  -5  192.77   14.54
  -2  12   5  181.01   13.15
  -1 -12   5   13.53    5.20
   1 -12  -5   13.77    4.01
  -1 -12   5    1.76    5.77
   1 -12  -5    5.91    4.26
  -1  12   5   11.72    3.47
   0 -12   5 1666.00   74.56
   0 -12  -5 1764.72   70.41
   0 -12   5 1746.27   73.09
   0 -12  -5 1683.08   70.42
   0  12   5 1690.61   66.75
   1 -12   5   -0.33    4.97
   1 -12   5   -5.61    4.72
  -1 -12  -5    1.04    3.75
  -1  12  -5   -2.16    3.98
  -2 -12  -5  547.12   27.06
   2 -12   5  558.22   29.98
  -2 -12  -5  494.42   26.51
   2 -12   5  503.85   29.31
  -2  12  -5  557.72   28.06
   3 -12   5    4.17    5.31
  -3 -12  -5    1.17    3.66
   3 -12   5    4.52    6.42
  -3  12  -5   -6.64    4.66
  -3  12  -5    2.38    5.35
   4 -12   5    1.50    6.39
  -4 -12  -5   -1.12    4.27
   4 -12   5    2.95    6.01
  -4  12  -5    7.53    6.60
  -4  12  -5    5.75    4.71
  -5 -12  -5  250.34   18.40
   5 -12   5  235.06   21.95
   5 -12   5  258.25   19.51
  -5  12  -5  239.24   17.72
  -5  12  -5  229.28   22.10
   6 -12   5   42.39    9.98
  -6  12  -5   32.13    8.66
   7 -12   5   14.22    7.52
  -7  12  -5   27.03    7.05
  -8 -12  -5  440.25   26.37
   8 -12   5  329.79   27.35
  -8  12  -5  433.94   29.60
  -9 -13   5   -3.04   10.61
  -9  13   5   13.13    7.95
  -8 -13   5  -12.66    8.41
  -8  13   5   11.38    6.72
   8  13  -5   -5.45   10.36
  -7 -13   5   -3.48    7.62
   7  13  -5    4.10    8.94
   7  13  -5    9.66    2.42
  -6 -13   5  466.83   28.80
  -6  13   5  486.03   30.82
   6  13  -5  464.79   20.26
   6  13  -5  454.61   28.22
  -6  13   5  414.48   24.67
  -5 -13   5   14.00    6.19
   5 -13  -5    1.08    6.89
  -5 -13   5    4.37    7.83
   5  13  -5    2.73    6.26
  -5  13   5    6.63    6.96
   5  13  -5    6.51    2.78
  -4 -13   5  554.05   32.73
  -4 -13   5  570.37   32.71
   4 -13  -5  536.72   30.27
  -4  13   5  560.60   30.46
   4  13  -5  571.26   30.58
   4  13  -5  544.41   25.19
  -3 -13   5  115.80   16.19
  -3 -13   5  109.84   14.23
   3 -13  -5  116.27   13.58
   3  13  -5  114.40    8.72
  -3  13   5  105.94   12.81
   2 -13  -5  311.26   19.78
  -2 -13   5  309.71   21.13
  -2 -13   5  269.30   22.76
   2 -13  -5  303.49   19.48
  -2  13   5  312.93   18.59
   1 -13  -5    8.38    3.64
   1 -13  -5    7.99    4.87
  -1 -13   5    4.21    5.68
   1  13  -5   12.60    4.56
  -1  13   5    6.94    3.92
   0 -13   5    3.47    5.38
   0 -13  -5    4.17    4.04
   0 -13  -5    4.87    4.44
   0  13  -5    0.52    3.96
  -1 -13  -5   44.61    9.41
   1 -13   5   26.86    8.39
  -1 -13  -5   29.21    5.35
   1 -13   5   30.43    7.36
  -1  13  -5   28.52    6.28
   2 -13   5  116.39   14.65
   2 -13   5  122.83   14.49
  -2 -13  -5  113.89   11.52
  -2 -13  -5  133.33   12.90
  -2  13  -5  116.98   12.75
   3 -13   5   20.00    6.99
   3 -13   5   27.18    7.87
  -3  13  -5   24.04    6.87
  -4 -13  -5 1107.02   52.59
   4 -13   5 1180.55   54.74
  -4  13  -5 1187.05   54.57
  -4  13  -5 1186.35   54.90
   5 -13   5   40.25   11.17
  -5  13  -5   67.15   14.25
   6 -13   5  188.12   15.91
  -6  13  -5  174.24   16.10
  -7 -13  -5   -2.00    7.95
   7 -13   5   -4.18    8.61
  -7  13  -5  -11.94    7.73
   8 -13   5    6.20   12.05
  -8 -13  -5    4.75   10.23
  -8  13  -5   -2.06   13.41
  -8 -14   5  510.37   34.04
  -8  14   5  472.95   28.16
  -7 -14   5   91.29   16.95
   7  14  -5  154.39   21.92
  -7  14   5  128.56   14.78
  -6 -14   5  136.36   19.67
   6  14  -5  168.13   19.42
   6  14  -5  147.71    7.87
  -5 -14   5  280.56   23.89
   5  14  -5  268.86   13.42
  -5  14   5  279.31   23.08
   5  14  -5  243.90   21.42
   4 -14  -5   17.34    7.57
  -4  14   5    9.16    6.72
   4  14  -5    9.12    3.06
   3 -14  -5    0.06    6.15
  -3 -14   5    6.68    5.82
  -3 -14   5    5.43    8.34
   3 -14  -5   -0.88    5.09
   3  14  -5    5.79    3.07
   3  14  -5    5.20    3.64
  -3  14   5   -3.88    5.59
   2 -14  -5  585.11   31.44
  -2 -14   5  591.78   35.24
   2 -14  -5  592.54   31.85
  -2 -14   5  589.63   33.75
   2  14  -5  607.36   28.09
  -1 -14   5   42.23    8.55
  -1 -14   5   20.22    7.41
   1 -14  -5   28.82    6.93
   1 -14  -5   29.71    7.11
   1  14  -5   46.80    9.52
  -1  14   5   24.04    5.41
   0 -14   5  692.97   37.39
   0 -14  -5  655.68   34.00
   0 -14   5  692.28   38.20
   0 -14  -5  696.23   34.59
   0  14  -5  721.10   33.70
   1 -14   5    9.99    7.49
  -1 -14  -5    9.04    5.55
   1 -14   5   13.43    6.90
  -1 -14  -5    5.61    5.39
  -1  14  -5    8.29    5.30
   2 -14   5  134.40   18.49
  -2 -14  -5  134.83   13.89
  -2 -14  -5  158.32   15.37
  -2  14  -5  182.57   15.74
   3 -14   5  221.72   18.75
  -3 -14  -5  206.11   18.18
  -3  14  -5  226.18   19.55
  -4 -14  -5    0.46    6.63
   4 -14   5   -5.60    7.19
   5 -14   5   67.10   14.43
  -5  14  -5   84.65   14.36
   6 -14   5  196.74   19.26
  -6  14  -5  227.29   19.37
   7 -14   5    2.99   11.34
  -7 -14  -5  -10.12   10.48
  -7  14  -5   -2.34    9.50
  -7 -15   5   30.79   11.30
  -6 -15   5  255.64   23.19
   6  15  -5  270.52   25.37
  -5 -15   5   90.76   17.30
   5  15  -5   78.70    6.26
  -5  15   5  110.34   19.57
  -4 -15   5  196.35   20.59
   4 -15  -5  200.45   18.41
   4  15  -5  193.22   11.93
  -4  15   5  197.99   19.68
   4  15  -5  192.88   11.37
   3 -15  -5   58.32   11.32
   3 -15  -5   82.26   14.05
  -3 -15   5   61.15   12.21
  -3  15   5   58.42    9.65
   2 -15  -5  430.06   27.00
  -2 -15   5  412.43   26.59
   2 -15  -5  319.29   24.63
  -2  15   5  430.29   23.46
   2  15  -5  369.21   20.86
   1 -15  -5  501.49   28.66
  -1 -15   5  492.85   31.05
   1 -15  -5  487.37   29.24
   1  15  -5  511.09   26.31
  -1  15   5  496.60   24.74
   0 -15  -5  171.83   16.90
   0 -15  -5  157.97   15.98
   0 -15   5  169.69   17.59
   0  15  -5  164.08   14.69
  -1 -15  -5  353.07   24.14
  -1 -15  -5  387.07   24.14
   1 -15   5  400.25   27.02
  -1  15  -5  377.32   23.73
  -2 -15  -5  129.85   16.29
  -2 -15  -5  148.43   16.27
   2 -15   5  102.92   16.45
  -2  15  -5  145.04   16.90
  -3 -15  -5    0.41    8.01
   3 -15   5    3.72    7.61
  -3 -15  -5   -0.98    6.42
  -3  15  -5    3.91    9.29
   4 -15   5  426.59   26.96
  -4 -15  -5  470.49   29.82
  -4 -15  -5  399.62   30.03
  -5 -15  -5   26.48   10.08
   5 -15   5   17.40    9.80
  -5  15  -5    9.21    7.32
   6 -15   5   36.61   12.85
  -6  15  -5   55.91   11.65
  -6 -16   5    7.28   11.18
   5 -16  -5  344.00   24.04
  -5 -16   5  336.09   26.78
  -4 -16   5  172.79   19.09
  -4  16   5  132.97   19.20
   4  16  -5  154.14   10.16
  -3 -16   5  402.76   26.06
   3 -16  -5  457.28   25.16
  -3  16   5  407.67   25.85
   3  16  -5  433.38   28.17
   3  16  -5  426.63   20.79
   2 -16  -5  207.12   19.76
  -2 -16   5  201.00   21.56
  -2  16   5  187.84   16.74
   2  16  -5  196.64   15.31
   1 -16  -5   66.99   12.61
  -1 -16   5   74.37   15.62
   1 -16  -5   65.08   14.64
   1  16  -5   78.46   12.52
  -1  16   5   89.74   10.63
   0 -16  -5  177.00   19.95
   0 -16   5  146.40   20.24
   0 -16  -5  168.97   20.18
   0  16  -5  172.70   16.52
  -1 -16  -5    4.92    9.11
  -1 -16  -5    7.29    8.22
   1 -16   5    5.40    8.22
  -1  16  -5    4.27    7.38
  -2 -16  -5    8.30    8.73
  -2 -16  -5    3.48    9.80
   2 -16   5   23.36    8.39
  -2  16  -5    9.80    8.99
  -3 -16  -5  657.03   36.69
   3 -16   5  601.87   36.68
  -4 -16  -5   24.39    9.25
   4 -16   5   -3.03    9.97
   5 -16   5  262.62   28.30
  -5 -16  -5  198.87   25.62
  -5 -17   5   38.90   13.51
   4 -17  -5   33.22    9.40
  -4 -17   5   13.30   11.03
  -3 -17   5   16.80   10.92
   3 -17  -5   38.66   10.46
  -2 -17   5   27.72    9.58
   2 -17  -5   13.19   11.33
   1 -17  -5  283.58   21.96
  -1 -17   5  267.14   22.10
   0 -17   5  142.79   18.44
   1 -17   5  380.52   28.41
  -1 -17  -5  476.33   28.33
  -1  17  -5  409.54   29.32
  -3 -17  -5   64.15   11.40
  -4 -17  -5  -17.66   10.66
  -3 -18   5  443.07   51.58
   3 -18  -5  348.46   26.98
  -2 -18   5    4.30   12.53
   2 -18  -5   27.42    9.53
   1 -18  -5  133.79   20.74
  -1 -18   5  175.63   27.24
   0 -18   5   13.24   13.48
   0 -18  -5   23.66   10.82
   1 -18   5   41.75   15.51
  -1 -18  -5   30.74   11.79
  12   0  -6   29.58    8.95
 -12   0   6   28.58    7.27
  11   0  -6   -2.32    5.93
 -11   0   6   -7.85    6.18
 -10   0   6  560.66   30.45
  10   0  -6  500.68   29.19
  10   0  -6  546.58   34.27
 -10   0   6  562.12   34.00
  -9   0   6    3.75    5.81
   9   0  -6   -0.79    6.06
   9   0  -6    1.85    4.03
  -8   0   6 1527.26   65.01
   8   0  -6 1561.56   65.87
   8   0  -6 1377.19   62.58
  -8   0   6 1470.76   62.74
  -7   0   6    0.17    3.76
  -7   0   6    0.33    2.30
   7   0  -6    0.91    2.77
   7   0  -6   -0.95    4.36
  -6   0   6 2090.96   80.03
   6   0  -6 1982.61   79.70
   6   0  -6 1886.88   79.05
  -6   0   6 1832.23   77.75
   5   0  -6    0.01    1.91
  -5   0   6    1.12    2.37
  -5   0   6    5.24    1.85
   5   0  -6    1.25    2.54
   4   0  -6   34.34    5.13
   4   0  -6   37.42    4.81
  -4   0   6   36.04    4.14
  -4   0   6   36.97    5.24
  -3   0   6   -0.77    1.66
  -3   0   6    0.66    1.07
   3   0  -6    0.15    1.79
   2   0  -6   66.48    5.50
   2   0  -6   60.50    4.67
  -2   0   6   61.48    4.11
  -1   0   6    1.11    0.55
  -1   0   6    1.58    0.63
   1   0  -6    1.73    0.80
   0   0  -6 3587.72  134.03
  -1   0  -6    2.43    0.68
   2   0   6  583.27   21.95
   2   0   6  560.80   21.67
  -2   0  -6  543.76   23.29
   3   0   6    1.64    0.87
   3   0   6    1.04    0.96
  -3   0  -6    2.01    1.26
   4   0   6    2.90    1.25
  -4   0  -6    2.22    1.57
   5   0   6    2.38    1.90
  -5   0  -6    0.02    2.88
  -5   0  -6   -1.34    1.80
   5   0   6    0.66    1.47
  -6   0  -6  666.78   30.85
   6   0   6  594.79   27.91
  -6   0  -6  612.35   29.37
   7   0   6   -0.51    3.43
  -7   0  -6    0.53    4.44
  -8   0  -6  837.76   40.90
  -8   0  -6  848.89   39.55
   8   0   6  812.45   38.17
   9   0   6   -6.65    6.33
  -9   0  -6    1.27    5.57
  -9   0  -6   -1.80    7.11
  10   0   6  150.87   18.02
 -10   0  -6  146.48   16.72
  11   0   6    0.87    7.00
 -11   0  -6  -11.42    7.36
  12  -1  -6  635.82   35.15
 -12  -1   6  584.47   33.47
  12   1  -6  622.35   34.79
 -12   1   6  568.09   33.29
  11  -1  -6    2.19    6.18
 -11  -1   6    0.67   10.09
  11   1  -6    3.05    6.26
 -11   1   6   -4.93    6.41
 -10  -1   6   33.32    9.12
  10  -1  -6    9.76    7.12
  10  -1  -6   15.59    8.87
 -10  -1   6   16.35    6.07
  10   1  -6   26.16    6.51
 -10   1   6   13.80    5.79
  10   1  -6   12.93    9.03
 -10   1   6   20.09    8.63
  -9  -1   6  525.63   30.20
  -9  -1   6  635.03   33.46
   9  -1  -6  625.57   34.71
   9  -1  -6  613.73   31.75
   9   1  -6  644.73   34.66
   9   1  -6  569.00   30.94
  -9   1   6  641.32   34.49
  -9   1   6  640.76   32.04
  -8  -1   6   29.23    6.89
  -8  -1   6   24.85    4.93
   8  -1  -6   27.48    6.77
   8   1  -6   34.04    7.53
  -8   1   6   36.49    7.53
  -8   1   6   21.19    4.92
   8   1  -6   23.49    5.02
  -7  -1   6  236.90   14.93
   7  -1  -6  232.95   16.85
  -7  -1   6  241.32   16.48
   7  -1  -6  219.61   15.25
  -7   1   6  224.32   14.28
  -7   1   6  226.10   16.30
   7   1  -6  244.69   17.01
   7   1  -6  223.30   14.78
  -6  -1   6  193.02   12.24
   6  -1  -6  179.83   12.75
  -6  -1   6  196.91   13.58
   6  -1  -6  189.55   13.78
   6   1  -6  171.82   13.56
  -6   1   6  168.11   13.14
  -6   1   6  182.60   11.87
   6   1  -6  188.86   12.62
  -5  -1   6    3.12    2.84
  -5  -1   6    5.35    2.16
   5  -1  -6    5.65    2.31
   5  -1  -6    0.63    2.62
   5   1  -6    3.92    2.39
  -5   1   6    4.01    2.86
  -5   1   6    2.91    2.14
  -4  -1   6 2320.41   91.72
   4  -1  -6 2353.73   92.13
   4  -1  -6 2375.53   93.16
  -4  -1   6 2447.78   93.25
   4   1  -6 2293.12   92.59
  -4   1   6 2258.91   90.98
   4   1  -6 2409.60   92.94
  -4   1   6 2452.13   93.44
   3  -1  -6  442.09   19.84
   3  -1  -6  460.77   21.03
  -3  -1   6  439.13   19.66
   3   1  -6  439.50   20.70
   3   1  -6  405.86   20.12
  -3   1   6  429.98   18.86
  -3   1   6  425.35   20.91
  -2  -1   6 2244.60   86.05
   2  -1  -6 2330.91   87.76
   2  -1  -6 2259.91   85.77
   2   1  -6 2209.58   86.71
   2   1  -6 2285.46   87.79
  -2   1   6 2194.36   84.68
   1  -1  -6   69.58    5.35
  -1  -1   6   66.84    4.22
   1  -1  -6   64.84    4.01
  -1  -1   6   70.39    4.42
   1   1  -6   70.06    5.12
   0  -1  -6  107.93    4.81
   0  -1   6  102.46    5.29
   0  -1   6  101.04    5.52
   0  -1  -6  109.56    4.95
   0   1  -6  104.97    6.22
   0   1  -6  101.48    5.87
   1  -1   6  734.69   28.11
  -1  -1  -6  713.21   27.67
   1  -1   6  672.24   28.25
  -1  -1  -6  693.94   27.57
  -1   1  -6  719.83   28.99
  -1   1  -6  758.85   29.33
   2  -1   6 4065.40  145.90
   2  -1   6 3840.22  146.06
  -2  -1  -6 3848.01  145.67
  -2   1  -6 3846.20  146.89
   3  -1   6  191.13    9.83
  -3  -1  -6  195.61    9.87
   3  -1   6  184.13    9.77
  -3   1  -6  192.27   10.49
   4  -1   6  175.29    9.76
   4  -1   6  181.34    9.91
  -4  -1  -6  184.87   10.16
   4   1   6  170.91    8.27
  -4   1  -6  169.76   10.44
   4   1   6  183.11    8.51
  -5  -1  -6  508.60   23.89
   5  -1   6  471.46   22.61
   5  -1   6  489.49   22.35
  -5  -1  -6  480.02   22.93
   5   1   6  477.52   21.20
  -5   1  -6  513.94   23.81
   5   1   6  479.44   20.84
  -6  -1  -6 2039.59   83.80
  -6  -1  -6 2070.88   84.34
   6  -1   6 2108.51   83.38
  -6   1  -6 2174.19   85.71
  -6   1  -6 2133.41   84.70
   6   1   6 2067.49   81.89
   7  -1   6  170.44   13.05
  -7  -1  -6  184.13   14.55
  -7  -1  -6  165.46   12.12
  -7   1  -6  187.89   14.56
  -8  -1  -6    5.66    4.53
   8  -1   6    1.39    5.04
  -8  -1  -6   -2.45    5.35
  -8   1  -6    6.79    6.13
   8   1   6   -3.63    4.16
  -8   1  -6    0.63    4.55
  -9  -1  -6   10.35    6.92
   9  -1   6   13.16    7.35
  -9  -1  -6    3.91    7.36
  -9   1  -6    9.28    5.02
  -9   1  -6   10.90    8.61
   9   1   6    9.67    5.67
 -10  -1  -6  280.39   25.90
 -10  -1  -6  261.31   20.00
  10  -1   6  259.59   21.72
  10   1   6  221.62   19.03
 -10   1  -6  217.23   20.63
  11  -1   6   -0.55    8.22
 -11  -1  -6    0.27    7.96
 -11   1  -6  -10.61    7.90
  11   1   6   -0.96    6.73
  12  -2  -6   14.82    7.20
 -12  -2   6   -5.30    6.47
  12   2  -6    6.03    6.81
 -12   2   6   -2.58    7.09
 -11  -2   6  467.22   33.02
  11  -2  -6  470.12   25.85
 -11  -2   6  433.12   27.78
 -11   2   6  438.70   28.34
  11   2  -6  489.97   27.32
 -10  -2   6  483.31   27.47
  10  -2  -6  467.48   31.16
  10  -2  -6  481.97   28.55
 -10  -2   6  491.10   29.90
 -10   2   6  470.22   30.82
 -10   2   6  483.73   27.46
  10   2  -6  462.73   26.75
  10   2  -6  467.40   31.34
   9  -2  -6   10.12    5.72
  -9  -2   6    4.72    3.88
  -9  -2   6   12.97    6.22
   9  -2  -6   19.33    7.24
   9   2  -6    5.61    6.75
  -9   2   6    9.35    5.35
   9   2  -6    4.12    3.68
  -9   2   6    7.27    7.05
  -8  -2   6  196.09   14.44
  -8  -2   6  218.30   16.37
   8  -2  -6  216.29   16.44
   8  -2  -6  192.90   14.81
  -8   2   6  180.13   13.25
  -8   2   6  207.76   16.61
   8   2  -6  204.43   14.03
   8   2  -6  182.46   16.39
  -7  -2   6    1.98    3.87
   7  -2  -6    4.61    2.93
   7  -2  -6    0.61    3.77
  -7  -2   6    1.00    2.36
   7   2  -6    2.77    2.61
  -7   2   6    1.28    2.55
   7   2  -6    3.41    4.23
  -7   2   6    9.80    4.63
  -6  -2   6 1185.69   50.13
   6  -2  -6 1199.17   51.00
  -6  -2   6 1233.27   50.87
   6  -2  -6 1056.58   50.02
  -6   2   6 1218.97   51.66
   6   2  -6 1141.51   50.00
   6   2  -6 1201.25   51.42
  -6   2   6 1149.74   49.16
   5  -2  -6 1817.82   75.13
  -5  -2   6 1950.36   75.98
   5  -2  -6 1891.47   76.18
  -5  -2   6 1811.53   74.88
   5   2  -6 1970.47   76.53
  -5   2   6 1889.67   76.37
  -5   2   6 1844.91   74.09
   5   2  -6 1824.60   75.27
  -4  -2   6 1213.51   50.25
  -4  -2   6 1242.13   50.91
   4  -2  -6 1228.31   51.24
   4  -2  -6 1205.52   50.04
  -4   2   6 1219.79   51.30
  -4   2   6 1240.07   49.09
   4   2  -6 1261.75   51.30
   4   2  -6 1188.50   50.50
  -3  -2   6 2768.00  107.41
   3  -2  -6 2847.55  108.52
   3  -2  -6 2804.90  106.71
   3   2  -6 2755.79  107.99
  -3   2   6 2797.66  105.67
  -3   2   6 2785.19  108.42
   3   2  -6 2807.56  107.99
   2  -2  -6   48.55    3.91
   2  -2  -6   50.58    4.57
  -2  -2   6   43.87    4.32
  -2   2   6   45.32    4.84
   2   2  -6   46.64    4.65
   2   2  -6   47.79    5.26
  -1  -2   6    3.90    1.40
  -1  -2   6    5.81    1.49
   1  -2  -6    6.59    1.65
   1  -2  -6    5.76    1.15
   1   2  -6    3.83    1.37
   0  -2   6 2776.41  105.88
   0  -2   6 2825.48  106.56
   0   2  -6 2820.67  106.77
   0   2  -6 2809.22  106.64
   1  -2   6 2339.83   88.98
   1  -2   6 2403.11   89.65
  -1   2  -6 2352.88   89.85
  -1   2  -6 2283.62   89.63
   2  -2   6 1963.65   74.53
   2  -2   6 1968.15   75.01
  -2   2  -6 1883.03   75.20
   3  -2   6 3467.59  132.22
  -3  -2  -6 3502.64  130.97
   3  -2   6 3438.41  131.77
  -3   2  -6 3505.08  132.89
  -5  -2  -6  456.47   21.38
   5  -2   6  441.45   21.42
  -5  -2  -6  488.98   22.31
   5  -2   6  437.15   21.71
  -5   2  -6  472.36   23.61
  -5   2  -6  422.64   22.08
   5   2   6  453.83   18.65
   5   2   6  422.59   18.34
  -6  -2  -6  481.20   23.59
   6  -2   6  464.34   23.26
  -6  -2  -6  521.32   24.73
   6  -2   6  463.45   24.00
  -6   2  -6  518.69   26.36
   6   2   6  475.41   20.68
  -6   2  -6  460.39   24.34
   6   2   6  483.96   21.24
  -7  -2  -6  157.18   11.71
  -7  -2  -6  173.97   13.72
   7  -2   6  155.04   12.99
  -7   2  -6  160.11   14.49
  -7   2  -6  127.01   11.78
   7   2   6  154.10   10.20
   8  -2   6  640.47   30.93
  -8  -2  -6  614.08   30.97
  -8  -2  -6  578.00   29.87
   8   2   6  496.37   25.97
  -8   2  -6  581.08   32.51
  -8   2  -6  604.04   30.82
   9  -2   6  157.46   16.98
  -9  -2  -6  166.34   17.79
  -9  -2  -6  166.97   16.63
   9   2   6  159.66   13.19
  -9   2  -6  174.14   20.20
  -9   2  -6  156.79   14.86
 -10  -2  -6   53.12    9.48
 -10  -2  -6   48.10   12.51
  10  -2   6   49.82   10.28
 -10   2  -6   51.05    9.49
  10   2   6   51.63    9.09
 -11  -2  -6  221.04   20.75
  11  -2   6  269.10   20.65
 -11   2  -6  188.85   20.71
  12  -3  -6  218.46   18.68
 -12  -3   6  239.44   20.11
 -12   3   6  220.40   19.31
  11  -3  -6   63.96   12.99
 -11  -3   6   61.77   11.55
 -11  -3   6   37.98   11.36
 -11   3   6   42.08    9.45
  11   3  -6   68.84   13.06
 -10  -3   6   44.96    9.99
  10  -3  -6   53.49   12.33
 -10  -3   6   44.03   10.11
  10   3  -6   32.95    6.80
  10   3  -6   43.46   10.73
 -10   3   6   61.32    9.88
 -10   3   6   44.21   11.88
   9  -3  -6 2134.63   89.09
  -9  -3   6 2024.77   88.11
   9  -3  -6 2120.50   90.23
  -9  -3   6 2087.03   88.48
  -9   3   6 2166.78   90.97
   9   3  -6 2111.11   87.26
  -9   3   6 2171.20   87.81
   9   3  -6 2090.67   90.73
  -8  -3   6   26.68    5.58
   8  -3  -6   19.94    6.79
   8  -3  -6   14.19    4.60
  -8  -3   6   22.59    5.81
   8   3  -6   18.00    4.08
   8   3  -6   18.84    6.07
  -8   3   6   17.16    6.77
  -7  -3   6 1547.10   64.65
   7  -3  -6 1544.65   65.34
   7  -3  -6 1533.40   65.16
  -7  -3   6 1417.09   63.46
  -7   3   6 1592.54   66.48
   7   3  -6 1478.56   63.70
  -7   3   6 1532.61   63.52
   7   3  -6 1571.16   66.27
  -6  -3   6 1034.74   45.87
   6  -3  -6 1019.98   46.07
  -6  -3   6 1105.85   46.38
   6  -3  -6 1020.68   46.48
  -6   3   6 1030.20   44.77
   6   3  -6 1039.18   45.50
   6   3  -6 1088.15   47.53
  -6   3   6 1096.99   47.61
   5  -3  -6   29.65    4.73
  -5  -3   6   22.16    4.63
   5  -3  -6   27.71    5.56
  -5  -3   6   26.88    5.60
  -5   3   6   22.80    5.05
   5   3  -6   24.90    4.26
   5   3  -6   17.02    4.58
  -5   3   6   22.39    4.01
   4  -3  -6  627.10   29.67
   4  -3  -6  640.21   28.62
  -4  -3   6  617.90   29.02
  -4   3   6  649.01   27.51
   4   3  -6  668.88   30.17
   4   3  -6  657.84   29.18
  -4   3   6  655.42   30.13
   3  -3  -6 1202.16   48.40
   3  -3  -6 1155.46   46.43
  -3  -3   6 1141.68   47.77
  -3   3   6 1168.61   48.28
   3   3  -6 1175.71   47.83
  -3   3   6 1154.23   45.24
   3   3  -6 1120.05   48.02
   2  -3  -6  302.34   14.82
  -2  -3   6  288.51   14.55
   2  -3  -6  277.98   12.78
   2   3  -6  271.31   14.23
  -2   3   6  274.60   10.77
  -2   3   6  272.48   14.35
  -1  -3   6 2672.31  103.61
   1  -3  -6 2643.34  101.11
  -1  -3   6 2817.94  104.47
   1  -3  -6 2735.99  104.29
   0  -3  -6   89.50    6.12
   0  -3   6   89.36    5.65
   0  -3   6   90.14    6.39
   0   3  -6   85.67    6.15
   1  -3   6 5419.32  206.98
   1  -3   6 5600.83  207.88
  -1   3  -6 5547.52  207.76
  -1   3  -6 5559.32  207.70
   2  -3   6 1676.64   64.37
   2  -3   6 1601.03   63.54
  -2  -3  -6 1605.56   61.22
  -2   3  -6 1607.77   64.21
   3  -3   6  541.70   23.91
  -3  -3  -6  524.81   21.80
   3  -3   6  478.53   23.11
  -3   3  -6  528.95   24.08
   4  -3   6   53.57    5.90
   4  -3   6   54.46    5.59
  -4  -3  -6   55.71    4.85
  -4   3  -6   48.22    5.61
   5  -3   6  885.73   39.91
  -5  -3  -6  944.18   39.32
   5  -3   6  931.47   40.30
  -5  -3  -6  941.77   39.36
  -5   3  -6  957.04   41.99
  -5   3  -6  913.64   40.87
  -6  -3  -6   95.45    9.01
   6  -3   6   88.89    8.01
  -6  -3  -6   75.90    7.48
   6  -3   6   87.15    9.47
  -6   3  -6   90.39    8.52
   6   3   6   81.35    5.07
  -6   3  -6   91.02   10.94
   6   3   6   73.75    4.75
  -7  -3  -6 1162.61   49.06
   7  -3   6 1107.17   49.48
  -7  -3  -6 1144.06   48.95
   7   3   6 1102.33   44.65
  -7   3  -6 1153.07   51.84
  -7   3  -6 1100.37   50.32
   8  -3   6   66.72   11.99
  -8  -3  -6   72.93   11.73
  -8   3  -6   52.31   10.20
   8   3   6   58.54    6.59
  -9  -3  -6  149.84   16.31
  -9  -3  -6  117.06   15.55
   9  -3   6  134.15   16.17
  10  -3   6   17.96    9.68
 -10  -3  -6    3.68    9.59
  10  -3   6    7.33    6.73
 -10  -3  -6    5.31    6.53
 -10   3  -6    1.93    6.50
  10   3   6    0.14    3.83
 -11  -3  -6   -8.39    8.09
 -11   3  -6    9.32    8.99
  12   4  -6   17.90    7.45
 -11  -4   6  440.83   26.83
 -11  -4   6  406.10   30.30
  11  -4  -6  407.89   27.76
  11   4  -6  395.25   25.66
 -11   4   6  404.71   25.53
 -10  -4   6  210.09   15.90
  10  -4  -6  178.88   16.38
  10  -4  -6  159.21   22.52
 -10  -4   6  181.04   18.91
 -10   4   6  192.71   16.12
  10   4  -6  170.35   21.02
  10   4  -6  180.93   14.99
   9  -4  -6   -0.45    4.40
   9  -4  -6    9.20    6.37
  -9  -4   6    9.33    5.72
  -9  -4   6   10.47    6.19
   9   4  -6    4.43    6.80
  -9   4   6    4.65    3.56
  -9   4   6    7.15    7.65
  -8  -4   6   55.96    7.91
   8  -4  -6   59.99   10.94
   8  -4  -6   58.53    9.24
  -8  -4   6   65.06   10.54
   8   4  -6   57.43    7.39
  -8   4   6   40.16    6.70
  -8   4   6   63.78   11.25
   8   4  -6   54.79   11.62
  -7  -4   6   39.59    6.58
   7  -4  -6   20.58    6.17
  -7  -4   6   18.32    5.22
   7   4  -6   30.28    6.59
  -7   4   6   31.21    5.61
   7   4  -6   27.31    5.53
  -7   4   6   28.12    6.58
   6  -4  -6    0.24    3.56
   6  -4  -6    2.30    2.68
  -6  -4   6    6.82    2.87
  -6  -4   6    2.91    3.18
  -6   4   6    2.96    2.32
   6   4  -6   -0.73    3.49
   6   4  -6    3.58    2.16
  -6   4   6    6.48    4.40
  -5  -4   6 3639.85  143.91
   5  -4  -6 3864.42  143.59
   5  -4  -6 3574.65  144.08
   5   4  -6 3633.36  142.94
   5   4  -6 3742.39  144.86
  -5   4   6 3593.82  141.77
  -5   4   6 3959.63  145.36
   4  -4  -6  292.85   15.30
  -4  -4   6  282.44   16.00
   4  -4  -6  273.10   15.87
  -4   4   6  280.08   13.88
  -4   4   6  286.10   16.58
   4   4  -6  296.93   15.39
   4   4  -6  272.90   16.28
  -3  -4   6 2865.31  110.29
   3  -4  -6 2884.53  110.26
   3   4  -6 2863.46  110.42
  -3   4   6 2707.29  106.60
   3   4  -6 2807.73  109.63
  -3   4   6 2867.80  110.23
   2  -4  -6   42.77    4.68
   2  -4  -6   50.60    4.15
  -2  -4   6   40.10    4.91
   2   4  -6   51.43    5.66
   1  -4  -6   33.40    3.80
   1  -4  -6   40.92    2.65
  -1  -4   6   29.61    4.34
  -1  -4   6   30.68    4.28
   1   4  -6   43.96    4.95
  -1   4   6   26.66    4.12
   0  -4  -6 1337.67   54.16
   0  -4   6 1385.02   55.52
   0   4  -6 1375.92   55.14
   0   4  -6 1393.00   55.25
   1  -4   6 1019.24   41.67
  -1  -4  -6 1032.89   40.09
   1  -4   6  848.24   40.17
  -1   4  -6 1058.44   41.57
  -1   4  -6 1008.83   41.33
  -2  -4  -6  564.98   21.86
   2  -4   6  525.98   24.15
   2  -4   6  544.20   25.20
  -2   4  -6  560.62   25.16
   3  -4   6 2054.57   79.65
  -3  -4  -6 1994.58   76.61
   3  -4   6 2029.49   78.86
  -3   4  -6 1930.41   79.39
   4  -4   6  127.97    9.82
   4  -4   6  124.33    9.10
  -4  -4  -6  123.64    7.83
  -4   4  -6  118.53    9.27
   5  -4   6  626.05   28.72
  -5  -4  -6  590.76   27.02
  -5  -4  -6  602.63   26.77
   5  -4   6  574.57   28.25
  -5   4  -6  625.04   30.12
  -5   4  -6  593.41   29.06
   6  -4   6   11.99    4.85
   6  -4   6   14.92    3.66
  -6  -4  -6   10.20    3.59
  -6  -4  -6   13.32    3.88
  -6   4  -6   17.91    5.41
  -7  -4  -6  123.09   10.22
   7  -4   6  116.99   12.69
  -7  -4  -6  144.37   11.67
   7   4   6  108.53    5.38
  -7   4  -6  124.47   11.83
  -7   4  -6  109.35   13.29
  -8  -4  -6  215.63   16.36
   8  -4   6  187.31   16.90
  -8  -4  -6  173.81   14.76
   8  -4   6  203.68   15.71
   8   4   6  198.54    9.78
  -8   4  -6  217.99   17.22
  -8   4  -6  210.56   18.91
   8   4   6  207.79    9.60
  -9  -4  -6  108.32   15.15
  -9  -4  -6  127.16   16.09
   9  -4   6  141.48   17.22
  -9   4  -6  136.74   13.06
   9   4   6  108.21    7.44
   9   4   6  129.36    7.51
 -10  -4  -6    3.79    9.07
  10  -4   6    4.28    9.77
  10  -4   6    4.39    7.13
 -10  -4  -6   -7.38    6.64
 -10   4  -6    4.91    6.34
  11  -4   6  617.20   35.21
 -11  -4  -6  610.42   34.65
 -11   4  -6  622.09   37.17
  12  -5  -6  -11.68    8.41
 -12  -5   6    9.41    8.41
  12   5  -6   -2.11    7.29
  11  -5  -6  249.07   19.65
 -11  -5   6  231.88   24.43
 -11  -5   6  201.40   16.57
 -11   5   6  209.78   19.10
 -10  -5   6    4.29    7.59
 -10  -5   6    4.86    5.37
  10   5  -6   -6.90    5.04
 -10   5   6    1.22    5.28
  10   5  -6   -5.36    8.68
  -9  -5   6  645.75   32.41
   9  -5  -6  603.66   33.25
  -9  -5   6  637.05   32.76
   9  -5  -6  594.05   34.77
  -9   5   6  599.40   34.97
   9   5  -6  603.37   34.93
  -9   5   6  607.33   30.97
   9   5  -6  504.82   28.22
   8  -5  -6   22.38    5.05
  -8  -5   6   15.82    4.76
  -8  -5   6   17.94    5.80
   8  -5  -6    8.19    6.26
   8   5  -6   19.04    7.09
   8   5  -6   17.97    4.20
  -8   5   6   10.56    4.77
  -8   5   6   19.60    7.28
  -7  -5   6  656.70   33.97
   7  -5  -6  747.72   35.72
   7  -5  -6  717.26   35.30
  -7   5   6  730.46   36.61
  -7   5   6  708.26   33.10
   7   5  -6  753.68   36.80
   7   5  -6  671.27   32.72
  -6  -5   6   12.58    3.33
   6  -5  -6   16.17    4.26
   6  -5  -6   15.55    5.03
   6   5  -6   13.14    3.11
   6   5  -6   13.18    4.78
  -6   5   6    9.80    4.69
  -6   5   6   14.29    3.46
   5  -5  -6  333.66   18.01
   5  -5  -6  333.24   18.73
  -5  -5   6  314.56   18.46
   5   5  -6  324.73   17.06
  -5   5   6  313.27   19.18
  -5   5   6  313.02   16.30
   4  -5  -6  111.03    8.68
   4  -5  -6  127.75    9.36
  -4  -5   6  111.26    9.51
   4   5  -6  109.79    8.02
  -4   5   6  111.65    7.07
   4   5  -6  114.53    9.78
  -4   5   6  107.30    9.83
  -3  -5   6  209.71   13.31
   3  -5  -6  216.56   11.46
   3  -5  -6  226.12   13.06
   3   5  -6  220.95   12.43
   3   5  -6  211.37   13.44
  -3   5   6  212.68   13.34
  -3   5   6  209.52   10.07
   2  -5  -6   22.25    2.83
   2  -5  -6   20.85    3.63
  -2  -5   6   19.95    4.09
  -2  -5   6   16.06    3.62
   2   5  -6   23.24    5.11
  -2   5   6   22.56    4.20
   1  -5  -6 1903.82   73.50
   1  -5  -6 2013.83   76.21
  -1  -5   6 1898.30   77.51
  -1  -5   6 1931.51   76.67
   1   5  -6 1986.84   77.21
   0  -5   6    5.87    2.32
   0  -5   6    4.27    2.06
   0  -5  -6    5.39    1.51
   0   5  -6    6.90    2.37
   0   5  -6    5.99    2.11
  -1  -5  -6 1629.02   63.70
   1  -5   6 1611.73   65.30
   1  -5   6 1676.73   66.58
  -1   5  -6 1656.56   65.91
  -1   5  -6 1640.63   65.94
   2  -5   6  248.63   14.43
   2  -5   6  251.19   13.92
  -2  -5  -6  259.65   12.12
  -2   5  -6  246.62   14.02
   3  -5   6   97.20    8.07
   3  -5   6   95.72    8.47
  -3  -5  -6   85.02    5.80
  -3   5  -6   90.58    7.81
   4  -5   6    1.62    2.64
   4  -5   6   -1.05    2.28
  -4  -5  -6    3.24    1.79
  -4  -5  -6    1.11    1.56
  -4   5  -6    1.95    2.19
   5  -5   6   50.01    7.62
  -5  -5  -6   44.94    5.58
  -5  -5  -6   43.17    5.14
   5  -5   6   44.05    6.55
  -5   5  -6   43.79    6.71
  -5   5  -6   46.98    8.81
   6  -5   6  110.28   11.42
  -6  -5  -6   99.35    8.73
  -6  -5  -6  108.61    8.84
  -6   5  -6   92.93    9.97
  -6   5  -6  100.72   11.78
   7  -5   6 1008.60   45.81
   7  -5   6  984.41   46.28
  -7  -5  -6  966.30   44.36
  -7  -5  -6 1036.80   43.70
  -7   5  -6 1033.87   46.93
  -7   5  -6 1026.83   48.58
  -8  -5  -6  223.72   16.92
   8  -5   6  270.09   18.52
  -8  -5  -6  233.36   17.15
   8  -5   6  272.16   20.09
  -8   5  -6  283.47   19.51
  -8   5  -6  261.15   22.46
   9  -5   6  678.65   35.51
  -9  -5  -6  714.68   36.89
   9  -5   6  696.14   37.65
  -9  -5  -6  700.89   35.19
  -9   5  -6  689.78   37.10
  10  -5   6  241.98   18.34
 -10  -5  -6  185.88   19.61
  10  -5   6  213.86   24.99
 -10   5  -6  239.54   20.35
 -12  -6   6    0.95    9.66
  12  -6  -6   -8.10    8.90
  12   6  -6   -1.00    7.82
 -11  -6   6  458.02   27.06
  11  -6  -6  425.97   26.74
 -11   6   6  478.30   27.52
  11   6  -6  365.58   24.03
  10  -6  -6   -1.63    6.16
  10   6  -6   -8.59   10.22
 -10   6   6   -4.47    5.56
  -9  -6   6   64.20   11.29
   9  -6  -6   62.89   10.33
   9  -6  -6   56.74   10.83
   9   6  -6   67.94   15.20
   9   6  -6   52.07    8.20
  -8  -6   6  653.06   33.90
   8  -6  -6  663.12   34.67
   8  -6  -6  715.28   36.04
   8   6  -6  652.05   35.50
  -8   6   6  649.01   32.77
  -8   6   6  680.43   36.87
   8   6  -6  655.93   31.56
  -7  -6   6  223.65   16.30
   7  -6  -6  200.43   15.61
   7  -6  -6  228.22   17.10
  -7   6   6  239.85   18.94
   7   6  -6  254.32   17.93
  -7   6   6  249.11   15.02
   7   6  -6  250.44   14.71
   6  -6  -6    2.19    2.76
   6  -6  -6    9.84    4.62
  -6   6   6    1.97    4.06
  -6   6   6    3.21    2.16
   6   6  -6    3.08    4.00
   6   6  -6    3.13    2.26
   5  -6  -6  735.09   34.66
  -5  -6   6  756.68   35.54
   5  -6  -6  747.22   34.12
  -5   6   6  772.34   35.96
   5   6  -6  723.18   32.89
  -5   6   6  763.54   32.44
   5   6  -6  702.70   35.05
  -4  -6   6   60.07    7.39
   4  -6  -6   63.94    6.83
   4  -6  -6   70.48    7.20
  -4   6   6   69.42    8.30
   4   6  -6   69.83    6.29
   4   6  -6   69.47    8.42
  -4   6   6   80.70    5.70
   3  -6  -6  812.79   36.05
  -3  -6   6  838.53   37.47
   3  -6  -6  839.53   34.84
  -3   6   6  799.45   32.72
   3   6  -6  818.10   35.54
  -3   6   6  816.98   36.45
   3   6  -6  830.05   36.97
   2  -6  -6  256.50   13.96
  -2  -6   6  243.24   14.96
   2  -6  -6  259.94   12.81
  -2  -6   6  259.19   14.88
   2   6  -6  259.68   15.01
  -2   6   6  263.86   14.38
   1  -6  -6 2125.25   82.30
  -1  -6   6 2110.98   83.51
  -1  -6   6 2040.72   84.43
   1  -6  -6 2058.24   80.29
   1   6  -6 2231.21   84.14
   0  -6   6  752.53   33.78
   0  -6   6  737.81   34.66
   0  -6  -6  796.36   32.22
   0   6  -6  810.92   34.44
   1  -6   6   10.03    3.05
  -1  -6  -6   14.88    2.56
   1  -6   6    8.92    3.07
  -1   6  -6   11.82    3.02
  -2  -6  -6 1177.59   45.09
   2  -6   6 1107.68   49.18
  -2  -6  -6 1174.08   45.27
   2  -6   6 1201.34   48.66
  -2   6  -6 1114.02   48.71
   3  -6   6  636.75   28.79
  -3  -6  -6  611.56   25.86
   3  -6   6  596.80   29.13
  -3  -6  -6  596.75   25.00
  -3   6  -6  605.71   28.91
   4  -6   6    2.12    2.81
   4  -6   6    5.09    3.11
  -4  -6  -6    0.20    1.70
  -4  -6  -6    3.13    1.84
  -4   6  -6    1.00    3.46
  -4   6  -6    4.65    2.31
   5  -6   6 1225.14   54.89
  -5  -6  -6 1307.37   50.90
   5  -6   6 1264.77   55.42
  -5  -6  -6 1264.88   52.98
  -5   6  -6 1369.19   56.88
  -5   6  -6 1291.33   55.83
  -6  -6  -6  271.18   13.68
  -6  -6  -6  253.16   15.25
   6  -6   6  222.02   16.33
   6  -6   6  257.43   17.61
  -6   6  -6  274.89   18.04
  -6   6  -6  271.46   18.93
  -7  -6  -6   73.71    8.43
   7  -6   6   53.79   10.79
  -7  -6  -6   59.13    7.98
   7  -6   6   61.74    9.52
  -7   6  -6   50.57   10.20
  -7   6  -6   40.31    8.52
  -8  -6  -6   18.93    6.15
  -8  -6  -6   18.39    5.50
   8  -6   6   15.24    7.41
  -8   6  -6   17.62    5.61
  -9  -6  -6   -0.07    6.32
   9  -6   6   -2.38    6.19
   9  -6   6    3.89    9.60
  -9   6  -6   -6.34    6.19
 -10  -6  -6   73.50   12.09
  10  -6   6   49.02   10.21
 -10   6  -6   57.22    9.84
  12  -7  -6  247.22   26.31
 -12   7   6  222.90   21.98
  12   7  -6  272.82   19.88
 -11  -7   6   16.64    7.13
  11  -7  -6   19.52    8.17
 -11   7   6   12.32    6.88
  11   7  -6   29.41    7.44
  10  -7  -6  568.72   33.23
 -10  -7   6  577.98   32.60
  10   7  -6  463.28   27.04
 -10   7   6  589.76   29.65
   9  -7  -6   13.61    9.13
   9  -7  -6    2.86    6.12
  -9  -7   6    9.23    5.78
  -9   7   6    6.28    5.37
   9   7  -6    5.58    8.56
   9   7  -6    9.98    4.22
   8  -7  -6   11.83    5.03
   8  -7  -6   28.84    7.69
  -8  -7   6   23.44    7.31
  -8   7   6   18.38    8.07
   8   7  -6   19.84    4.14
  -8   7   6   21.88    4.91
   8   7  -6   14.10    6.39
  -7  -7   6  205.99   15.71
   7  -7  -6  182.68   16.13
   7  -7  -6  179.35   14.74
   7   7  -6  186.06   16.47
   7   7  -6  192.25   12.57
  -7   7   6  192.36   16.89
   6  -7  -6 1081.91   46.40
   6  -7  -6  901.35   44.40
  -6  -7   6 1029.87   46.82
   6   7  -6 1043.09   47.39
  -6   7   6 1055.65   47.65
  -6   7   6 1003.41   43.65
   6   7  -6  997.00   43.56
   5  -7  -6  276.31   17.00
  -5  -7   6  239.20   16.58
   5  -7  -6  304.20   17.52
  -5   7   6  299.75   18.94
   5   7  -6  286.65   18.53
  -5   7   6  289.84   15.15
   5   7  -6  294.62   15.62
   4  -7  -6  495.61   24.81
  -4  -7   6  480.06   25.95
   4  -7  -6  501.60   24.24
   4   7  -6  484.03   25.69
  -4   7   6  515.71   22.35
  -4   7   6  526.67   26.02
   4   7  -6  492.77   23.62
  -3  -7   6    5.30    2.72
   3  -7  -6    5.99    2.52
   3  -7  -6    5.57    2.54
  -3   7   6   10.21    2.12
  -3   7   6    4.32    3.04
   3   7  -6    0.10    2.89
   2  -7  -6 1089.12   45.92
   2  -7  -6 1163.93   47.50
  -2  -7   6 1154.79   48.90
  -2  -7   6 1083.75   49.52
  -2   7   6 1161.18   47.83
   2   7  -6 1222.70   49.37
   1  -7  -6  833.71   34.06
  -1  -7   6  847.87   36.07
   1  -7  -6  808.09   32.80
  -1  -7   6  735.54   36.29
   1   7  -6  797.71   35.87
  -1   7   6  794.72   34.05
   0  -7   6  139.58   10.62
   0  -7  -6  141.47    8.17
   0  -7   6  130.17   10.22
   0  -7  -6  143.17    7.64
   0   7  -6  136.63   10.53
   1  -7   6   40.77    6.14
  -1  -7  -6   42.03    3.69
  -1  -7  -6   37.96    3.36
   1  -7   6   39.00    6.33
  -1   7  -6   39.06    5.44
  -2  -7  -6  404.83   16.96
  -2  -7  -6  419.69   17.98
   2  -7   6  398.30   21.71
   2  -7   6  409.54   21.12
  -2   7  -6  380.54   20.87
  -3  -7  -6    7.07    1.63
   3  -7   6   -0.79    3.32
   3  -7   6    7.26    3.05
  -3  -7  -6    4.70    1.91
  -3   7  -6    6.32    2.97
  -4  -7  -6 1956.37   75.12
   4  -7   6 1912.40   77.74
  -4  -7  -6 1881.46   71.60
   4  -7   6 1876.75   78.44
  -4   7  -6 1768.86   77.39
  -4   7  -6 1987.05   78.91
  -5  -7  -6  146.01    7.57
  -5  -7  -6  149.13   10.36
   5  -7   6  157.93   13.29
   5  -7   6  150.32   13.07
  -5   7  -6  115.31   11.95
  -5   7  -6  146.51   13.43
   6  -7   6  256.85   18.55
  -6  -7  -6  271.87   12.67
   6  -7   6  273.48   18.63
  -6  -7  -6  253.78   15.61
  -6   7  -6  271.59   19.31
  -6   7  -6  255.93   18.18
   7  -7   6  224.32   16.13
  -7   7  -6  239.30   20.99
  -7   7  -6  237.66   17.67
   8  -7   6    4.80    7.53
  -8  -7  -6    0.83    4.92
  -8  -7  -6    8.92    4.21
   8  -7   6   -6.89    5.66
  -8   7  -6    1.67    5.49
   9  -7   6  206.81   18.41
   9  -7   6  223.46   24.38
  -9  -7  -6  239.01   18.50
  -9   7  -6  205.87   16.69
 -10  -7  -6  368.04   25.58
  10  -7   6  361.98   23.84
 -10   7  -6  342.54   26.46
  11  -8  -6   21.09    8.47
 -11  -8   6   17.05    8.78
 -11   8   6   28.64    7.61
  11   8  -6   32.03    6.70
  10  -8  -6  403.02   26.24
 -10  -8   6  309.36   22.55
  10   8  -6  395.03   21.56
 -10   8   6  357.08   23.14
  -9  -8   6    3.67    5.55
   9   8  -6    7.80    3.94
  -9   8   6    2.66    4.83
   9   8  -6    2.94    8.11
  -8  -8   6 1351.73   59.99
   8  -8  -6 1366.81   60.77
   8  -8  -6 1307.17   59.80
  -8   8   6 1248.25   56.37
   8   8  -6 1303.67   60.14
  -8   8   6 1286.92   61.53
   8   8  -6 1240.40   54.52
   7  -8  -6   10.90    5.91
   7  -8  -6    3.65    4.23
  -7  -8   6    0.04    3.64
  -7   8   6   -6.33    6.00
   7   8  -6    9.40    5.79
   7   8  -6    3.17    2.91
   6  -8  -6  585.77   30.10
   6  -8  -6  582.85   30.07
  -6  -8   6  592.14   31.29
  -6   8   6  570.39   31.11
   6   8  -6  557.30   26.87
  -6   8   6  552.97   27.13
   6   8  -6  585.49   30.69
   5  -8  -6    2.42    3.68
  -5  -8   6    7.68    4.10
   5   8  -6    5.53    2.18
  -5   8   6    7.58    2.24
  -5   8   6   -1.02    4.21
   5   8  -6    9.87    4.61
  -4  -8   6   12.01    3.98
   4  -8  -6   16.77    3.88
   4  -8  -6   14.79    4.39
  -4   8   6   18.03    3.37
  -4   8   6   12.75    4.56
   4   8  -6   18.04    5.19
   4   8  -6   18.12    3.91
  -3  -8   6  155.94   12.71
   3  -8  -6  156.92   11.02
   3  -8  -6  169.04   11.13
  -3   8   6  174.05   12.45
   3   8  -6  179.77   13.22
  -2  -8   6 2915.64  122.17
   2  -8  -6 3008.68  119.02
  -2  -8   6 3202.02  121.41
   2  -8  -6 3082.36  118.32
   2   8  -6 3185.24  121.31
  -2   8   6 3120.61  119.74
  -1  -8   6  216.09   14.65
   1  -8  -6  213.96   11.37
  -1  -8   6  197.36   13.50
   1  -8  -6  207.88   10.85
  -1   8   6  171.72   10.78
   0  -8  -6 1606.31   64.36
   0  -8   6 1583.16   69.05
   0  -8   6 1689.90   68.06
   0  -8  -6 1648.39   64.49
   0   8  -6 1746.90   68.29
  -1  -8  -6   -0.03    1.10
  -1  -8  -6   -0.58    1.23
  -1   8  -6    3.46    2.25
   2  -8   6  334.94   20.13
   2  -8   6  361.37   20.17
  -2  -8  -6  363.93   14.70
  -2  -8  -6  368.75   16.97
  -2   8  -6  360.75   19.86
   3  -8   6   81.49    9.68
   3  -8   6   81.76    8.64
  -3  -8  -6   88.51    6.77
  -3   8  -6   65.74    6.81
   4  -8   6   15.13    5.12
   4  -8   6    7.53    4.83
  -4  -8  -6   10.39    2.74
  -4   8  -6    9.07    4.63
  -4   8  -6    5.03    3.11
   5  -8   6   45.47    7.72
  -5  -8  -6   55.37    6.91
   5  -8   6   54.41   10.11
  -5   8  -6   37.51    8.30
   6  -8   6  841.83   39.85
  -6  -8  -6  782.83   36.66
   6  -8   6  832.18   39.92
  -6   8  -6  799.73   40.91
  -6   8  -6  754.17   39.51
   7  -8   6   19.69    6.76
   7  -8   6   10.67    6.38
  -7  -8  -6   21.54    3.34
  -7   8  -6   15.87    5.44
  -8  -8  -6  523.54   22.73
  -8  -8  -6  586.35   30.13
   8  -8   6  540.45   30.62
   8  -8   6  572.10   33.17
  -8   8  -6  519.48   31.86
   9  -8   6    6.29    7.48
  -9  -8  -6    8.09    7.20
  -9   8  -6    3.86    6.99
  10  -8   6  274.59   22.75
 -10  -8  -6  245.37   23.08
 -10   8  -6  302.60   26.45
  11  -9  -6   -2.38    8.65
 -11  -9   6    9.44   10.38
  11   9  -6   -7.96    6.39
 -11   9   6   -0.61    7.96
 -10  -9   6  541.75   31.01
  10  -9  -6  526.44   30.22
 -10   9   6  532.40   30.88
   9  -9  -6   75.73   11.66
  -9   9   6   99.87   11.85
   9   9  -6   75.10    9.09
   9   9  -6   88.78   18.09
   8  -9  -6   30.41    9.27
   8  -9  -6   40.76    7.83
  -8  -9   6   35.68    6.94
   8   9  -6   43.35    6.89
  -8   9   6   43.29    9.32
   8   9  -6   28.65    8.19
  -8   9   6   33.39   11.04
  -7  -9   6   28.23    7.82
   7  -9  -6   25.96    7.23
   7  -9  -6   18.22    5.18
  -7   9   6   26.00    5.33
   7   9  -6   22.98    7.40
   7   9  -6   33.21    5.89
  -7   9   6   23.39    7.99
   6  -9  -6 1838.36   80.41
   6  -9  -6 2007.26   81.18
  -6  -9   6 1916.86   82.63
   6   9  -6 2024.77   82.18
   6   9  -6 1881.80   77.12
  -6   9   6 1934.58   82.42
  -6   9   6 1897.61   77.82
   5  -9  -6    1.78    3.85
   5  -9  -6    0.95    3.11
  -5   9   6    5.23    5.16
   5   9  -6    3.30    4.66
   5   9  -6    4.47    2.18
  -5   9   6    2.59    2.14
   4  -9  -6 1385.53   57.46
  -4  -9   6 1305.66   59.96
   4  -9  -6 1359.73   57.62
  -4   9   6 1356.69   54.55
   4   9  -6 1420.19   59.37
   4   9  -6 1281.75   55.66
  -4   9   6 1408.06   58.95
   3  -9  -6   40.61    5.76
   3  -9  -6   39.78    6.84
  -3  -9   6   36.10    7.85
  -3   9   6   50.47    7.84
   3   9  -6   39.41    8.63
  -2  -9   6  953.82   45.62
   2  -9  -6  977.92   42.24
   2  -9  -6  971.36   42.11
  -2  -9   6 1044.74   45.18
   2   9  -6 1053.57   44.98
  -2   9   6 1000.19   43.16
   1  -9  -6  129.90    8.56
  -1  -9   6  128.98   11.55
  -1  -9   6  133.81   11.36
   1  -9  -6  136.48    9.23
   1   9  -6  158.30   12.25
   0  -9  -6   41.74    3.99
   0  -9   6   32.01    7.07
   0  -9   6   37.14    6.58
   0  -9  -6   38.30    5.11
  -1  -9  -6  240.96   11.22
   1  -9   6  233.99   16.29
  -1  -9  -6  262.49   13.19
   1  -9   6  264.36   16.59
   2  -9   6  797.27   39.55
  -2  -9  -6  879.34   36.60
   2  -9   6  876.41   39.92
  -2   9  -6  894.65   39.86
  -3  -9  -6   36.63    5.48
   3  -9   6   48.30    9.18
   3  -9   6   46.87    8.85
  -3   9  -6   34.20    6.83
  -3   9  -6   48.30    8.85
   4  -9   6 2523.35  100.46
   4  -9   6 2391.33   98.61
  -4  -9  -6 2425.17   95.79
  -4   9  -6 2424.68   99.08
  -4   9  -6 2366.98   99.10
  -5  -9  -6  142.90   10.78
   5  -9   6  128.90   13.78
   5  -9   6  141.74   13.77
  -5   9  -6  164.64   14.67
  -5   9  -6  117.30   12.63
   6  -9   6   35.27    8.86
   6  -9   6   55.50   11.88
  -6  -9  -6   49.38    8.17
  -6   9  -6   44.45    9.33
  -6   9  -6   53.35    9.30
   7  -9   6   12.00    8.41
   7  -9   6   13.13    6.69
  -7  -9  -6   14.10    4.97
  -7   9  -6    8.80    5.39
   8  -9   6   43.32    9.61
  -8   9  -6   45.12    8.91
   9  -9   6   23.45    8.03
  10 -10  -6  157.51   18.49
 -10  10   6  154.83   17.20
  10  10  -6  178.89   13.30
   9 -10  -6   53.02   10.02
  -9 -10   6   78.28   14.34
   9  10  -6   50.10   13.48
  -9  10   6   56.86   12.23
   8 -10  -6  716.40   36.46
  -8 -10   6  677.68   36.51
  -8  10   6  641.88   33.13
   8  10  -6  689.99   31.26
   8  10  -6  687.35   38.48
   7 -10  -6   79.00   15.47
  -7 -10   6  104.46   14.00
  -7  10   6   78.27   16.55
   7  10  -6  103.83    8.56
   7  10  -6  116.37   15.00
  -7  10   6   73.19    9.86
   6 -10  -6  208.82   15.59
   6 -10  -6  183.96   16.69
   6  10  -6  190.27   16.22
   6  10  -6  197.13   12.17
  -6  10   6  191.11   17.46
  -6  10   6  191.67   12.54
  -5 -10   6   46.36   10.22
   5 -10  -6   63.94    9.93
  -5  10   6   65.57    6.57
  -5  10   6   67.13   10.83
   5  10  -6   56.16   10.58
   5  10  -6   61.96    6.36
   4 -10  -6   58.69    9.12
   4 -10  -6   50.66    7.31
  -4 -10   6   46.18    8.75
   4  10  -6   59.88    6.23
   4  10  -6   57.46    9.81
  -4  10   6   46.93    9.59
   3 -10  -6  195.92   12.73
  -3 -10   6  193.01   15.55
   3 -10  -6  192.79   13.91
   3  10  -6  196.79   15.22
  -3  10   6  215.82   14.67
   2 -10  -6 2010.32   83.55
   2 -10  -6 2136.61   84.25
  -2 -10   6 2090.38   86.90
  -2 -10   6 2108.42   88.80
  -2  10   6 2131.66   84.71
   2  10  -6 2225.94   86.91
   1 -10  -6    3.24    2.88
  -1 -10   6   -4.25    3.79
  -1 -10   6   -0.14    4.19
   1 -10  -6    3.25    2.06
  -1  10   6   -1.20    2.44
   1  10  -6    0.33    3.86
   0 -10  -6 2169.18   83.64
   0 -10   6 2255.61   89.20
   0 -10  -6 2104.43   85.36
   0 -10   6 2109.45   90.39
   0 -10  -6 2254.29   85.58
   1 -10   6  335.01   20.09
   1 -10   6  303.27   21.03
  -1 -10  -6  335.80   17.36
  -1 -10  -6  344.74   17.14
   2 -10   6  203.50   15.57
   2 -10   6  181.19   15.41
  -2 -10  -6  214.63   12.36
  -2  10  -6  172.79   14.25
  -3 -10  -6  220.52   13.85
   3 -10   6  235.10   17.04
   3 -10   6  233.95   18.20
  -3  10  -6  220.44   15.51
  -3  10  -6  233.94   16.38
   4 -10   6   16.76    5.53
   4 -10   6   16.42    6.73
  -4 -10  -6   19.51    4.07
  -4  10  -6   13.62    3.85
  -4  10  -6   27.48    7.03
   5 -10   6  235.26   20.95
  -5 -10  -6  270.86   16.46
   5 -10   6  266.89   19.95
  -5  10  -6  263.59   21.03
  -5  10  -6  265.00   19.25
   6 -10   6  331.74   23.76
  -6 -10  -6  282.19   17.74
   6 -10   6  364.46   24.14
  -6  10  -6  371.41   22.26
  -7 -10  -6   11.23    6.36
   7 -10   6   13.27    9.19
   7 -10   6   14.67    6.69
  -7  10  -6    0.10    6.24
   8 -10   6  744.95   40.78
  -8 -10  -6  753.63   39.38
  -8  10  -6  753.94   39.31
   9 -10   6    2.88    9.42
  -9  10  -6   -1.75    8.80
 -10 -11   6  242.62   24.66
 -10  11   6  234.00   20.19
  -9 -11   6   98.86   14.07
   9 -11  -6   97.50   15.09
  -9  11   6  111.70   12.97
   9  11  -6   95.04    9.75
   8 -11  -6   16.28    5.39
  -8  11   6   13.77    6.48
   8  11  -6   22.31    9.92
  -7 -11   6  181.51   15.36
   7 -11  -6  131.29   14.08
   7 -11  -6  152.62   19.26
  -7  11   6  146.94   13.18
  -7  11   6  112.92   18.55
   7  11  -6  150.03   10.56
   7  11  -6  141.23   17.52
  -6 -11   6  240.98   19.14
   6 -11  -6  228.77   17.50
   6 -11  -6  236.07   19.06
  -6  11   6  184.57   13.26
  -6  11   6  209.69   18.58
   6  11  -6  248.64   19.47
   6  11  -6  230.73   13.35
   5 -11  -6  333.27   20.45
  -5 -11   6  308.93   24.27
   5 -11  -6  370.14   22.53
   5  11  -6  377.58   18.66
  -5  11   6  367.94   18.84
  -5  11   6  390.44   23.81
   5  11  -6  370.98   23.27
   4 -11  -6  745.52   35.48
  -4 -11   6  801.64   40.15
  -4 -11   6  752.76   38.24
   4 -11  -6  775.78   36.65
   4  11  -6  772.58   37.78
  -4  11   6  767.79   37.42
   4  11  -6  703.73   33.41
  -3 -11   6   14.44    5.56
  -3 -11   6   14.89    4.25
   3 -11  -6   16.88    5.08
   3 -11  -6   15.50    3.89
  -3  11   6    8.25    4.97
   3  11  -6   14.79    5.33
  -2 -11   6  227.88   17.30
  -2 -11   6  255.33   19.11
   2 -11  -6  246.64   15.59
   2 -11  -6  238.19   13.89
  -2  11   6  227.97   15.22
   2  11  -6  238.54   16.54
  -1 -11   6 1180.03   53.24
   1 -11  -6 1238.58   50.72
  -1 -11   6 1166.81   55.29
   1 -11  -6 1203.90   48.83
  -1  11   6 1201.51   49.68
   0 -11  -6   22.80    4.36
   0 -11   6   21.52    6.03
   0 -11  -6   22.96    4.48
   0 -11   6   25.10    6.03
  -1 -11  -6  417.11   20.71
   1 -11   6  399.88   25.25
  -1 -11  -6  397.60   20.48
   1 -11   6  392.42   23.61
   2 -11   6  241.11   18.33
  -2 -11  -6  228.78   14.50
   2 -11   6  249.70   17.62
  -2  11  -6  228.15   16.73
  -2  11  -6  246.07   16.67
   3 -11   6  416.65   24.78
  -3 -11  -6  386.39   21.08
  -3  11  -6  400.21   23.76
  -3  11  -6  379.30   23.42
  -4 -11  -6  730.62   35.92
   4 -11   6  744.17   38.90
   4 -11   6  842.15   42.28
  -4  11  -6  806.34   40.18
  -4  11  -6  791.25   39.62
   5 -11   6    3.36    6.96
  -5 -11  -6    2.72    4.20
   5 -11   6    2.73    6.11
  -5  11  -6   -6.49    7.26
  -5  11  -6   -0.03    4.78
   6 -11   6   31.11    9.68
  -6 -11  -6    5.40    4.90
  -6  11  -6   15.61    6.45
  -7 -11  -6   25.90    7.18
   7 -11   6   20.52    7.92
  -7  11  -6   16.23    6.35
   8 -11   6    9.28    8.92
  -8 -11  -6    2.47    8.33
  -8  11  -6  -12.02    8.02
  -9 -12   6  273.91   25.98
  -9  12   6  337.36   22.21
   8 -12  -6   43.28   10.92
   8  12  -6   66.03    7.87
  -7 -12   6  278.86   24.91
   7 -12  -6  323.94   22.42
   7  12  -6  315.20   16.26
   7  12  -6  304.35   23.85
  -7  12   6  303.19   19.22
   6 -12  -6   29.45    9.00
  -6  12   6   26.78    8.96
   6  12  -6   24.73    3.96
   6  12  -6   19.76    7.37
   5 -12  -6  197.79   17.19
  -5 -12   6  217.32   19.06
   5 -12  -6  192.45   15.71
  -5  12   6  214.62   17.71
   5  12  -6  200.20   17.62
   5  12  -6  203.39   12.33
   4 -12  -6  115.43   13.38
  -4 -12   6  107.97   13.73
  -4 -12   6  118.53   16.45
   4  12  -6  105.42   13.53
  -4  12   6  115.03   13.53
   4  12  -6  127.37    9.31
  -3 -12   6  467.97   27.07
   3 -12  -6  453.44   22.98
   3 -12  -6  451.96   24.85
  -3 -12   6  389.30   26.90
   3  12  -6  449.32   25.67
  -3  12   6  457.26   24.87
  -2 -12   6   19.29    6.16
  -2 -12   6   17.50    5.80
   2 -12  -6   26.78    5.44
   2 -12  -6   21.87    5.41
   2  12  -6   23.32    6.91
  -2  12   6   36.00    7.74
  -1 -12   6  114.09   14.05
   1 -12  -6  117.06   10.33
  -1 -12   6  119.87   13.64
   1 -12  -6  136.33   11.84
  -1  12   6  118.94    9.70
   0 -12  -6   29.29    5.95
   0 -12   6   13.64    6.08
   0 -12   6   21.70    6.58
   0 -12  -6   20.93    4.85
  -1 -12  -6   15.03    3.94
   1 -12   6   11.26    4.71
   1 -12   6   24.28    6.61
  -1 -12  -6   19.21    4.83
  -1  12  -6   21.07    5.57
   2 -12   6   93.50   12.48
  -2 -12  -6  104.51   10.01
  -2 -12  -6  115.85   11.13
  -2  12  -6  131.03   12.44
   3 -12   6 1054.22   49.96
   3 -12   6 1027.25   51.32
  -3 -12  -6 1038.16   46.55
  -3  12  -6 1039.67   48.41
  -3  12  -6 1071.43   49.99
   4 -12   6   14.39    7.47
   4 -12   6   16.30    7.60
  -4 -12  -6   17.39    4.78
  -4  12  -6   21.70    8.19
  -4  12  -6   15.02    6.03
   5 -12   6  427.84   34.63
  -5 -12  -6  570.62   28.34
   5 -12   6  522.98   29.58
  -5  12  -6  539.51   30.52
  -6 -12  -6    2.84    6.34
   6 -12   6   -9.05    7.35
  -6  12  -6    2.36    6.76
   7 -12   6   30.71    8.59
  -7 -12  -6   24.56    9.85
  -7  12  -6   22.79    7.20
  -8 -12  -6   23.31    8.86
   8 -12   6   -2.06    9.93
  -8  12  -6    5.56    9.81
  -9 -13   6  254.01   27.38
  -9  13   6  208.43   21.40
  -8 -13   6   -5.00    8.20
  -8  13   6    0.52    6.80
  -7 -13   6  209.69   20.09
  -7  13   6  188.79   15.94
   7  13  -6  178.25   21.89
   7  13  -6  201.20   11.52
  -6 -13   6  151.02   19.43
  -6  13   6  163.32   20.42
   6  13  -6  175.68   11.09
   6  13  -6  184.80   19.55
  -5 -13   6  287.07   19.46
   5 -13  -6  288.33   22.58
  -5  13   6  289.12   21.92
   5  13  -6  285.51   15.61
   5  13  -6  305.52   22.68
  -4 -13   6   55.99   12.10
  -4 -13   6   35.15    9.32
   4 -13  -6   32.34    7.49
   4  13  -6   52.11   11.71
   4  13  -6   44.43    6.71
  -4  13   6   32.75    7.10
   3 -13  -6   69.06   11.91
  -3 -13   6   92.94   13.73
  -3 -13   6   95.57   13.16
  -3  13   6   69.80   11.60
   3  13  -6   66.24   12.45
  -2 -13   6    4.28    6.42
   2 -13  -6   12.31    5.20
  -2 -13   6    0.81    6.29
  -2  13   6    2.68    4.46
  -1 -13   6 1161.38   53.70
   1 -13  -6 1118.62   50.54
  -1 -13   6 1201.54   56.79
   1 -13  -6 1179.04   50.83
  -1  13   6 1125.69   48.31
   0 -13  -6   -0.80    3.44
   0 -13  -6    2.49    4.42
   0 -13   6   -0.67    6.21
   0 -13   6   -2.07    5.74
   0  13  -6    2.41    4.38
  -1 -13  -6  235.28   16.09
   1 -13   6  251.59   20.54
   1 -13   6  261.13   20.57
  -1 -13  -6  234.67   16.64
  -1  13  -6  242.55   17.20
  -2 -13  -6  144.27   13.55
  -2 -13  -6  133.74   12.28
   2 -13   6  131.82   16.45
   2 -13   6  118.98   16.47
  -2  13  -6  126.98   13.94
   3 -13   6  166.86   15.35
   3 -13   6  128.87   16.82
  -3 -13  -6  138.25   13.08
  -3  13  -6  150.87   16.99
   4 -13   6    6.85    6.52
  -4  13  -6    8.20    5.51
  -4  13  -6    1.75    7.76
  -5 -13  -6  174.79   17.96
   5 -13   6  182.46   20.28
  -5  13  -6  206.72   18.55
   6 -13   6   17.48    8.47
  -6  13  -6   28.98    7.12
   7 -13   6  136.24   21.14
  -7  13  -6  142.95   20.14
  -8 -14   6   28.31   12.15
  -7 -14   6  226.26   21.22
  -6 -14   6  158.36   17.60
   6  14  -6  176.73   10.50
   6  14  -6  170.32   20.65
  -5 -14   6  202.03   22.02
   5  14  -6  231.53   21.56
   5  14  -6  230.45   13.23
  -5  14   6  232.72   22.13
   4 -14  -6    0.30    7.22
  -4 -14   6    1.98    6.51
  -4  14   6   -2.70    6.83
   4  14  -6   -6.23    7.25
   4  14  -6   -1.25    3.35
  -3 -14   6  940.95   46.05
   3 -14  -6  884.12   43.66
   3  14  -6  859.62   39.34
  -3  14   6  905.28   42.66
  -2 -14   6  250.51   21.73
   2 -14  -6  251.66   18.78
   2 -14  -6  255.45   19.68
  -2 -14   6  296.71   20.92
   1 -14  -6    2.04    4.13
  -1 -14   6    5.91    6.03
  -1 -14   6    7.38    7.88
   1 -14  -6    9.33    6.10
   1  14  -6    7.28    5.19
  -1  14   6    6.40    4.47
   0 -14  -6  213.49   15.43
   0 -14   6  196.82   16.57
   0 -14  -6  183.42   15.64
   0 -14   6  173.66   18.58
   0  14  -6  183.43   14.83
  -1 -14  -6   35.50    7.62
   1 -14   6   28.84    9.21
  -1  14  -6   41.94    7.83
   2 -14   6   -0.30    6.58
  -2 -14  -6   11.18    6.06
  -2 -14  -6    3.81    5.95
  -2  14  -6   -1.40    6.26
   3 -14   6  744.78   42.29
  -3 -14  -6  652.55   35.49
  -3 -14  -6  729.41   36.39
  -3  14  -6  750.69   38.76
  -4 -14  -6    7.30    6.93
   4 -14   6    6.86    8.04
  -5 -14  -6  533.42   32.34
   5 -14   6  669.49   36.44
  -5  14  -6  607.16   34.32
   6 -14   6   51.62   12.06
  -6 -14  -6   89.17   18.10
  -6  14  -6   55.88   11.69
  -7 -15   6  390.69   32.24
  -6 -15   6  200.09   20.56
  -5 -15   6   35.47    9.15
   5  15  -6   49.73    6.96
  -5  15   6   27.25   10.92
   4 -15  -6  333.55   23.30
  -4 -15   6  329.21   25.54
  -4  15   6  310.76   24.27
   4  15  -6  322.86   17.27
  -3 -15   6  212.57   22.08
   3 -15  -6  225.45   21.29
   3 -15  -6  203.10   19.45
   3  15  -6  177.02   14.43
  -3  15   6  218.60   18.41
   3  15  -6  210.94   13.70
  -2 -15   6   92.63   18.84
   2 -15  -6  121.19   17.01
   2 -15  -6   88.87   13.18
  -2  15   6   95.29   13.19
   2  15  -6  123.46   12.50
   1 -15  -6  408.06   24.95
   1 -15  -6  382.74   25.34
  -1 -15   6  402.22   28.91
   1  15  -6  415.59   23.22
  -1  15   6  389.13   20.75
   0 -15  -6    4.14    5.55
   0 -15  -6   -4.11    6.63
   0  15  -6    4.25    6.16
  -1 -15  -6  257.19   19.92
  -1 -15  -6  261.25   20.09
   1 -15   6  206.13   20.81
  -1  15  -6  262.74   19.72
   2 -15   6  525.05   35.16
  -2 -15  -6  567.06   30.86
  -2 -15  -6  538.59   30.63
  -2  15  -6  545.40   31.90
  -3 -15  -6   72.78   15.07
   3 -15   6   74.85   14.97
  -3 -15  -6   48.76   10.23
  -4 -15  -6  306.66   25.93
   4 -15   6  390.28   27.23
  -4 -15  -6  371.38   27.27
  -5 -15  -6  284.33   24.14
   5 -15   6  198.67   24.84
   6 -15   6   49.23   15.24
  -6 -15  -6   76.47   12.22
  -6  15  -6   53.46   13.76
  -6 -16   6  231.29   28.76
   5 -16  -6   89.98   16.18
  -4 -16   6    6.97    8.84
  -4  16   6   -6.22    9.10
   4  16  -6   -0.80    4.20
  -3 -16   6  284.15   23.22
   3 -16  -6  292.16   20.95
   3  16  -6  285.69   16.65
  -3  16   6  256.09   20.87
  -2 -16   6  185.16   18.13
   2 -16  -6  196.66   19.35
   2  16  -6  209.28   16.09
  -2  16   6  172.10   16.77
  -1 -16   6   17.13    7.91
   1 -16  -6    6.96    7.71
   1 -16  -6   12.52    9.58
  -1  16   6   20.48    5.64
   1  16  -6   -2.33    6.11
   0 -16  -6  428.42   29.40
   0 -16   6  400.71   27.46
   0 -16  -6  463.48   28.83
   0  16  -6  449.84   26.50
   1 -16   6  122.49   17.85
  -1 -16  -6  114.72   18.47
  -1  16  -6  152.00   18.22
   2 -16   6  118.23   16.74
  -2 -16  -6  123.05   20.51
  -2 -16  -6   97.86   20.10
  -2  16  -6   84.13   18.83
  -3 -16  -6   44.99    9.77
   4 -16   6   -5.30   11.70
  -5 -17   6   33.87   24.47
   4 -17  -6  330.01   23.91
  -4 -17   6  342.20   31.24
  -3 -17   6   -1.56   10.43
   3 -17  -6   -5.53    9.27
   2 -17  -6  111.35   19.16
  -2 -17   6   82.98   14.99
  -1 -17   6  -11.20    9.85
   0 -17   6  -12.10   10.21
   1 -17   6   10.90   10.63
  -1 -17  -6    7.08    9.60
  -1  17  -6    7.35   16.18
  -2 -17  -6  231.66   21.00
   2 -17   6  148.67   25.19
   3 -17   6   23.21   14.58
  -3 -17  -6   26.17   10.36
   2 -18  -6   99.80   19.41
   1 -18  -6   19.41   10.89
  -1 -18   6   15.56   15.11
   0 -18  -6  235.91   25.59
  12   0  -7   -0.24    7.94
  11   0  -7  151.57   13.78
 -11   0   7   94.54   15.21
  10   0  -7   -3.51    7.65
 -10   0   7   -3.80    7.65
  10   0  -7   -8.00    5.53
 -10   0   7   -8.06    4.87
   9   0  -7   86.80    9.86
  -9   0   7   74.44    9.68
  -9   0   7   81.04   13.47
   9   0  -7   69.86   13.25
  -8   0   7   -0.05    2.86
   8   0  -7    6.01    4.79
  -8   0   7    3.81    4.70
  -7   0   7   12.24    3.03
   7   0  -7   15.87    4.54
  -7   0   7   19.27    5.68
   7   0  -7    8.94    5.38
  -6   0   7    5.69    3.34
  -6   0   7   -0.98    1.84
   6   0  -7   -0.24    2.20
   5   0  -7 2035.03   82.15
   5   0  -7 2000.81   82.37
  -5   0   7 2000.90   80.61
  -5   0   7 2144.90   83.02
  -4   0   7    3.97    2.49
   4   0  -7    1.56    1.87
  -4   0   7    0.07    1.26
   4   0  -7   -1.40    2.00
   3   0  -7 2390.03   89.92
   3   0  -7 2290.21   90.93
  -3   0   7 2261.14   88.50
   2   0  -7    1.12    1.27
  -2   0   7    1.89    0.91
   2   0  -7    2.01    1.15
  -1   0   7  960.29   34.98
  -1   0   7  879.97   34.82
   1   0  -7  918.86   36.70
   0   0  -7    1.60    0.72
   0   0  -7    0.71    0.66
  -1   0  -7  922.64   37.19
  -1   0  -7  973.99   37.45
  -2   0  -7    3.03    1.32
   3   0   7   36.63    2.60
   3   0   7   29.37    2.40
  -3   0  -7   41.25    3.91
   4   0   7    1.04    1.11
  -4   0  -7    2.66    1.60
   4   0   7   -0.34    1.26
   5   0   7 1978.73   77.60
  -5   0  -7 2037.67   79.95
  -5   0  -7 2031.13   80.91
   5   0   7 1980.23   77.32
   6   0   7   -2.25    2.62
  -6   0  -7    2.39    2.70
  -6   0  -7    3.32    4.03
   6   0   7   -0.71    1.99
   7   0   7  203.05   11.78
  -7   0  -7  208.77   13.42
  -7   0  -7  208.57   16.30
   8   0   7   -3.32    4.40
   8   0   7    4.26    3.08
  -8   0  -7   -1.07    4.78
  -8   0  -7   -2.03    5.94
  -9   0  -7  121.88   17.89
  -9   0  -7  109.92   13.41
   9   0   7   89.28   12.79
   9   0   7   99.41   10.09
 -11   0  -7   90.48   14.01
  12  -1  -7   51.32   10.08
 -12  -1   7   36.69    8.12
  12   1  -7   31.91    8.28
 -12   1   7   25.59    7.56
  11  -1  -7   74.46   10.85
 -11  -1   7   53.08    9.63
  11   1  -7   71.32   13.06
 -11   1   7   55.26   10.71
 -10  -1   7   18.12    9.58
 -10  -1   7   13.55    6.34
  10  -1  -7   29.95    8.26
  10  -1  -7   11.71    9.36
  10   1  -7   21.42    9.58
 -10   1   7   23.75    9.91
  10   1  -7   13.40    5.45
 -10   1   7   19.85    5.98
   9  -1  -7  885.09   42.83
   9  -1  -7  868.23   44.96
  -9  -1   7  907.92   44.29
  -9   1   7  896.78   41.91
   9   1  -7  891.02   45.25
   9   1  -7  853.53   42.16
  -9   1   7  895.80   44.88
   8  -1  -7   -1.09    4.87
  -8  -1   7    2.88    4.68
   8  -1  -7    3.70    3.83
  -8   1   7    2.90    4.86
  -8   1   7    2.25    2.68
   8   1  -7   -2.14    4.89
  -7  -1   7 1195.91   53.15
   7  -1  -7 1163.87   52.54
   7  -1  -7 1225.83   53.53
  -7  -1   7 1170.23   51.47
  -7   1   7 1167.54   51.14
   7   1  -7 1226.45   54.00
   7   1  -7 1213.28   52.66
  -7   1   7 1222.31   53.72
  -6  -1   7  187.81   13.98
  -6  -1   7  191.58   12.39
   6  -1  -7  188.39   13.90
   6  -1  -7  201.46   13.53
  -6   1   7  199.57   12.22
   6   1  -7  181.26   13.88
   6   1  -7  184.10   12.89
  -6   1   7  203.16   14.61
   5  -1  -7   26.44    5.12
  -5  -1   7   33.67    6.23
  -5  -1   7   24.97    4.53
   5  -1  -7   26.88    5.11
  -5   1   7   23.17    4.16
   5   1  -7   34.29    6.65
   5   1  -7   29.79    4.65
  -5   1   7   33.73    6.38
   4  -1  -7 1530.84   62.51
   4  -1  -7 1573.08   63.83
  -4  -1   7 1515.10   61.96
  -4  -1   7 1591.08   63.83
   4   1  -7 1588.04   63.37
  -4   1   7 1585.97   64.00
   4   1  -7 1491.28   63.24
  -4   1   7 1564.60   61.34
   3  -1  -7   48.61    4.99
  -3  -1   7   52.35    4.50
   3   1  -7   43.62    5.04
  -3   1   7   45.24    5.68
  -3   1   7   39.03    3.56
   2  -1  -7   -0.10    1.46
  -2  -1   7    1.48    1.14
   2   1  -7    0.90    1.58
   2   1  -7    1.10    1.36
   1  -1  -7 1014.06   41.52
  -1  -1   7  991.04   38.76
   1  -1  -7  972.71   38.69
  -1  -1   7  980.33   39.02
   1   1  -7 1020.25   40.09
   0  -1  -7   59.30    3.56
   0  -1  -7   57.89    3.56
   0  -1   7   59.25    3.52
   0  -1   7   57.29    3.70
   0   1  -7   59.13    4.42
   0   1  -7   56.29    4.21
  -1  -1  -7 1927.51   74.90
   1  -1   7 2026.14   74.93
   1  -1   7 1981.09   75.20
  -1  -1  -7 2001.17   75.06
  -1   1  -7 2030.12   76.55
  -1   1  -7 1986.54   76.34
   2  -1   7   72.44    4.53
  -2  -1  -7   70.36    4.57
   2  -1   7   71.06    4.49
  -2   1  -7   75.21    5.41
   3  -1   7  240.57   11.01
  -3  -1  -7  238.18   11.65
   3  -1   7  228.46   11.25
  -3   1  -7  232.90   12.44
   4  -1   7  458.94   20.52
  -4  -1  -7  475.12   21.24
   4  -1   7  449.07   20.39
  -4   1  -7  466.42   21.99
   5  -1   7  135.96    8.78
  -5  -1  -7  162.81   11.64
   5  -1   7  138.90    9.51
  -5  -1  -7  136.62    9.45
  -5   1  -7  132.32    9.88
   5   1   7  136.29    7.20
   5   1   7  132.44    6.98
  -5   1  -7  151.31   12.00
   6  -1   7  175.48   11.01
  -6  -1  -7  185.79   13.95
  -6  -1  -7  183.73   12.07
   6   1   7  185.23    9.54
  -6   1  -7  178.96   12.74
   6   1   7  173.95    9.79
  -6   1  -7  188.53   14.36
  -7  -1  -7  624.97   32.57
   7  -1   7  714.05   32.12
   7  -1   7  758.51   33.68
  -7  -1  -7  756.19   35.68
  -7   1  -7  708.83   34.62
   7   1   7  726.06   30.43
  -7   1  -7  778.85   36.71
   7   1   7  717.42   31.02
   8  -1   7   87.73    8.93
  -8  -1  -7   94.50   13.40
  -8  -1  -7   98.25   11.03
   8  -1   7  114.81   12.10
  -8   1  -7   97.60   14.40
   8   1   7   78.45    9.09
  -8   1  -7   90.64   11.44
   8   1   7   96.62    7.76
  -9  -1  -7  206.71   20.37
  -9  -1  -7  214.54   17.60
   9   1   7  208.53   14.68
  -9   1  -7  212.89   22.52
  -9   1  -7  223.36   18.02
   9   1   7  209.21   12.88
 -10  -1  -7  105.23   17.62
  10  -1   7  103.67   13.33
 -10   1  -7  131.99   16.44
  10   1   7  126.19   10.92
 -11  -1  -7  181.31   18.86
 -11   1  -7  154.49   21.78
 -12  -2   7   11.72    6.78
  12  -2  -7   15.29    7.56
  12   2  -7    6.80    9.00
 -12   2   7   29.98    7.83
 -11  -2   7  137.96   16.04
  11  -2  -7  158.18   15.32
 -11   2   7  141.68   16.97
  11   2  -7  156.20   15.98
 -10  -2   7  515.76   28.14
  10  -2  -7  473.66   28.15
  10  -2  -7  446.43   31.62
 -10  -2   7  476.62   31.10
 -10   2   7  479.00   33.13
  10   2  -7  468.22   32.31
 -10   2   7  493.03   27.40
   9  -2  -7   90.26   11.36
  -9  -2   7  101.38   13.91
   9  -2  -7   90.83   14.06
  -9   2   7   84.08    9.90
   9   2  -7   90.18   14.57
  -9   2   7   97.99   13.89
   8  -2  -7 2602.64  102.31
   8  -2  -7 2412.13  100.69
  -8  -2   7 2529.78  101.14
  -8  -2   7 2393.60   99.64
  -8   2   7 2499.44  102.17
   8   2  -7 2540.96  102.57
   8   2  -7 2280.02   98.99
  -8   2   7 2431.70   98.92
   7  -2  -7   -1.96    4.00
  -7  -2   7    0.36    3.94
   7  -2  -7    1.63    2.81
  -7  -2   7    1.21    2.49
   7   2  -7   -1.49    2.71
   7   2  -7    2.63    4.21
  -7   2   7   -1.97    2.29
  -7   2   7   -1.16    4.04
   6  -2  -7  393.29   21.60
   6  -2  -7  398.37   22.12
  -6  -2   7  403.07   21.02
   6   2  -7  429.87   23.08
   6   2  -7  379.72   21.01
  -6   2   7  400.89   22.70
  -6   2   7  387.20   20.09
  -5  -2   7 2364.14   93.22
  -5  -2   7 2204.25   91.81
   5  -2  -7 2332.39   92.46
   5  -2  -7 2271.77   93.34
   5   2  -7 2417.08   93.72
  -5   2   7 2410.28   93.88
   5   2  -7 2354.02   92.98
  -5   2   7 2315.03   90.93
   4  -2  -7   53.99    5.76
  -4  -2   7   60.24    5.47
   4  -2  -7   50.91    5.88
  -4   2   7   44.71    4.33
   4   2  -7   55.04    5.95
   4   2  -7   51.20    6.88
  -4   2   7   47.14    6.49
   3  -2  -7  584.71   26.77
  -3  -2   7  578.70   25.58
   3  -2  -7  533.57   24.79
   3   2  -7  575.36   26.41
  -3   2   7  585.20   27.06
   3   2  -7  587.78   26.67
  -3   2   7  581.08   23.63
   2  -2  -7 1434.53   57.67
  -2  -2   7 1435.89   56.04
  -2  -2   7 1421.17   56.34
   2  -2  -7 1357.06   55.00
   2   2  -7 1445.77   57.96
   2   2  -7 1440.16   57.03
   1  -2  -7  852.38   33.05
  -1  -2   7  848.39   34.42
  -1  -2   7  856.38   34.93
   1  -2  -7  876.70   36.26
   1   2  -7  842.01   35.45
   0  -2   7 3252.34  122.01
   0  -2   7 3138.26  121.28
   0   2  -7 3224.31  122.50
   0   2  -7 3284.20  122.44
  -1  -2  -7  551.72   20.94
   1  -2   7  550.81   23.43
   1  -2   7  576.84   22.98
  -1  -2  -7  559.34   21.03
  -1   2  -7  557.29   23.87
  -1   2  -7  505.29   23.79
  -2  -2  -7  128.48    6.32
   2  -2   7  118.60    7.40
   2  -2   7  124.53    7.52
  -2   2  -7  127.71    8.01
  -3  -2  -7 1325.61   52.12
   3  -2   7 1327.37   52.74
   3  -2   7 1307.94   53.14
  -3   2  -7 1382.89   54.33
   4  -2   7  380.85   17.96
  -4  -2  -7  378.72   17.43
   4  -2   7  351.35   17.86
  -4   2  -7  370.79   18.82
  -5  -2  -7  806.89   34.62
  -5  -2  -7  804.69   35.54
   5  -2   7  821.21   34.71
   5  -2   7  751.10   34.34
  -5   2  -7  764.16   35.75
  -5   2  -7  858.49   37.61
  -6  -2  -7  966.43   41.62
   6  -2   7  946.08   40.87
   6  -2   7  966.26   41.58
  -6  -2  -7  967.23   42.17
  -6   2  -7 1010.48   44.13
  -6   2  -7  942.78   42.64
   6   2   7  884.90   36.32
  -7  -2  -7    0.03    3.16
   7  -2   7    0.74    4.21
   7  -2   7    2.97    2.92
  -7  -2  -7    2.51    4.70
   7   2   7    3.00    1.80
  -7   2  -7   -0.55    3.52
  -7   2  -7   -0.20    4.77
   7   2   7    1.98    1.97
  -8  -2  -7  377.94   23.30
   8  -2   7  356.30   20.17
  -8  -2  -7  394.97   22.81
   8   2   7  394.65   17.26
  -8   2  -7  402.50   26.36
  -8   2  -7  331.90   22.50
   8   2   7  403.93   18.03
   9  -2   7    5.88    7.27
  -9  -2  -7   -4.99    7.77
   9  -2   7   -3.70    4.81
  -9  -2  -7    1.77    5.85
   9   2   7    4.07    3.15
  -9   2  -7   10.42    6.02
  -9   2  -7    2.68   12.87
   9   2   7   -0.42    3.54
 -10  -2  -7  194.62   24.81
  10  -2   7  195.94   27.90
  10  -2   7  203.73   17.39
 -10  -2  -7  201.00   19.54
 -10   2  -7  213.63   19.44
  10   2   7  203.06   11.96
  11  -2   7  315.91   21.91
 -11  -2  -7  236.12   21.94
 -11   2  -7  310.00   25.02
 -12  -3   7  407.56   27.93
  12  -3  -7  482.19   29.50
 -12   3   7  432.22   27.20
  12   3  -7  447.51   28.30
 -11  -3   7  183.48   24.16
  11  -3  -7  178.58   19.12
 -11  -3   7  187.48   17.31
 -11   3   7  151.07   16.90
  11   3  -7  198.37   16.06
 -10  -3   7  321.03   20.92
  10  -3  -7  254.01   25.32
  10  -3  -7  303.80   22.24
 -10  -3   7  285.87   22.89
 -10   3   7  311.21   20.65
  10   3  -7  315.08   20.64
  10   3  -7  310.32   25.58
  -9  -3   7   22.75    6.65
   9  -3  -7   13.73    4.38
  -9  -3   7   36.72    8.25
   9  -3  -7   26.31    7.72
  -9   3   7   16.72    8.15
   9   3  -7   26.52    7.40
   9   3  -7   21.87    4.97
  -8  -3   7   26.61    7.11
  -8  -3   7   28.26    6.10
   8  -3  -7    7.03    4.75
   8  -3  -7    6.35    5.42
  -8   3   7   26.00    7.07
  -8   3   7   11.52    3.94
   8   3  -7   17.54    3.92
   8   3  -7   21.67    6.92
  -7  -3   7 1252.19   54.99
  -7  -3   7 1321.91   56.33
   7  -3  -7 1202.05   55.47
   7  -3  -7 1373.55   57.13
  -7   3   7 1252.84   57.11
   7   3  -7 1279.51   55.40
  -7   3   7 1281.05   54.32
   7   3  -7 1307.22   57.56
   6  -3  -7 2134.06   89.33
  -6  -3   7 2214.40   88.56
   6  -3  -7 2134.02   88.55
  -6  -3   7 2281.71   89.11
   6   3  -7 2133.66   88.29
  -6   3   7 2244.25   90.23
   6   3  -7 2196.11   89.94
  -6   3   7 2237.99   87.08
   5  -3  -7   27.73    4.99
  -5  -3   7   23.99    4.72
   5  -3  -7   23.07    4.98
   5   3  -7   29.04    4.90
  -5   3   7   23.76    3.82
   5   3  -7   15.82    4.62
   4  -3  -7 4845.53  185.03
   4  -3  -7 4784.65  183.13
  -4  -3   7 4698.85  183.91
  -4   3   7 5046.11  185.36
   4   3  -7 4862.12  184.35
  -4   3   7 4743.36  181.53
   4   3  -7 4856.58  184.92
   3  -3  -7  368.39   19.07
   3  -3  -7  340.12   17.26
  -3  -3   7  379.49   18.66
   3   3  -7  382.94   19.26
   3   3  -7  391.77   19.18
  -3   3   7  358.16   15.70
  -3   3   7  393.64   19.71
   2  -3  -7 1448.37   56.78
  -2  -3   7 1458.14   58.99
   2  -3  -7 1513.99   59.67
   2   3  -7 1465.31   59.36
  -2   3   7 1476.33   59.58
   1  -3  -7  791.58   30.33
   1  -3  -7  823.43   33.92
  -1  -3   7  797.68   33.40
  -1  -3   7  750.11   32.60
   1   3  -7  785.95   33.32
   0  -3   7  256.35   13.09
   0  -3   7  250.32   12.44
   0  -3  -7  264.42   13.41
   0   3  -7  261.70   13.26
   0   3  -7  237.35   12.72
   1  -3   7  535.56   23.53
   1  -3   7  578.58   24.49
  -1   3  -7  542.54   24.35
  -1   3  -7  536.51   24.31
   2  -3   7  931.03   39.19
  -2  -3  -7  988.04   37.02
   2  -3   7  957.98   39.96
  -2   3  -7  972.65   40.24
  -3  -3  -7  342.46   14.86
   3  -3   7  290.29   16.01
   3  -3   7  337.90   16.74
  -3   3  -7  355.18   17.37
   4  -3   7 2466.64   94.52
  -4  -3  -7 2486.79   93.39
   4  -3   7 2340.53   94.74
  -4   3  -7 2402.55   95.73
   5  -3   7    4.49    2.95
  -5  -3  -7    0.60    2.59
  -5  -3  -7    2.36    2.02
   5  -3   7    4.58    2.42
  -5   3  -7    2.05    3.46
  -5   3  -7    1.56    2.47
   6  -3   7  990.29   43.75
   6  -3   7 1053.85   44.49
  -6  -3  -7 1058.10   44.25
  -6  -3  -7 1007.59   43.53
  -6   3  -7  935.98   44.15
  -6   3  -7 1038.01   46.45
  -7  -3  -7  809.48   36.47
   7  -3   7  752.06   36.07
   7  -3   7  740.53   35.02
  -7  -3  -7  794.85   35.68
  -7   3  -7  772.16   37.21
  -7   3  -7  748.13   38.67
  -8  -3  -7  114.69   13.13
   8  -3   7  163.59   15.39
   8  -3   7  144.81   12.91
  -8  -3  -7  151.19   14.77
  -8   3  -7  145.34   15.19
  -8   3  -7  143.27   17.09
   9  -3   7   20.91    7.89
   9  -3   7   20.20    5.91
  -9  -3  -7   21.66    7.71
  -9  -3  -7   21.04    8.55
  -9   3  -7   17.65    5.48
  10  -3   7  312.48   27.00
  10  -3   7  317.33   23.76
 -10  -3  -7  334.83   28.06
 -10  -3  -7  279.65   23.68
 -10   3  -7  285.22   19.80
 -12  -4   7   23.62    9.67
  12  -4  -7   31.74    9.22
  12   4  -7   48.04    9.06
  11  -4  -7   27.04    8.13
 -11  -4   7   43.00   12.38
 -11  -4   7   43.15    8.77
 -11   4   7   25.45    7.02
  11   4  -7   41.15    7.63
 -10  -4   7  394.06   22.62
  10  -4  -7  395.79   24.51
 -10  -4   7  419.17   27.08
 -10   4   7  405.27   24.30
  10   4  -7  376.55   23.08
  10   4  -7  369.60   30.24
  -9  -4   7    6.56    6.26
   9  -4  -7   -2.76    7.10
  -9  -4   7   -1.18    5.25
   9   4  -7   13.76    6.99
   9   4  -7    5.30    3.94
  -9   4   7    3.22    7.13
  -8  -4   7 1528.26   64.97
   8  -4  -7 1517.55   65.58
  -8  -4   7 1507.42   64.79
   8  -4  -7 1534.98   66.23
  -8   4   7 1463.99   66.60
   8   4  -7 1444.53   63.40
  -8   4   7 1433.68   62.83
   8   4  -7 1527.05   67.04
  -7  -4   7   81.88    9.98
   7  -4  -7   89.82   11.35
   7  -4  -7  100.34   10.25
  -7  -4   7   92.29   11.16
  -7   4   7   88.77   11.46
   7   4  -7   82.30   11.73
   7   4  -7   87.10    8.68
  -7   4   7   86.56    8.30
   6  -4  -7  213.70   14.82
   6  -4  -7  219.27   15.23
  -6  -4   7  198.99   14.05
  -6   4   7  218.05   16.19
   6   4  -7  223.70   16.39
   6   4  -7  220.07   13.74
  -6   4   7  220.10   12.96
   5  -4  -7  162.55   12.23
  -5  -4   7  168.91   12.00
   5  -4  -7  170.22   11.94
  -5   4   7  154.74   12.93
   5   4  -7  176.89   11.57
  -5   4   7  183.12   10.41
   4  -4  -7   77.04    7.72
  -4  -4   7   89.24    7.86
   4  -4  -7   93.24    7.53
  -4   4   7   88.54    8.80
  -4   4   7   80.89    5.64
   4   4  -7   69.48    8.06
   4   4  -7   81.67    7.21
   3  -4  -7   63.80    6.37
  -3  -4   7   61.14    6.20
  -3   4   7   71.28    7.39
   3   4  -7   63.58    6.27
  -3   4   7   61.99    3.82
   3   4  -7   76.19    7.56
  -2  -4   7  859.64   37.24
   2  -4  -7  851.68   34.44
  -2  -4   7  846.22   36.54
   2  -4  -7  864.33   37.12
   2   4  -7  880.29   37.42
  -2   4   7  873.98   37.24
  -1  -4   7 1332.93   53.55
  -1  -4   7 1383.71   54.71
   1  -4  -7 1311.68   50.50
   1  -4  -7 1340.70   54.00
   1   4  -7 1310.19   54.31
   0  -4   7 4762.04  185.41
   0  -4  -7 5008.90  185.87
   0  -4   7 4903.39  186.63
   0   4  -7 5007.54  186.48
   0   4  -7 4946.40  186.50
   1  -4   7 1116.57   45.37
   1  -4   7 1084.56   46.17
  -1  -4  -7 1123.27   45.22
  -1   4  -7 1076.09   45.99
  -1   4  -7 1179.23   46.42
   2  -4   7 1185.81   48.82
   2  -4   7 1231.63   50.12
  -2  -4  -7 1242.78   45.96
  -2   4  -7 1174.23   49.83
   3  -4   7  122.24    8.71
  -3  -4  -7  114.39    6.71
   3  -4   7  122.23    8.82
  -3   4  -7  124.50    8.99
  -4  -4  -7    0.72    1.53
   4  -4   7   10.73    3.71
   4  -4   7    2.60    2.36
  -4   4  -7    4.47    2.19
   5  -4   7  493.92   25.03
  -5  -4  -7  524.65   24.03
   5  -4   7  494.60   24.87
  -5  -4  -7  502.92   23.67
  -5   4  -7  525.55   25.92
  -5   4  -7  528.91   27.33
   6  -4   7  855.22   37.21
   6  -4   7  813.54   36.53
  -6  -4  -7  807.10   35.51
  -6  -4  -7  758.18   35.16
  -6   4  -7  811.55   38.93
  -6   4  -7  727.20   36.82
   7  -4   7  248.80   14.81
   7  -4   7  254.15   17.42
  -7  -4  -7  212.68   14.58
  -7   4  -7  226.10   17.42
  -7   4  -7  228.84   18.32
  -8  -4  -7  424.63   24.69
   8  -4   7  424.78   24.24
   8  -4   7  468.36   26.25
  -8  -4  -7  406.42   24.26
  -8   4  -7  442.25   28.98
  -8   4  -7  434.12   25.33
  -9  -4  -7    4.73    7.12
   9  -4   7   -0.16    7.83
   9  -4   7   -7.35    5.60
  -9  -4  -7   -3.53    6.98
  -9   4  -7    4.23    6.21
  10  -4   7  185.77   24.23
  10  -4   7  215.08   18.08
 -10  -4  -7  169.30   19.81
 -10   4  -7  138.20   17.89
  12  -5  -7  496.88   32.14
 -12  -5   7  553.25   33.04
  12   5  -7  552.85   29.24
 -12   5   7  508.36   30.50
 -11  -5   7   -5.17    9.94
  11  -5  -7    5.03    7.58
 -11   5   7   -1.73    6.21
  11   5  -7   21.01    7.54
 -10  -5   7  154.16   15.81
  10  -5  -7  189.85   14.88
 -10  -5   7  167.94   18.95
  10   5  -7  156.09   14.28
 -10   5   7  174.99   15.55
  10   5  -7  163.30   22.39
   9  -5  -7  255.73   19.81
   9  -5  -7  251.69   22.12
  -9  -5   7  269.27   18.63
   9   5  -7  260.67   17.73
   9   5  -7  237.17   22.29
  -9   5   7  254.97   22.74
  -8  -5   7   42.73    9.33
   8  -5  -7   35.07    6.88
   8  -5  -7   35.69    8.04
   8   5  -7   44.47    8.89
  -8   5   7   51.92    9.79
   8   5  -7   52.01    7.35
  -8   5   7   35.31    5.95
   7  -5  -7  549.04   28.95
   7  -5  -7  496.00   27.48
  -7  -5   7  525.06   27.89
   7   5  -7  535.84   26.57
  -7   5   7  514.47   29.31
  -7   5   7  528.59   25.98
   7   5  -7  545.52   29.41
  -6  -5   7  507.42   27.37
   6  -5  -7  592.89   28.94
   6  -5  -7  597.22   29.13
   6   5  -7  600.92   30.34
  -6   5   7  550.71   26.22
   6   5  -7  542.15   27.19
  -6   5   7  557.57   29.70
   5  -5  -7   12.00    4.11
  -5  -5   7   12.95    3.83
   5  -5  -7   10.24    3.39
   5   5  -7    9.20    4.44
  -5   5   7   12.69    4.25
  -5   5   7    8.87    2.46
  -4  -5   7 1184.06   53.17
   4  -5  -7 1210.24   51.52
   4  -5  -7 1266.74   53.49
  -4   5   7 1241.96   49.55
   4   5  -7 1341.45   54.26
   4   5  -7 1263.15   52.52
  -4   5   7 1289.18   53.91
   3  -5  -7    0.21    1.32
  -3  -5   7    2.45    2.29
   3   5  -7    1.51    2.63
  -3   5   7    0.99    0.79
  -3   5   7    2.50    2.45
   3   5  -7    0.34    1.67
   2  -5  -7 1356.57   54.93
  -2  -5   7 1390.93   55.06
   2  -5  -7 1272.65   52.03
  -2  -5   7 1297.42   55.51
  -2   5   7 1329.86   54.90
   2   5  -7 1381.74   55.60
   1  -5  -7   49.78    3.27
  -1  -5   7   52.48    5.81
   1  -5  -7   47.51    5.00
  -1  -5   7   44.46    5.50
   1   5  -7   53.65    6.23
   0  -5   7    7.06    2.21
   0  -5  -7    6.12    1.82
   0  -5   7    8.98    2.71
   0   5  -7    7.29    2.80
   0   5  -7    6.42    2.15
  -1  -5  -7  474.18   21.07
   1  -5   7  463.89   22.10
   1  -5   7  435.28   22.60
  -1   5  -7  517.62   23.22
  -1   5  -7  464.97   22.60
   2  -5   7 1103.66   46.66
  -2  -5  -7 1135.24   43.16
   2  -5   7 1127.82   47.78
  -2   5  -7 1135.03   47.55
  -3  -5  -7  208.89   10.58
   3  -5   7  223.75   13.35
   3  -5   7  222.74   13.47
  -3   5  -7  208.88   13.32
   4  -5   7 1889.07   79.45
   4  -5   7 2023.76   79.10
  -4  -5  -7 1989.15   76.62
  -4   5  -7 1961.89   79.97
  -5  -5  -7   79.40    7.43
  -5  -5  -7   93.10    7.73
   5  -5   7   97.79    9.79
  -5   5  -7  108.06   11.28
  -5   5  -7   73.78    7.41
  -6  -5  -7  295.79   16.64
   6  -5   7  301.65   18.86
  -6  -5  -7  309.43   16.85
  -6   5  -7  296.68   20.08
  -6   5  -7  298.86   19.42
  -7  -5  -7  205.44   14.26
  -7  -5  -7  212.51   13.98
   7  -5   7  188.77   14.96
   7  -5   7  222.60   16.92
  -7   5  -7  216.49   19.13
   8  -5   7   10.92    5.93
  -8  -5  -7   12.52    6.02
   8  -5   7   12.73    6.97
  -8  -5  -7    5.12    5.40
  -8   5  -7   10.78    5.83
   9  -5   7   30.63    6.96
  -9  -5  -7   30.03    8.14
   9  -5   7   44.77   10.38
  -9  -5  -7   49.44    9.48
  -9   5  -7   34.65    7.83
  10  -5   7   24.04   14.99
 -10  -5  -7   34.17   11.07
 -10   5  -7   22.08    7.96
 -12  -6   7   16.28   11.16
  12  -6  -7   31.70   11.00
  12   6  -7   38.44    9.86
 -11  -6   7   27.17    7.23
  11  -6  -7   16.61    6.95
 -11   6   7   25.38    7.44
  10  -6  -7  137.04   15.68
  10   6  -7  138.75   13.79
 -10   6   7  150.91   14.05
   9  -6  -7   39.54    7.60
   9  -6  -7   51.24   10.50
  -9  -6   7   65.56   11.08
  -9   6   7   44.48    7.29
  -9   6   7   35.43   10.93
   9   6  -7   39.89   10.86
  -8  -6   7  484.77   28.60
   8  -6  -7  478.95   28.38
   8  -6  -7  528.39   29.85
  -8   6   7  538.79   31.63
  -8   6   7  532.10   27.00
   8   6  -7  514.32   26.48
   8   6  -7  526.71   30.53
  -7  -6   7    5.31    4.53
   7  -6  -7    2.66    4.95
   7  -6  -7    3.05    4.28
  -7   6   7    1.05    5.06
   7   6  -7    5.74    2.99
   7   6  -7    4.39    5.04
  -7   6   7    0.98    2.96
  -6  -6   7  790.38   37.61
   6  -6  -7  846.01   37.42
   6  -6  -7  693.64   35.80
   6   6  -7  735.14   35.09
  -6   6   7  813.08   38.57
   6   6  -7  800.06   38.48
  -6   6   7  769.05   34.35
   5  -6  -7  458.93   24.90
  -5  -6   7  480.50   25.61
   5  -6  -7  493.53   24.59
   5   6  -7  477.32   23.83
  -5   6   7  517.06   26.68
   5   6  -7  497.37   26.35
  -5   6   7  475.32   22.16
   4  -6  -7    3.84    2.64
  -4  -6   7    7.88    2.90
   4  -6  -7    7.81    2.70
   4   6  -7    0.26    3.43
  -4   6   7    6.00    1.40
  -4   6   7    8.58    3.53
   4   6  -7    5.12    2.15
   3  -6  -7 1213.50   49.94
   3  -6  -7 1235.46   51.96
  -3  -6   7 1209.22   52.92
   3   6  -7 1232.64   51.65
  -3   6   7 1242.52   52.21
   3   6  -7 1276.42   52.88
   2  -6  -7  381.72   17.93
  -2  -6   7  402.56   20.67
  -2  -6   7  391.48   21.15
   2  -6  -7  412.65   20.07
  -2   6   7  409.91   20.27
   2   6  -7  408.18   21.05
   1  -6  -7  180.86   10.56
  -1  -6   7  162.20   11.82
   1  -6  -7  176.89    8.68
  -1  -6   7  178.11   11.67
   1   6  -7  174.15   11.95
   0  -6   7 2064.10   82.07
   0  -6   7 1996.93   83.22
   0  -6  -7 2123.75   80.73
   0   6  -7 2104.85   82.69
   1  -6   7    4.92    2.85
   1  -6   7    8.85    2.94
  -1  -6  -7    9.08    2.14
  -1   6  -7    9.31    3.36
  -1   6  -7    5.79    2.53
  -2  -6  -7  193.05    9.11
  -2  -6  -7  194.75   10.12
   2  -6   7  191.76   12.45
   2  -6   7  196.77   12.85
  -2   6  -7  184.08   12.25
   3  -6   7  274.61   16.18
  -3  -6  -7  268.95   12.84
  -3  -6  -7  257.80   12.76
   3  -6   7  271.35   15.79
  -3   6  -7  250.29   15.55
   4  -6   7  517.94   26.45
   4  -6   7  532.54   27.05
  -4  -6  -7  552.68   24.08
  -4  -6  -7  554.64   23.09
  -4   6  -7  510.97   26.63
  -5  -6  -7  242.58   13.29
   5  -6   7  197.93   14.11
  -5  -6  -7  185.97   11.82
   5  -6   7  242.04   15.98
  -5   6  -7  263.38   17.53
  -5   6  -7  207.89   14.42
   6  -6   7  526.83   27.72
  -6  -6  -7  522.92   25.32
  -6  -6  -7  549.44   24.15
   6  -6   7  460.47   26.12
  -6   6  -7  541.07   29.41
  -6   6  -7  524.02   28.13
   7  -6   7  215.30   16.90
  -7  -6  -7  209.79   14.09
   7  -6   7  200.12   15.63
  -7  -6  -7  205.86   13.89
  -7   6  -7  183.19   16.66
  -7   6  -7  191.02   19.39
   8  -6   7  565.43   31.27
   8  -6   7  489.53   29.94
  -8  -6  -7  546.24   27.38
  -8  -6  -7  574.96   29.14
  -8   6  -7  517.98   28.76
  -9  -6  -7   88.62   14.18
  -9  -6  -7   82.15   16.86
   9  -6   7  106.82   14.67
   9  -6   7   87.59   19.62
  -9   6  -7   97.57   14.62
  10  -6   7   60.60   11.07
 -10  -6  -7   59.89   11.19
 -10   6  -7   69.11   11.13
  11  -7  -7   64.64   13.92
 -11  -7   7   66.41    9.91
 -11   7   7   86.74   14.19
  10  -7  -7   39.65    9.90
  10   7  -7   59.81   11.54
  -9  -7   7  678.04   35.36
   9  -7  -7  748.50   37.72
   9  -7  -7  702.61   40.13
   9   7  -7  649.63   32.32
   9   7  -7  695.96   39.14
  -9   7   7  649.49   34.32
  -8  -7   7    8.37    5.60
   8  -7  -7    4.92    6.48
   8   7  -7   -5.74    5.94
  -8   7   7    1.08    7.00
   8   7  -7    2.22    3.54
  -7  -7   7  568.70   30.66
   7  -7  -7  572.19   30.35
   7  -7  -7  552.39   30.32
  -7   7   7  543.79   27.19
   7   7  -7  553.23   27.57
   7   7  -7  581.40   31.74
  -7   7   7  578.51   31.99
   6  -7  -7  453.26   23.29
  -6  -7   7  389.05   23.69
   6  -7  -7  427.82   23.36
  -6   7   7  372.05   19.80
  -6   7   7  374.25   23.59
   6   7  -7  386.71   20.79
   6   7  -7  406.16   24.52
   5  -7  -7  799.76   35.87
   5  -7  -7  768.64   36.36
  -5  -7   7  714.44   36.02
  -5   7   7  791.15   37.60
   5   7  -7  798.33   37.66
   5   7  -7  779.00   34.89
  -5   7   7  749.91   32.88
   4  -7  -7  151.87   11.00
  -4  -7   7  163.21   12.58
   4  -7  -7  151.40   11.34
  -4   7   7  151.57    8.47
   4   7  -7  157.40   10.62
  -4   7   7  146.54   12.38
   4   7  -7  161.44   12.82
  -3  -7   7  267.83   16.77
   3  -7  -7  279.91   15.52
   3  -7  -7  258.73   14.34
  -3  -7   7  218.16   15.51
   3   7  -7  282.16   17.00
  -3   7   7  271.32   16.09
   2  -7  -7  663.50   29.40
  -2  -7   7  670.42   30.73
   2  -7  -7  648.05   27.57
  -2  -7   7  609.49   31.05
  -2   7   7  637.49   29.71
   1  -7  -7 1317.20   52.13
  -1  -7   7 1315.62   53.73
   1  -7  -7 1243.92   49.90
  -1  -7   7 1238.96   54.69
   1   7  -7 1338.25   54.13
  -1   7   7 1203.26   51.75
   0  -7  -7  155.75    9.26
   0  -7   7  148.70   11.44
   0  -7  -7  165.15    8.25
   0  -7   7  158.26   11.34
   0   7  -7  158.03   11.38
  -1  -7  -7 1068.99   41.88
  -1  -7  -7 1003.22   40.41
   1  -7   7 1062.82   44.88
   1  -7   7 1027.73   45.92
  -1   7  -7 1035.01   45.38
   2  -7   7  523.91   25.67
   2  -7   7  497.24   26.27
  -2  -7  -7  526.10   22.12
  -2  -7  -7  517.38   21.99
  -2   7  -7  545.59   26.39
  -3  -7  -7   86.38    5.56
   3  -7   7   90.29    9.45
  -3  -7  -7   92.10    6.38
   3  -7   7   71.89    9.09
  -3   7  -7   89.77    8.88
  -4  -7  -7  132.52    8.75
  -4  -7  -7  124.41    7.36
   4  -7   7  123.74   11.44
  -4  -7  -7  118.58    7.04
  -4   7  -7  130.21   11.63
   5  -7   7  575.41   31.39
  -5  -7  -7  638.55   28.98
   5  -7   7  670.24   32.10
  -5  -7  -7  639.92   26.19
  -5   7  -7  622.32   32.27
  -5   7  -7  652.73   32.97
   6  -7   7  111.20   12.42
  -6  -7  -7  111.51    8.19
   6  -7   7  110.74   11.88
  -6  -7  -7  107.81    9.48
  -6   7  -7  118.34   14.48
  -7  -7  -7  456.98   20.30
   7  -7   7  438.15   25.71
  -7  -7  -7  444.91   22.17
  -7   7  -7  370.32   37.29
  -8  -7  -7    1.69    4.82
   8  -7   7   -2.58    6.06
   8  -7   7    1.54    7.60
  -8  -7  -7   -2.16    5.72
  -8   7  -7    3.72    6.40
   9  -7   7  419.30   26.60
  -9  -7  -7  439.99   27.14
   9  -7   7  459.45   32.55
  -9   7  -7  424.57   27.43
 -10  -7  -7   11.61    8.74
  10  -7   7    6.11    9.15
 -10   7  -7    3.98    9.93
 -11  -8   7  690.01   37.75
  11  -8  -7  661.51   38.47
  11   8  -7  658.20   33.71
 -11   8   7  626.25   34.11
  10  -8  -7   27.17    7.85
 -10  -8   7   14.19    6.24
  10   8  -7   17.41    6.71
 -10   8   7   18.13    5.72
  -9  -8   7   78.07   13.16
   9  -8  -7   94.88   11.80
   9   8  -7  105.14   18.08
  -9   8   7   99.99   13.46
   8  -8  -7   16.10    6.28
   8  -8  -7   14.33    7.35
  -8  -8   7   10.37    5.69
   8   8  -7    2.10    7.00
   8   8  -7   11.57    4.01
  -8   8   7   14.15    4.52
  -8   8   7   13.72    8.77
   7  -8  -7  565.12   30.37
  -7  -8   7  493.86   29.92
   7  -8  -7  578.45   29.98
  -7   8   7  589.88   32.42
  -7   8   7  495.80   25.73
   7   8  -7  561.55   26.93
   7   8  -7  517.46   30.89
  -6  -8   7  203.48   15.93
   6  -8  -7  196.07   15.49
   6   8  -7  228.70   17.22
  -6   8   7  215.05   17.77
  -6   8   7  208.68   12.74
   6   8  -7  200.29   13.17
   5  -8  -7 1442.76   60.21
  -5  -8   7 1358.77   61.88
   5  -8  -7 1390.85   60.57
   5   8  -7 1484.37   62.31
  -5   8   7 1478.63   62.16
  -5   8   7 1409.24   57.08
   5   8  -7 1360.31   58.69
   4  -8  -7  279.44   16.37
  -4  -8   7  267.26   16.69
   4  -8  -7  263.91   16.06
   4   8  -7  292.69   18.29
  -4   8   7  278.64   17.83
   4   8  -7  267.36   15.57
  -4   8   7  274.80   13.25
  -3  -8   7 1349.79   57.05
   3  -8  -7 1246.61   55.16
  -3  -8   7 1312.51   57.90
   3  -8  -7 1358.53   54.42
   3   8  -7 1356.07   57.18
  -3   8   7 1321.46   56.07
  -2  -8   7   20.70    4.78
  -2  -8   7   23.28    5.12
   2  -8  -7   32.16    4.79
  -2   8   7   21.54    4.54
   2   8  -7   19.66    4.88
  -1  -8   7  169.17   12.96
   1  -8  -7  177.96   10.59
  -1  -8   7  213.83   14.67
   1  -8  -7  219.92   11.84
   1   8  -7  210.08   14.00
  -1   8   7  198.80   12.06
   0  -8   7  142.81   11.89
   0  -8  -7  159.46    8.60
   0  -8  -7  153.71    8.94
   0  -8   7  123.66   11.09
   0   8  -7  159.12   12.18
  -1  -8  -7   78.72    5.48
   1  -8   7   68.52    8.66
   1  -8   7   59.78    8.62
  -1  -8  -7   75.59    5.34
  -1   8  -7   80.81    8.13
   2  -8   7    4.38    3.62
   2  -8   7    3.52    3.38
  -2  -8  -7    5.97    1.58
  -2   8  -7    5.99    2.83
   3  -8   7 3327.91  132.45
  -3  -8  -7 3473.26  129.05
  -3  -8  -7 3354.89  125.94
   3  -8   7 3242.94  133.35
  -3   8  -7 3483.81  133.82
   4  -8   7  148.46   13.40
  -4  -8  -7  185.40    7.66
  -4  -8  -7  183.76   11.06
   4  -8   7  181.23   14.53
  -4   8  -7  174.66   14.82
  -4   8  -7  149.48   14.31
  -5  -8  -7  688.96   32.18
   5  -8   7  736.12   35.42
  -5  -8  -7  698.27   27.31
   5  -8   7  734.84   36.43
  -5   8  -7  724.17   36.16
  -5   8  -7  693.02   36.10
   6  -8   7   11.20    5.79
  -6  -8  -7    9.54    3.85
   6  -8   7    7.13    4.50
  -6  -8  -7   10.33    2.12
  -6   8  -7    9.69    6.59
  -6   8  -7   12.17    5.40
   7  -8   7  122.37   14.17
  -7  -8  -7  120.32    7.27
   7  -8   7  117.44   16.01
  -7  -8  -7  152.23   12.45
  -7   8  -7  134.96   12.59
   8  -8   7   29.91    9.88
  -8  -8  -7   24.22    3.86
  -8  -8  -7   20.61    7.18
  -8   8  -7   31.00    7.55
   9  -8   7  154.13   18.54
  -9  -8  -7  169.95   17.67
 -11  -9   7  117.46   19.63
  11  -9  -7   88.33   18.78
  11   9  -7   69.95    9.48
 -11   9   7   92.82   15.69
 -10  -9   7   13.64    7.02
  10   9  -7    6.76    5.46
 -10   9   7   10.49    6.17
  -9  -9   7  601.50   34.06
   9  -9  -7  572.77   33.40
  -9   9   7  634.21   31.56
   9   9  -7  560.28   29.11
   8  -9  -7    7.76    9.03
   8  -9  -7    9.39    5.99
   8   9  -7    5.39    8.03
  -8   9   7   11.44    9.13
   8   9  -7    7.21    3.94
  -8   9   7   -0.66    4.34
   7  -9  -7  985.49   47.06
  -7  -9   7  959.11   47.91
   7   9  -7  986.91   43.13
  -7   9   7  947.46   42.74
  -7   9   7 1026.80   49.60
   7   9  -7  990.48   48.07
   6  -9  -7   20.53    5.93
   6   9  -7   18.37    6.49
   6   9  -7   15.44    3.41
  -6   9   7   14.35    6.28
   5  -9  -7  763.09   35.26
  -5  -9   7  727.70   36.83
   5  -9  -7  606.09   32.70
   5   9  -7  752.23   36.64
  -5   9   7  727.92   31.48
  -5   9   7  756.09   36.77
   5   9  -7  726.39   33.06
   4  -9  -7    2.85    3.62
   4  -9  -7    4.21    3.01
  -4  -9   7    0.66    3.50
   4   9  -7    4.53    4.57
   4   9  -7    1.81    2.32
  -4   9   7    5.23    4.66
   3  -9  -7 1341.21   57.32
  -3  -9   7 1323.58   60.34
  -3  -9   7 1370.84   59.47
   3  -9  -7 1377.21   56.78
   3   9  -7 1397.75   59.55
  -3   9   7 1431.54   58.64
   2  -9  -7    5.77    2.59
   2  -9  -7    7.07    3.15
  -2  -9   7    4.80    4.04
  -2   9   7    5.87    3.13
   2   9  -7    8.33    4.51
   1  -9  -7 2857.11  110.65
   1  -9  -7 2881.13  110.15
  -1  -9   7 2736.88  115.11
  -1  -9   7 2934.51  114.06
   1   9  -7 2916.53  113.99
  -1   9   7 2880.52  111.12
   0  -9   7    6.75    4.70
   0  -9  -7    8.29    2.13
   0  -9   7    1.99    3.23
  -1  -9  -7 1364.36   53.91
   1  -9   7 1399.54   58.31
   1  -9   7 1274.21   58.49
  -1  -9  -7 1373.52   52.74
   2  -9   7    3.27    3.79
   2  -9   7   14.11    5.09
  -2   9  -7    0.27    2.72
   3  -9   7   85.42   10.58
  -3  -9  -7   96.84    7.72
   3  -9   7   94.13   11.43
  -3   9  -7   86.91   10.40
   4  -9   7   70.73   11.07
   4  -9   7   50.95    9.92
  -4  -9  -7   66.07    7.22
  -4   9  -7   44.05    8.99
  -4   9  -7   64.75   10.61
   5  -9   7  217.29   17.19
  -5  -9  -7  267.24   15.59
   5  -9   7  268.54   19.26
  -5   9  -7  247.00   19.79
  -5   9  -7  271.84   19.85
   6  -9   7   19.54    7.12
  -6  -9  -7   18.31    4.95
   6  -9   7   12.72    6.34
  -6   9  -7   21.12    5.96
  -6   9  -7    8.60    7.69
   7  -9   7  584.99   31.10
  -7  -9  -7  479.38   27.18
   7  -9   7  521.17   31.60
  -7   9  -7  510.65   30.51
   8  -9   7   -5.26    7.82
  -8   9  -7   21.12    6.82
   9  -9   7  535.39   31.46
  -9  -9  -7  556.99   30.05
  -9   9  -7  528.35   34.37
  -9  10   7   93.37   13.06
   9  10  -7   98.97   10.75
   8 -10  -7   76.50   12.39
  -8 -10   7   67.87   13.95
  -8  10   7   63.70   10.94
   8  10  -7   84.35    8.89
   8  10  -7   77.30   17.23
   7 -10  -7  387.74   26.23
  -7 -10   7  423.23   26.31
   7 -10  -7  394.90   25.41
   7  10  -7  395.44   21.06
  -7  10   7  440.98   22.36
   7  10  -7  377.89   26.16
  -7  10   7  398.30   28.19
  -6 -10   7   31.47    8.71
   6 -10  -7   24.16    4.97
   6 -10  -7   50.64   11.18
   6  10  -7   27.35    8.03
  -6  10   7   31.44    6.02
  -6  10   7   29.91    8.31
   5 -10  -7  896.19   40.86
   5 -10  -7  850.31   40.47
  -5 -10   7  829.52   42.61
  -5  10   7  882.06   42.13
   5  10  -7  844.79   38.24
   5  10  -7  877.24   42.47
  -5  10   7  861.90   36.75
  -4 -10   7   97.96   11.65
  -4 -10   7   97.55   10.92
   4 -10  -7   97.11    9.44
   4 -10  -7   90.42   10.77
  -4  10   7   92.77   11.90
   4  10  -7   86.76   11.93
   4  10  -7  103.61    8.79
  -3 -10   7 1004.66   45.45
   3 -10  -7  917.52   42.17
   3 -10  -7  938.04   42.41
  -3 -10   7  949.53   46.56
  -3  10   7  991.60   43.79
   3  10  -7 1017.91   45.15
   2 -10  -7  151.00   10.31
   2 -10  -7  154.38   11.08
  -2 -10   7  151.02   13.32
  -2  10   7  132.83   11.27
   2  10  -7  142.51   13.07
  -1 -10   7  101.49   10.53
   1 -10  -7   98.46    7.43
   1 -10  -7   92.23    8.42
  -1  10   7   82.55    8.00
   1  10  -7   89.40   10.20
   0 -10   7  209.16   15.65
   0 -10  -7  228.15   12.94
   0 -10  -7  219.79   11.49
   0 -10  -7  219.68   12.32
  -1 -10  -7  187.58   10.74
   1 -10   7  163.17   13.63
  -1 -10  -7  156.50    8.32
  -1 -10  -7  176.62   10.92
   1 -10   7  151.61   14.04
  -2 -10  -7   98.68    8.02
   2 -10   7   98.02   11.41
  -2  10  -7   96.56   10.28
  -3 -10  -7 2117.75   85.12
   3 -10   7 2228.30   90.86
   3 -10   7 2075.38   88.57
  -3  10  -7 2209.92   88.96
  -3  10  -7 2097.86   89.55
   4 -10   7    2.44    4.42
   4 -10   7    0.06    5.31
  -4 -10  -7    7.50    3.24
  -4  10  -7   -6.18    5.09
   5 -10   7  277.94   21.01
  -5 -10  -7  298.21   17.56
   5 -10   7  308.37   22.77
  -5  10  -7  305.85   22.87
  -5  10  -7  287.96   20.09
   6 -10   7   -5.48    5.95
   6 -10   7    2.05    7.77
  -6  10  -7    7.74    4.99
   7 -10   7   24.76    8.29
  -7 -10  -7   41.72    7.72
  -7  10  -7   32.58    7.71
  -8 -10  -7  114.89   16.27
   8 -10   7   93.50   16.29
  -8  10  -7   85.55   14.49
  -9 -10  -7   28.02   11.48
   9 -10   7   35.44   10.69
  10 -11  -7  157.16   21.48
 -10 -11   7  195.32   24.05
 -10  11   7  196.18   18.90
  -9 -11   7  154.68   18.11
   9 -11  -7  141.60   16.72
   9  11  -7  168.49   12.76
   8 -11  -7    9.06    6.63
  -8 -11   7    7.30    7.29
   8  11  -7   11.93    4.28
  -7 -11   7  162.41   16.50
   7 -11  -7  177.16   19.63
   7 -11  -7  173.24   15.57
   7  11  -7  154.90   19.15
   7  11  -7  150.75   11.52
  -7  11   7  127.42   11.79
  -7  11   7  145.96   20.48
   6 -11  -7   61.28   13.03
   6 -11  -7   54.58   11.09
  -6 -11   7   55.92   10.25
   6  11  -7   68.20   13.12
  -6  11   7   61.02    7.61
   6  11  -7   68.83    7.83
  -6  11   7   45.07    9.88
  -5 -11   7  165.03   17.76
   5 -11  -7  134.76   12.89
   5 -11  -7  158.62   14.95
   5  11  -7  152.17   15.21
   5  11  -7  158.88   11.14
  -5  11   7  147.77   15.32
   4 -11  -7  607.11   30.74
  -4 -11   7  608.75   33.92
   4 -11  -7  643.53   31.88
  -4 -11   7  667.08   34.41
   4  11  -7  596.47   29.54
   4  11  -7  661.67   33.66
  -4  11   7  644.74   33.04
   3 -11  -7  460.73   24.44
  -3 -11   7  473.02   29.11
  -3 -11   7  509.62   28.33
   3 -11  -7  512.09   25.94
  -3  11   7  525.51   26.85
   3  11  -7  480.53   27.22
   2 -11  -7  106.16    8.62
  -2 -11   7  106.57   11.99
   2 -11  -7   96.73   10.24
  -2 -11   7   88.92   12.40
  -2  11   7  116.74   10.45
   2  11  -7  110.95   11.80
   1 -11  -7  413.68   19.47
  -1 -11   7  383.90   23.30
   1 -11  -7  435.56   21.11
  -1 -11   7  375.90   23.93
  -1  11   7  396.43   20.20
   0 -11   7   49.45   10.33
   0 -11  -7   57.60    7.38
   0 -11  -7   42.29    6.19
   0 -11   7   43.66    7.50
   0 -11  -7   43.00    4.68
   1 -11   7  518.96   29.46
  -1 -11  -7  483.30   23.60
   1 -11   7  472.13   27.18
  -1 -11  -7  503.13   23.88
   2 -11   7  226.84   17.64
   2 -11   7  226.85   17.84
  -2 -11  -7  216.55   13.71
  -3 -11  -7  104.02    9.30
   3 -11   7  102.00   13.30
   3 -11   7   72.43   13.48
  -3  11  -7   80.02   12.29
  -3  11  -7  106.75   12.31
   4 -11   7  679.46   36.03
   4 -11   7  696.02   37.19
  -4 -11  -7  642.85   31.82
  -4  11  -7  723.67   36.47
  -4  11  -7  652.18   35.86
   5 -11   7   75.41   13.80
   5 -11   7   53.13   10.19
  -5 -11  -7   58.46    9.65
  -6 -11  -7   34.03    7.30
   6 -11   7   20.41    7.01
  -6  11  -7   26.50    7.73
  -7 -11  -7  106.60   15.12
   7 -11   7  126.28   18.07
  -7  11  -7  107.40   15.94
   8 -11   7   32.85    9.54
  -8  11  -7   27.07   10.43
   9 -12  -7   -7.73    7.68
  -9 -12   7   -4.41    8.70
   8 -12  -7  158.50   18.26
  -8 -12   7  188.68   18.61
   8  12  -7  196.39   12.91
   7 -12  -7   26.61    7.39
  -7 -12   7   38.82    9.64
  -7  12   7   30.68    6.62
   7  12  -7   33.93    5.33
   7  12  -7   23.85    9.65
  -6 -12   7  292.93   21.91
   6 -12  -7  322.86   23.57
   6  12  -7  298.84   16.86
   6  12  -7  306.32   23.63
  -6  12   7  291.89   23.49
  -5 -12   7   24.58    8.56
  -5 -12   7   18.46    7.62
   5 -12  -7   21.17    6.08
   5 -12  -7   29.53    7.63
   5  12  -7   31.74    6.62
  -5  12   7   34.66    8.45
   5  12  -7   26.45    8.11
   4 -12  -7   21.92    6.46
  -4 -12   7   22.73    6.36
  -4 -12   7   20.82    7.74
   4  12  -7   21.62    4.16
   4  12  -7   18.82    6.94
  -4  12   7   26.21    6.71
  -3 -12   7  133.66   16.94
  -3 -12   7  168.87   16.27
   3 -12  -7  171.99   14.43
   3 -12  -7  176.19   12.57
  -3  12   7  195.06   15.27
   3  12  -7  180.78   16.01
  -2 -12   7  735.81   42.79
   2 -12  -7  890.10   39.16
  -2 -12   7  853.37   41.69
   2 -12  -7  858.08   37.29
   2  12  -7  858.28   41.30
  -2  12   7  877.98   38.83
  -1 -12   7   13.62    6.21
   1 -12  -7    7.36    3.25
   1 -12  -7   12.54    4.75
   1 -12  -7    9.75    2.80
  -1  12   7    2.76    3.38
   0 -12  -7   93.26    8.76
   0 -12  -7   82.37    9.85
   0 -12   7  100.39   13.23
  -1 -12  -7   41.77    8.46
   1 -12   7   47.20    9.39
  -2 -12  -7  448.46   23.39
   2 -12   7  462.61   27.45
  -2 -12  -7  444.37   23.42
   2 -12   7  441.21   29.01
  -2  12  -7  463.31   26.20
  -3 -12  -7   31.45    5.69
   3 -12   7   28.55    8.75
   3 -12   7   44.02    9.52
  -3  12  -7   32.94    8.53
  -3  12  -7   26.86    6.77
  -4 -12  -7   40.65    8.79
   4 -12   7   31.68    8.59
   4 -12   7   30.31    9.11
  -4  12  -7   35.72    9.58
  -4  12  -7   54.78    9.38
   5 -12   7    4.50    7.03
  -5  12  -7   -0.64    5.95
   6 -12   7  100.02   17.71
  -6 -12  -7  125.33   15.39
  -6  12  -7  113.92   13.70
  -7 -12  -7   40.63   10.92
   7 -12   7   28.33    9.43
  -8 -12  -7  670.69   36.39
  -9 -13   7    1.48   13.29
  -9  13   7   10.81    7.92
  -8 -13   7   43.84   11.21
  -8  13   7   59.18    9.79
  -7 -13   7   38.88    7.82
   7 -13  -7   18.83    7.00
   7  13  -7   27.29    4.62
  -7  13   7   15.78    6.03
  -6 -13   7  256.06   23.36
   6 -13  -7  290.70   20.22
   6  13  -7  231.05   23.02
  -6  13   7  261.52   24.00
   6  13  -7  253.50   15.27
   5 -13  -7    9.28    7.61
   5 -13  -7    6.83    5.53
  -5 -13   7    4.71    6.51
   5  13  -7    0.83    7.76
  -5  13   7   -2.69    7.53
   5  13  -7    9.23    3.69
   4 -13  -7  540.48   30.27
   4 -13  -7  493.92   27.19
  -4 -13   7  518.77   32.49
  -4 -13   7  601.98   33.52
   4  13  -7  528.09   26.09
  -4  13   7  538.64   30.08
   4  13  -7  523.27   31.08
  -3 -13   7  186.26   17.67
  -3 -13   7  173.74   17.60
   3 -13  -7  184.18   16.25
   3 -13  -7  176.26   13.00
  -3  13   7  187.78   15.90
   3  13  -7  192.97   18.01
   2 -13  -7  276.06   18.61
  -2 -13   7  266.65   22.30
  -2 -13   7  273.23   21.26
  -2  13   7  283.14   18.01
   1 -13  -7  130.86   11.49
  -1 -13   7  155.81   16.24
   1 -13  -7  137.80   13.27
  -1 -13   7  148.25   15.30
  -1  13   7  132.79   11.08
   0 -13  -7    6.92    4.00
   0 -13   7   -0.19    6.51
   0 -13  -7   10.43    4.87
   0 -13   7    8.26    6.99
   1 -13   7    0.30    6.46
  -1 -13  -7    2.58    3.73
   1 -13   7    1.71    6.02
  -1 -13  -7    7.00    4.80
  -1  13  -7    7.02    5.37
   2 -13   7  388.24   26.12
  -2 -13  -7  382.58   21.87
  -2 -13  -7  380.28   22.13
   2 -13   7  402.07   26.25
  -2  13  -7  385.87   24.46
   3 -13   7   -2.90    7.96
  -3 -13  -7    1.47    4.53
  -3  13  -7    5.11    6.96
   4 -13   7  205.91   20.59
  -4 -13  -7  262.29   16.05
  -4  13  -7  217.61   19.80
   5 -13   7    3.71    8.33
  -5 -13  -7   -5.67    6.55
  -5  13  -7    1.47    6.28
  -6 -13  -7   48.76    8.77
   6 -13   7   55.06   10.06
  -6  13  -7   68.46   13.98
  -7 -13  -7   36.55    9.75
   7 -13   7   39.58   11.08
  -7  13  -7   28.90   11.38
  -8 -14   7  540.61   38.56
  -7 -14   7   29.05   10.42
  -6 -14   7  213.90   18.35
   6  14  -7  229.56   13.90
  -5 -14   7  204.30   21.41
   5  14  -7  180.59   12.55
  -5  14   7  189.27   21.23
   4 -14  -7    5.38    8.12
  -4 -14   7    1.97    7.94
  -4  14   7    5.17    7.29
   4  14  -7   -0.08    3.87
   4  14  -7    4.30    8.36
  -3 -14   7   81.94   13.40
   3 -14  -7   81.26   14.07
  -3  14   7   68.34   12.86
  -2 -14   7  584.35   32.48
   2 -14  -7  581.61   30.87
   2 -14  -7  574.22   30.06
  -2  14   7  526.41   28.38
   1 -14  -7  134.27   13.29
   1 -14  -7  110.79   14.05
  -1 -14   7  134.44   13.71
   0 -14  -7  350.08   21.71
   0 -14  -7  361.70   20.15
   0 -14   7  359.73   23.89
   0  14  -7  358.20   22.10
   1 -14   7  158.10   16.94
  -1 -14  -7  126.53   11.09
  -1 -14  -7  146.95   14.35
  -1  14  -7  154.18   15.59
  -2 -14  -7  434.60   25.03
   2 -14   7  401.50   30.18
  -2 -14  -7  437.94   23.31
  -2  14  -7  452.58   27.55
  -3 -14  -7  404.24   24.50
  -3 -14  -7  363.40   24.10
   3 -14   7  397.82   29.19
  -4 -14  -7  157.17   17.09
   4 -14   7  156.08   17.24
  -5 -14  -7    0.98    7.24
   5 -14   7  -12.65    9.00
  -5  14  -7    2.72    7.01
   6 -14   7  126.78   21.46
  -6 -14  -7  150.07   18.96
  -6  14  -7  107.39   19.90
  -7 -15   7  381.40   31.81
  -6 -15   7  105.84   21.59
  -5 -15   7  155.41   19.59
   5  15  -7  124.99   10.52
  -5  15   7   85.55   14.06
  -4 -15   7  715.90   38.66
  -4  15   7  710.92   37.88
   4  15  -7  671.76   32.21
   3 -15  -7  157.23   19.45
   3 -15  -7  163.59   18.59
  -3 -15   7  167.15   19.35
   3  15  -7  152.14   12.26
  -3  15   7  138.51   16.19
   2 -15  -7  168.10   18.76
  -2 -15   7  121.39   19.28
   2 -15  -7  121.09   13.84
  -2  15   7  176.49   14.98
   1 -15  -7  391.31   24.90
   1 -15  -7  388.60   24.28
  -1 -15   7  364.62   28.87
   1  15  -7  401.97   23.65
   0 -15   7    1.26    8.64
   0 -15  -7   15.28    7.44
   0 -15  -7   24.41    7.14
   0  15  -7    9.25    6.86
  -1 -15  -7  114.39   15.69
   1 -15   7  142.25   19.42
  -1 -15  -7   92.58   14.97
  -1  15  -7  130.49   17.16
  -2 -15  -7  261.15   19.94
   2 -15   7  229.89   20.68
  -2 -15  -7  207.29   19.34
  -2  15  -7  175.45   24.25
  -3 -15  -7    7.24    8.47
  -3 -15  -7   -0.97    7.98
   3 -15   7  -14.70    8.90
  -4 -15  -7  453.24   29.01
   4 -15   7  388.62   27.86
  -4 -15  -7  307.96   25.42
   5 -15   7    9.16   11.35
  -5 -15  -7   -2.02    8.88
  -6 -16   7   -2.94   14.69
  -5 -16   7  276.84   28.78
  -4 -16   7   -3.12   10.23
   4  16  -7    6.18    4.76
  -3 -16   7  343.29   26.87
   3 -16  -7  377.26   24.76
   3  16  -7  326.39   19.72
  -2 -16   7  289.13   24.56
   2 -16  -7  340.79   23.65
   2  16  -7  308.82   20.58
   1 -16  -7  151.76   21.17
   1 -16  -7  174.82   20.79
  -1 -16   7  174.71   20.41
   1  16  -7  183.62   17.32
   0 -16   7  168.99   20.63
   0 -16  -7  173.09   20.03
   0  16  -7  165.51   18.29
  -1 -16  -7   56.24   10.73
   1 -16   7   46.65   10.64
  -1  16  -7   55.20   11.98
  -2 -16  -7  192.61   23.24
  -2 -16  -7  259.65   24.02
   2 -16   7  229.04   23.18
   3 -16   7  292.01   27.59
  -3 -16  -7  275.98   32.58
  -3 -16  -7  321.33   25.58
  -4 -16  -7   79.66   12.80
   4 -16   7   55.40   14.24
  -4 -17   7   55.54   16.12
   4 -17  -7   91.76   17.47
  -3 -17   7   39.43   13.55
   3 -17  -7   58.77   11.60
  -2 -17   7   13.67   11.33
   2 -17  -7   -5.53    8.62
   1 -17  -7  235.30   19.88
  -1 -17   7  161.38   24.73
   0 -17  -7   25.79    9.16
   0 -17   7   37.06   12.43
   1 -17   7  271.33   27.72
  -1 -17  -7  333.57   25.35
   2 -17   7    6.44   13.64
 -12   0   8   16.96    7.13
  12   0  -8   31.82    8.96
  11   0  -8    9.71    5.72
  10   0  -8  299.12   21.31
  10   0  -8  277.71   24.95
 -10   0   8  294.80   20.05
 -10   0   8  289.41   24.12
   9   0  -8    1.88    4.57
  -9   0   8    1.79    6.36
  -9   0   8   -2.31    3.61
   9   0  -8    6.21    6.30
   8   0  -8 1338.48   59.71
  -8   0   8 1419.01   61.57
   8   0  -8 1389.64   62.07
  -8   0   8 1324.72   58.41
  -7   0   8    0.04    4.29
  -7   0   8    3.70    2.98
   7   0  -8   -0.32    2.90
   7   0  -8    1.62    4.29
  -6   0   8  180.91   14.07
   6   0  -8  173.98   13.87
  -6   0   8  160.22   11.24
   6   0  -8  160.12   12.49
   5   0  -8   -3.70    2.72
  -5   0   8    2.76    1.81
  -5   0   8   -2.76    2.85
   5   0  -8    0.57    2.11
  -4   0   8  197.28   11.06
   4   0  -8  211.38   12.99
  -4   0   8  192.43   13.24
   4   0  -8  207.96   12.98
   3   0  -8    1.64    1.72
   3   0  -8    0.09    1.42
  -3   0   8    2.96    1.27
   2   0  -8  440.36   21.48
   2   0  -8  441.99   19.85
  -2   0   8  424.63   18.04
  -2   0   8  433.37   18.08
   1   0  -8    2.01    1.14
   0   0  -8 2474.64   93.47
   0   0  -8 2449.47   93.21
  -1   0  -8    0.98    1.32
  -1   0  -8    1.00    0.92
  -2   0  -8  215.55   10.85
  -3   0  -8    1.08    1.40
   4   0   8    1.82    0.99
  -4   0  -8    2.09    1.75
   5   0   8    1.47    1.46
  -5   0  -8   -0.55    2.17
   5   0   8    1.14    1.70
  -6   0  -8  409.68   21.76
   6   0   8  402.07   18.43
  -6   0  -8  440.42   23.89
   6   0   8  419.63   19.00
  -7   0  -8    5.68    5.03
   7   0   8    0.28    2.30
   7   0   8    0.04    2.85
  -7   0  -8    1.72    4.17
   8   0   8  228.14   12.53
  -8   0  -8  218.91   16.55
   8   0   8  176.94   13.14
  -8   0  -8  249.59   19.66
  -9   0  -8   -9.17    9.28
  -9   0  -8   -7.20    5.76
   9   0   8   -4.85    4.94
   9   0   8   -5.29    3.77
 -10   0  -8  749.08   38.97
  10   0   8  664.09   34.27
 -12  -1   8  146.32   16.71
  12  -1  -8  171.58   17.13
 -12   1   8  184.47   16.96
  11  -1  -8    7.89    6.20
  11   1  -8    2.11    6.44
 -10  -1   8   91.79   12.73
  10  -1  -8   84.97   17.48
 -10  -1   8   91.91   17.25
  10  -1  -8  112.32   13.21
 -10   1   8   97.24   12.50
  10   1  -8   77.27   13.20
 -10   1   8  108.39   18.69
  10   1  -8   82.55   17.57
   9  -1  -8  181.66   15.70
   9  -1  -8  173.05   18.01
  -9  -1   8  178.67   17.54
  -9  -1   8  138.75   12.79
  -9   1   8  173.74   16.84
   9   1  -8  165.53   14.60
   9   1  -8  160.33   18.06
  -9   1   8  156.30   13.75
  -8  -1   8   50.02    8.69
  -8  -1   8   72.02   10.88
   8  -1  -8   61.12    9.13
   8  -1  -8   57.77   11.81
  -8   1   8   83.10   12.55
  -8   1   8   51.31    7.22
   8   1  -8   74.71   10.15
   8   1  -8   59.92   11.96
   7  -1  -8  281.61   19.14
   7  -1  -8  233.67   16.69
  -7  -1   8  292.45   19.06
  -7  -1   8  262.06   16.41
  -7   1   8  300.37   19.37
   7   1  -8  296.84   17.66
  -7   1   8  277.44   16.27
   7   1  -8  304.55   19.88
   6  -1  -8 1499.70   63.88
  -6  -1   8 1547.26   64.24
  -6  -1   8 1461.87   61.89
   6  -1  -8 1524.61   63.64
   6   1  -8 1544.69   64.24
  -6   1   8 1418.68   61.18
   6   1  -8 1479.95   63.43
  -6   1   8 1540.19   64.45
  -5  -1   8    3.50    2.95
   5  -1  -8    4.28    2.54
   5  -1  -8    2.62    3.10
  -5  -1   8    3.45    2.12
  -5   1   8    0.57    1.72
   5   1  -8    1.78    2.32
   5   1  -8    2.40    3.18
  -5   1   8   -2.35    2.67
  -4  -1   8  609.78   27.92
   4  -1  -8  643.52   28.96
   4  -1  -8  623.57   29.89
  -4   1   8  631.93   27.25
   4   1  -8  618.23   29.65
  -4   1   8  662.76   30.58
   4   1  -8  661.83   29.78
  -3  -1   8  226.35   11.92
   3  -1  -8  230.30   12.48
   3  -1  -8  235.20   13.80
  -3   1   8  226.57   11.00
   3   1  -8  240.81   13.50
   3   1  -8  239.94   13.99
   2  -1  -8  908.01   39.37
  -2  -1   8  905.40   36.62
   2  -1  -8  939.54   37.09
  -2  -1   8  927.05   36.75
   2   1  -8  864.70   37.91
  -2   1   8  920.89   34.60
  -2   1   8  917.69   34.63
[truncated: 304,102 more chars]
