# Supplementary material for: Crystal structure and Hirshfeld surface analysis of tri­chlorido­(1,10-phenanthroline-κ2N,N′)phenyltin(IV)
Source: Acta Crystallogr E Crystallogr Commun. 2024 Sep 24;80(Pt 10):1039–43. doi: 10.1107/S2056989024009150 (PMC11451494; doi:10.1107/S2056989024009150)
Supplement: Supplementary file 2 [file e-80-01039-Isup2.hkl]

data_I                                                                          
_shelx_title ' import_a.res in P2(1)/n'                                         
_shelx_refln_list_code          4                                               
_shelx_F_calc_maximum      242.49                                               
_exptl_crystal_F_000       944.00                                               
_reflns_d_resolution_high  0.7500                                               
                                                                                
loop_                                                                           
 _space_group_symop_operation_xyz                                               
 'x, y, z'                                                                      
 '-x+1/2, y+1/2, -z+1/2'                                                        
 '-x, -y, -z'                                                                   
 'x-1/2, -y-1/2, z-1/2'                                                         
                                                                                
_cell_length_a     9.1085                                                       
_cell_length_b    13.1958                                                       
_cell_length_c    14.9869                                                       
_cell_angle_alpha  90.000                                                       
_cell_angle_beta  102.261                                                       
_cell_angle_gamma  90.000                                                       
                                                                                
_shelx_F_squared_multiplier     1.000                                           
                                                                                
loop_                                                                           
 _refln_index_h                                                                 
 _refln_index_k                                                                 
 _refln_index_l                                                                 
 _refln_F_squared_calc                                                          
 _refln_F_squared_meas                                                          
 _refln_F_squared_sigma                                                         
 _refln_observed_status                                                         
   2   0   0       2302.23       2114.29        44.39 o                         
   4   0   0        422.57        408.58        23.04 o                         
   6   0   0       3379.05       3277.44        77.27 o                         
   8   0   0       8666.57       8977.86       189.98 o                         
  10   0   0       2770.66       2847.52        97.83 o                         
   1   1   0       7740.45       7299.85       103.86 o                         
   2   1   0      12389.84      11767.00       157.15 o                         
   3   1   0        217.71        257.39         7.60 o                         
   4   1   0      18890.87      17821.30       256.57 o                         
   5   1   0         59.35         62.75         6.66 o                         
   6   1   0      19183.41      19261.41       263.37 o                         
   7   1   0          3.94         17.82         5.99 o                         
   8   1   0       3267.25       3276.40        63.26 o                         
   9   1   0        383.11        377.16        24.72 o                         
  10   1   0       1599.45       1681.69        51.02 o                         
  11   1   0         70.35         49.87        19.56 o                         
   0   2   0      19505.49      18913.64       741.00 o                         
   1   2   0        967.89        990.38        22.59 o                         
   2   2   0        408.60        359.19         9.22 o                         
   3   2   0        333.79        318.39         9.10 o                         
   4   2   0        213.02        258.79         8.84 o                         
   5   2   0       8988.34       9446.08       133.46 o                         
   6   2   0       6812.05       6927.91       102.79 o                         
   7   2   0         27.25         26.23         5.94 o                         
   8   2   0       2469.34       2510.03        57.14 o                         
   9   2   0        639.03        626.28        30.27 o                         
  10   2   0       2295.74       2357.11        61.43 o                         
  11   2   0         82.72         53.65        21.30 o                         
   1   3   0      14134.13      12863.00       198.11 o                         
   2   3   0       2992.52       2924.03        42.65 o                         
   3   3   0         46.45         62.63         4.12 o                         
   4   3   0       1873.06       2119.65        35.54 o                         
   5   3   0         63.86         46.96         4.95 o                         
   6   3   0       2546.61       2604.96        48.49 o                         
   7   3   0       3195.87       3194.83        55.67 o                         
   8   3   0         21.76          7.63         9.15 o                         
   9   3   0       3516.74       3475.41        88.95 o                         
  10   3   0          2.88         28.95        17.69 o                         
  11   3   0       1522.48       1538.50        62.97 o                         
   0   4   0       2317.25       2404.19        58.24 o                         
   1   4   0       2255.68       2192.62        42.47 o                         
   2   4   0       3110.10       3163.43        49.98 o                         
   3   4   0      16293.63      15834.78       213.11 o                         
   4   4   0       2371.14       2361.28        38.99 o                         
   5   4   0      12946.47      12709.54       176.39 o                         
   6   4   0        489.86        482.33        17.19 o                         
   7   4   0        200.21        179.71        13.24 o                         
   8   4   0         81.04         52.75        11.34 o                         
   9   4   0        525.34        517.39        33.96 o                         
  10   4   0         42.17         54.99        18.95 o                         
  11   4   0       2566.30       2537.09        84.01 o                         
   1   5   0      23418.69      22064.11       371.27 o                         
   2   5   0        235.61        333.23        20.95 o                         
   3   5   0       3163.12       3102.91        55.32 o                         
   4   5   0      17497.11      17535.73       253.86 o                         
   5   5   0       3177.76       3309.31        56.96 o                         
   6   5   0        720.75        756.63        23.50 o                         
   7   5   0       5387.87       5459.41       100.26 o                         
   8   5   0        672.93        694.36        28.83 o                         
   9   5   0       6271.85       6544.40       131.47 o                         
  10   5   0        556.49        561.89        35.21 o                         
  11   5   0        470.13        399.01        35.14 o                         
   0   6   0      13825.04      13561.18       299.48 o                         
   1   6   0       7784.15       7502.33       132.06 o                         
   2   6   0       1809.43       1576.60        30.97 o                         
   3   6   0      13419.96      13145.67       207.55 o                         
   4   6   0       1001.19        959.41        23.65 o                         
   5   6   0       6002.23       5887.62       100.35 o                         
   6   6   0        367.96        410.21        18.19 o                         
   7   6   0       2939.58       2866.47        98.05 o                         
   8   6   0       8118.82       8086.04       172.83 o                         
   9   6   0        185.27        165.39        19.53 o                         
  10   6   0        883.19        778.62        42.74 o                         
  11   6   0       4819.37       4775.43       139.34 o                         
   1   7   0      11527.33      11590.76       201.29 o                         
   2   7   0       1491.60       1571.64        30.81 o                         
   3   7   0       1630.98       1704.05        46.13 o                         
   4   7   0       9249.87       9373.79       170.24 o                         
   5   7   0       1455.06       1533.48        40.97 o                         
   6   7   0       1207.75       1258.99        38.15 o                         
   7   7   0       7081.40       7267.12       128.46 o                         
   8   7   0         55.40         68.31        13.08 o                         
   9   7   0        194.36        197.40        22.62 o                         
  10   7   0       1411.81       1469.83       111.23 o                         
   0   8   0       1181.34       1208.33        38.72 o                         
   1   8   0       2079.04       2046.58        40.62 o                         
   2   8   0      10666.00      10883.62       191.24 o                         
   3   8   0       1093.69       1181.43        38.98 o                         
   4   8   0          2.88         16.09         6.85 o                         
   5   8   0       1229.45       1236.75        36.99 o                         
   6   8   0       1708.07       1752.21        47.55 o                         
   7   8   0         14.99          5.78        11.89 o                         
   8   8   0       6138.46       6062.55       175.35 o                         
   9   8   0          6.63        -14.66        17.93 o                         
  10   8   0        775.76        659.92        61.99 o                         
   1   9   0        533.24        577.41        18.13 o                         
   2   9   0       7752.18       7812.69       129.87 o                         
   3   9   0         88.94         68.56         8.49 o                         
   4   9   0       6154.09       6291.67       121.94 o                         
   5   9   0          0.28         -2.26         9.45 o                         
   6   9   0        363.09        388.55        24.53 o                         
   7   9   0         42.09         35.47        12.57 o                         
   8   9   0       1408.06       1315.04        48.76 o                         
   9   9   0        335.42        289.15        37.14 o                         
  10   9   0       1254.60       1143.82        62.97 o                         
   0  10   0        135.19        133.83        19.01 o                         
   1  10   0        101.22         99.01         8.78 o                         
   2  10   0       3659.28       3699.53        74.76 o                         
   3  10   0       7073.25       6908.76       148.81 o                         
   4  10   0        197.42        222.20        20.28 o                         
   5  10   0       1157.97       1024.67        41.20 o                         
   6  10   0       1749.74       1709.18        50.15 o                         
   7  10   0        527.91        520.21        32.54 o                         
   8  10   0       2753.55       2916.44        93.52 o                         
   9  10   0        264.42        205.31        26.20 o                         
   1  11   0       2824.68       2861.26        57.47 o                         
   2  11   0       5220.40       5198.05        93.11 o                         
   3  11   0       4157.35       4305.12        91.93 o                         
   4  11   0       1421.44       1463.07        61.20 o                         
   5  11   0       4719.65       4603.05        98.29 o                         
   6  11   0          9.59         11.59        14.74 o                         
   7  11   0       3623.70       3696.08        88.65 o                         
   8  11   0        341.23        278.41        56.94 o                         
   9  11   0       3427.46       3308.01       260.55 o                         
   0  12   0       1432.89       1365.55       102.79 o                         
   1  12   0       1466.88       1471.57        39.85 o                         
   2  12   0       3668.88       3701.99       143.53 o                         
   3  12   0      14173.61      14778.93       300.25 o                         
   4  12   0         50.37         22.52        12.22 o                         
   5  12   0       2059.44       2091.37        66.21 o                         
   6  12   0        590.57        633.08        38.47 o                         
   7  12   0        618.65        792.38        57.29 o                         
   8  12   0        266.41        422.08        56.89 o                         
   1  13   0       5367.08       5496.70       101.35 o                         
   2  13   0          0.33         16.56        11.70 o                         
   3  13   0       3091.98       2844.28        80.57 o                         
   4  13   0        217.13        157.40        17.96 o                         
   5  13   0       1424.73       1456.01        58.26 o                         
   6  13   0        234.24        218.95        27.40 o                         
   7  13   0       4373.25       4291.60       157.87 o                         
   0  14   0        145.12        137.24        19.74 o                         
   1  14   0        177.01        122.29        18.23 o                         
   2  14   0        258.15        214.66        23.76 o                         
   3  14   0       4032.99       3988.12        92.61 o                         
   4  14   0        497.69        487.03        34.88 o                         
   5  14   0       1529.18       1571.73        60.88 o                         
   6  14   0        309.02        265.41        36.19 o                         
   7  14   0        386.03        394.40        51.14 o                         
   1  15   0       1125.12       1050.39        36.30 o                         
   2  15   0       1345.87       1386.06        50.84 o                         
   3  15   0        379.57        430.55        40.31 o                         
   4  15   0        336.64        362.78        43.26 o                         
   5  15   0         71.71         85.49        29.85 o                         
   6  15   0        385.60        309.23        36.01 o                         
   0  16   0       3710.09       4014.04       140.54 o                         
   1  16   0        196.24        141.20        20.39 o                         
   2  16   0       1327.14       1429.97       122.42 o                         
   3  16   0        324.03        233.60        43.08 o                         
   4  16   0        195.40        118.43        29.87 o                         
   1  17   0        124.88        110.18        29.00 o                         
   2  17   0       1863.26       1856.51        79.90 o                         
   3  17   0         33.96         42.08        29.60 o                         
 -11   0   1       4690.94       4638.21       144.32 o                         
  -9   0   1       5509.68       5691.36       132.49 o                         
  -7   0   1       1252.15       1177.59        71.78 o                         
  -5   0   1      51094.24      49314.20       922.11 o                         
  -3   0   1      11166.95      10549.36       202.78 o                         
  -1   0   1         90.96        147.21         5.68 o                         
   1   0   1       7556.92       7335.79       194.89 o                         
   3   0   1      43417.05      39989.89      1489.05 o                         
   5   0   1      58800.04      55244.95      1190.79 o                         
   7   0   1        144.30        171.84        24.09 o                         
   9   0   1        342.11        345.42        35.45 o                         
  11   0   1       2509.64       2460.67       105.97 o                         
 -11   1   1       1504.22       1479.73        57.74 o                         
 -10   1   1        468.46        507.19        30.55 o                         
  -9   1   1       3864.34       3913.26        78.73 o                         
  -8   1   1        149.22        117.27        13.92 o                         
  -7   1   1      15628.65      15939.70       222.76 o                         
  -6   1   1       3355.80       3423.92        56.83 o                         
  -5   1   1       1657.39       1664.32        31.09 o                         
  -4   1   1       1858.92       1942.89        32.99 o                         
  -3   1   1       1272.60       1405.85        24.02 o                         
  -2   1   1       2421.63       2690.14        42.08 o                         
   1   1   1      48615.59      43651.26       946.57 o                         
   2   1   1         31.67         69.27         3.95 o                         
   3   1   1       1453.14       1412.22        25.57 o                         
   4   1   1        997.97        984.96        25.61 o                         
   5   1   1       2590.76       2689.58        47.68 o                         
   6   1   1       1040.82       1195.30        30.92 o                         
   7   1   1       7039.71       7045.62       152.92 o                         
   8   1   1        118.38         88.72        11.39 o                         
   9   1   1       7709.15       7905.65       142.46 o                         
  10   1   1         21.09         16.31        17.65 o                         
  11   1   1        582.54        464.75        37.95 o                         
 -11   2   1        983.78        945.14        51.60 o                         
 -10   2   1       1599.84       1541.69        48.94 o                         
  -9   2   1       2089.45       2119.76        49.08 o                         
  -8   2   1         55.00         57.47         8.47 o                         
  -7   2   1       1085.28       1110.77        26.96 o                         
  -6   2   1        665.23        748.57        20.00 o                         
  -5   2   1       9853.12      10026.92       141.10 o                         
  -4   2   1         26.25         25.34         3.31 o                         
  -3   2   1       9769.17       9578.27       131.20 o                         
  -2   2   1       8952.65       8539.12       115.81 o                         
  -1   2   1       5726.44       5686.15        98.04 o                         
   0   2   1      28767.01      26820.49       510.24 o                         
   1   2   1        165.72        204.28         7.96 o                         
   2   2   1        709.31        887.84        17.90 o                         
   3   2   1       3941.30       3926.66        61.00 o                         
   4   2   1         19.68         29.69         4.86 o                         
   5   2   1      15277.05      15055.43       238.67 o                         
   6   2   1         13.89         25.09         6.19 o                         
   7   2   1        288.63        321.43        18.07 o                         
   8   2   1       1083.42       1084.62        34.57 o                         
   9   2   1          1.02          0.61        16.09 o                         
  10   2   1        932.84        984.53        39.61 o                         
  11   2   1       2535.79       2594.56        76.77 o                         
 -11   3   1        170.10        109.92        22.39 o                         
 -10   3   1       1956.00       1916.74        55.33 o                         
  -9   3   1        351.12        410.67        28.61 o                         
  -8   3   1         19.73         15.29         7.97 o                         
  -7   3   1       2189.14       2286.79        43.61 o                         
  -6   3   1      12967.25      12703.93       187.35 o                         
  -5   3   1       1007.96       1024.09        24.18 o                         
  -4   3   1       5137.46       5019.02        78.91 o                         
  -3   3   1          0.33          6.27         1.96 o                         
  -2   3   1          7.27         16.56         2.45 o                         
  -1   3   1      18991.81      17551.20       268.40 o                         
   0   3   1          0.43          4.22         1.58 o                         
   1   3   1        883.59        837.25        20.38 o                         
   2   3   1       2036.45       2024.22        35.69 o                         
   3   3   1       3391.40       3429.28        59.12 o                         
   4   3   1      14086.95      13879.19       218.84 o                         
   5   3   1       2804.64       2997.21        57.04 o                         
   6   3   1       2954.01       2956.05        58.76 o                         
   7   3   1       1962.66       2037.72        51.56 o                         
   8   3   1        506.43        325.86        23.84 o                         
   9   3   1        125.04        130.44        16.28 o                         
  10   3   1        343.88        330.77        30.85 o                         
  11   3   1        455.66        364.25        33.78 o                         
 -11   4   1        135.70        104.25        22.81 o                         
 -10   4   1       2816.19       2885.22        74.50 o                         
  -9   4   1         82.89         58.31        10.88 o                         
  -8   4   1       9134.22       9456.45       140.87 o                         
  -7   4   1        973.69        971.98        27.00 o                         
  -6   4   1       5520.79       5453.01        93.51 o                         
  -5   4   1        748.57        849.90        20.05 o                         
  -4   4   1       1023.78       1058.38        21.47 o                         
  -3   4   1        144.32        209.07         9.10 o                         
  -2   4   1       8043.54       7758.17       114.45 o                         
  -1   4   1          7.39         15.67         2.90 o                         
   0   4   1      19516.63      18284.81       397.38 o                         
   1   4   1       5668.63       5755.36       113.72 o                         
   2   4   1       3172.87       3100.62        58.84 o                         
   3   4   1       7099.52       7380.65       119.20 o                         
   4   4   1        151.49        184.39         9.50 o                         
   5   4   1          1.17         11.83         4.51 o                         
   6   4   1       7261.37       7548.28       140.78 o                         
   7   4   1         12.44          6.69         7.53 o                         
   8   4   1       4421.06       4351.47        88.89 o                         
   9   4   1          5.04         19.82        14.44 o                         
  10   4   1       3843.35       3948.00        92.73 o                         
  11   4   1        731.84        758.30        59.34 o                         
 -11   5   1         58.55         73.80        23.36 o                         
 -10   5   1       2386.25       2423.69        67.89 o                         
  -9   5   1       3395.27       3392.16        75.11 o                         
  -8   5   1         80.38         62.14         9.27 o                         
  -7   5   1        441.22        481.65        23.04 o                         
  -6   5   1       7065.00       7191.04       106.78 o                         
  -5   5   1       6061.47       5901.01        88.00 o                         
  -4   5   1      11785.93      11791.60       163.07 o                         
  -3   5   1       2432.62       2601.81        49.21 o                         
  -2   5   1      23120.66      21820.55       360.52 o                         
  -1   5   1       2125.49       2198.05        39.91 o                         
   0   5   1         17.65         24.32         3.23 o                         
   1   5   1       4947.97       4993.14        81.83 o                         
   2   5   1       5214.21       5151.99        93.89 o                         
   3   5   1       2352.48       2620.24        53.82 o                         
   4   5   1      26377.06      26017.45       402.13 o                         
   5   5   1        118.57        110.08        10.17 o                         
   6   5   1       5038.67       4963.77        93.52 o                         
   7   5   1       1140.66       1083.87        31.25 o                         
   8   5   1        168.08        134.08        14.73 o                         
   9   5   1       7542.11       7895.36       188.27 o                         
  10   5   1       1393.31       1509.17        57.53 o                         
  11   5   1          2.52         -5.56        21.17 o                         
 -11   6   1       2079.86       1936.61        70.38 o                         
 -10   6   1         77.21         77.71        20.91 o                         
  -9   6   1         44.25         32.86        13.40 o                         
  -8   6   1       9222.17       9340.61       149.18 o                         
  -7   6   1        323.16        341.70        19.91 o                         
  -6   6   1       2359.54       2417.71        43.88 o                         
  -5   6   1       4824.11       4631.98        86.53 o                         
  -4   6   1        133.03        149.47         8.69 o                         
  -3   6   1      15863.72      16764.84       243.11 o                         
  -2   6   1       3762.43       3749.86        65.95 o                         
  -1   6   1        304.00        308.28        18.51 o                         
   0   6   1      24200.87      23942.60       403.32 o                         
   1   6   1        732.28        854.54        21.90 o                         
   2   6   1      21902.27      21811.32       369.84 o                         
   3   6   1      18057.28      17950.81       308.01 o                         
   4   6   1       1506.93       1619.43        39.61 o                         
   5   6   1       3701.35       3793.69        69.81 o                         
   6   6   1      12075.69      12305.25       201.07 o                         
   7   6   1         83.94         49.60         9.46 o                         
   8   6   1       3889.17       3893.79        92.55 o                         
   9   6   1       2139.45       2211.10        57.17 o                         
  10   6   1        680.51        816.22        41.48 o                         
  11   6   1         78.07         45.73        30.85 o                         
 -11   7   1          9.71         19.26        25.26 o                         
 -10   7   1        928.71        881.40        45.54 o                         
  -9   7   1       1528.61       1662.83        51.99 o                         
  -8   7   1        384.20        344.15        23.26 o                         
  -7   7   1       1352.87       1354.18        36.02 o                         
  -6   7   1       1879.17       1890.96        42.55 o                         
  -5   7   1       2050.02       2058.73        40.92 o                         
  -4   7   1       4234.27       4329.31        79.34 o                         
  -3   7   1       5275.45       5434.66        86.03 o                         
  -2   7   1      17021.53      16362.73       281.82 o                         
  -1   7   1       4637.96       4714.05        89.03 o                         
   0   7   1        661.34        631.93        16.80 o                         
   1   7   1      18957.23      18798.85       292.09 o                         
   2   7   1       5565.34       5634.56       118.20 o                         
   3   7   1        961.24       1019.80        28.34 o                         
   4   7   1       2898.19       2880.92        62.18 o                         
   5   7   1          5.16         16.63         6.36 o                         
   6   7   1       3137.35       3246.57        64.03 o                         
   7   7   1       1291.29       1342.49        35.92 o                         
   8   7   1        333.31        264.46        20.50 o                         
   9   7   1       4656.79       4751.75       102.59 o                         
  10   7   1       1724.92       1633.37        71.81 o                         
 -10   8   1          7.36          0.67        21.80 o                         
  -9   8   1          7.28         32.15        18.96 o                         
  -8   8   1       2419.83       2468.06        67.40 o                         
  -7   8   1        525.74        555.14        33.37 o                         
  -6   8   1        924.08        960.84        32.08 o                         
  -5   8   1       5299.29       5369.02        95.78 o                         
  -4   8   1        460.80        476.23        17.19 o                         
  -3   8   1      10051.26      10144.70       164.86 o                         
  -2   8   1          6.76         23.58         5.41 o                         
  -1   8   1        364.77        385.09        15.62 o                         
   0   8   1       1708.83       1765.85        36.43 o                         
   1   8   1       1142.16       1093.26        27.75 o                         
   2   8   1       1871.86       1894.96        44.80 o                         
   3   8   1      12861.51      13052.34       230.15 o                         
   4   8   1        568.58        522.93        21.33 o                         
   5   8   1       1156.04       1112.90        46.44 o                         
   6   8   1       3282.35       3260.19        73.84 o                         
   7   8   1       2161.33       2030.68        62.39 o                         
   8   8   1         42.94         74.63        15.21 o                         
   9   8   1        960.30        968.12        52.34 o                         
  10   8   1        194.89        177.97        46.38 o                         
 -10   9   1        473.14        383.65        41.10 o                         
  -9   9   1       4408.82       4434.06       128.49 o                         
  -8   9   1          7.48         23.97        15.68 o                         
  -7   9   1       3760.29       3864.47        88.22 o                         
  -6   9   1          0.13         12.24        10.37 o                         
  -5   9   1         91.51         75.32        12.64 o                         
  -4   9   1        451.40        535.47        23.21 o                         
  -3   9   1       5750.81       5825.80       100.63 o                         
  -2   9   1         93.52        113.74        11.76 o                         
  -1   9   1       2467.98       2541.06        49.59 o                         
   0   9   1        774.63        759.96        27.37 o                         
   1   9   1       9316.00       9416.25       153.99 o                         
   2   9   1        847.80        925.70        31.98 o                         
   3   9   1       1218.46       1243.96        40.08 o                         
   4   9   1        181.04        172.85        13.64 o                         
   5   9   1       2670.62       2611.03        61.64 o                         
   6   9   1         47.06         49.10        11.36 o                         
   7   9   1       3863.11       4014.52        90.30 o                         
   8   9   1          1.08        -12.23        16.51 o                         
   9   9   1       1344.73       1236.73       108.61 o                         
  10   9   1        197.25        112.62        30.39 o                         
  -9  10   1        101.66         63.67        22.96 o                         
  -8  10   1       1741.62       1902.68        72.73 o                         
  -7  10   1        416.39        253.81        35.77 o                         
  -6  10   1       1316.06       1273.56        46.85 o                         
  -5  10   1       1819.86       1859.49        50.60 o                         
  -4  10   1         22.32         25.70         9.13 o                         
  -3  10   1       5118.21       5177.38        83.20 o                         
  -2  10   1       2114.52       2114.34        49.91 o                         
  -1  10   1        609.58        580.44        19.55 o                         
   0  10   1       2864.80       2814.11        55.16 o                         
   1  10   1       1248.29       1242.12        30.26 o                         
   2  10   1       6486.06       6667.05       128.11 o                         
   3  10   1       3234.41       3239.18        71.99 o                         
   4  10   1        221.37        151.78        18.24 o                         
   5  10   1        590.28        631.04        27.31 o                         
   6  10   1        646.34        594.46        29.01 o                         
   7  10   1       1444.66       1453.96        47.52 o                         
   8  10   1       2655.41       2678.69        87.42 o                         
   9  10   1        319.57        226.51        25.65 o                         
  -9  11   1       1647.30       1721.75        76.41 o                         
  -8  11   1        100.03         80.36        35.49 o                         
  -7  11   1       2516.08       2652.35        71.67 o                         
  -6  11   1         11.34         16.20        12.72 o                         
  -5  11   1       1006.79        915.50        35.39 o                         
  -4  11   1      10039.12      10276.91       190.88 o                         
  -3  11   1       2707.27       2753.24        58.97 o                         
  -2  11   1       9621.82       9946.44       165.99 o                         
  -1  11   1         69.60         54.85         8.27 o                         
   0  11   1         25.06         19.62         7.52 o                         
   1  11   1        788.08        841.10        25.20 o                         
   2  11   1       4890.80       4972.17       101.36 o                         
   3  11   1        624.35        689.59        30.75 o                         
   4  11   1       3328.65       3566.80        81.12 o                         
   5  11   1        454.56        462.32        30.71 o                         
   6  11   1       2279.64       2396.29        62.93 o                         
   7  11   1       1812.15       1814.26       105.51 o                         
   8  11   1          5.65          5.45        22.01 o                         
   9  11   1        476.95        360.04        48.43 o                         
  -8  12   1       5983.13       6055.81       166.51 o                         
  -7  12   1        198.49        161.07        27.41 o                         
  -6  12   1       4370.61       4459.29       101.16 o                         
  -5  12   1       1197.13       1203.99        42.53 o                         
  -4  12   1         23.11         24.00        12.15 o                         
  -3  12   1        271.78        287.33        25.50 o                         
  -2  12   1       5646.61       5698.62       103.19 o                         
  -1  12   1        724.66        671.28        28.91 o                         
   0  12   1       4195.65       4229.90        80.05 o                         
   1  12   1        742.94        750.21        25.22 o                         
   2  12   1       4952.06       4976.00       103.91 o                         
   3  12   1       3664.16       3811.44        95.30 o                         
   4  12   1        380.06        309.98        24.62 o                         
   5  12   1        544.84        573.59        38.32 o                         
   6  12   1       3337.11       3367.32        87.07 o                         
   7  12   1        585.29        631.05        60.05 o                         
   8  12   1       5621.12       5547.97       202.90 o                         
  -8  13   1         35.83         27.93        30.00 o                         
  -7  13   1         54.54         70.17        21.90 o                         
  -6  13   1        433.36        401.35        39.37 o                         
  -5  13   1        394.22        329.96        41.96 o                         
  -4  13   1       7832.77       8067.87       180.72 o                         
  -3  13   1         16.38         26.00        13.12 o                         
  -2  13   1       4781.92       4762.60        90.43 o                         
  -1  13   1        312.61        256.16        23.48 o                         
   0  13   1         16.39         10.11         8.53 o                         
   1  13   1        530.04        560.22        22.76 o                         
   2  13   1       8804.42       8852.13       170.33 o                         
   3  13   1         73.71         36.69        13.60 o                         
   4  13   1       2773.01       2829.05        72.42 o                         
   5  13   1        138.69        102.67        16.36 o                         
   6  13   1       2700.55       2782.78        95.16 o                         
  -7  14   1        137.45         59.38        31.37 o                         
  -6  14   1       1633.61       1690.31        71.71 o                         
  -5  14   1        152.92        129.82        35.22 o                         
  -4  14   1        399.94        374.00        36.40 o                         
  -3  14   1        277.18        222.69        22.55 o                         
  -2  14   1       1407.73       1415.38        49.89 o                         
  -1  14   1         18.91         12.79         9.93 o                         
   0  14   1       2986.29       2932.13        62.92 o                         
   1  14   1       1483.03       1503.25        42.86 o                         
   2  14   1       3248.57       3321.70        81.13 o                         
   3  14   1          1.04         20.84        15.23 o                         
   4  14   1        238.38        146.68        71.99 o                         
   5  14   1        178.42        160.11        23.89 o                         
   6  14   1        340.77        195.73        37.29 o                         
   7  14   1         98.36         19.78        30.44 o                         
  -6  15   1        367.77        275.41        33.90 o                         
  -5  15   1          6.02          3.32        26.67 o                         
  -4  15   1       1514.44       1627.22        72.04 o                         
  -3  15   1         73.13         68.68        19.79 o                         
  -2  15   1         43.94         43.41        10.17 o                         
  -1  15   1        807.99        825.25        32.59 o                         
   0  15   1        145.25         91.05        13.51 o                         
   1  15   1       1219.30       1211.83        40.39 o                         
   2  15   1       1018.63        899.71        44.53 o                         
   3  15   1         81.02         57.80        19.23 o                         
   4  15   1       1345.92       1321.54        79.83 o                         
   6  15   1        325.98        253.01        32.95 o                         
  -5  16   1       1759.03       1661.72        94.30 o                         
  -4  16   1        281.84        265.12        42.79 o                         
  -3  16   1       1816.54       1710.14       103.96 o                         
  -2  16   1        713.27        715.45        49.37 o                         
  -1  16   1        483.14        579.17        67.61 o                         
   0  16   1         13.66         33.35        17.15 o                         
   1  16   1       1222.84       1156.46        40.07 o                         
   2  16   1         19.83         32.05        23.85 o                         
   3  16   1       1311.07       1356.51        68.25 o                         
   4  16   1        268.80        185.57        41.85 o                         
  -3  17   1        537.04        500.23        68.41 o                         
  -2  17   1        609.49        650.56        56.51 o                         
  -1  17   1       3995.45       4283.61       179.50 o                         
   0  17   1        489.37        429.87        47.91 o                         
   1  17   1       3313.81       3060.48       106.52 o                         
   2  17   1         10.95         76.07        44.37 o                         
 -12   0   2        519.81        403.28        58.54 o                         
 -10   0   2        311.84        275.45        27.69 o                         
  -8   0   2       5299.43       5388.77       123.40 o                         
  -6   0   2       5101.90       4935.34       108.66 o                         
  -4   0   2       4462.36       4455.79       108.32 o                         
   2   0   2      34956.87      34769.89      1336.62 o                         
   4   0   2       2150.88       2214.57        83.62 o                         
   6   0   2      15372.19      15985.19       360.87 o                         
   8   0   2       9245.57       9782.14       237.23 o                         
  10   0   2       5487.11       5719.83       160.03 o                         
 -12   1   2       1704.24       1557.89        76.01 o                         
 -11   1   2       1475.40       1276.16        55.00 o                         
 -10   1   2       6581.34       6620.10       108.62 o                         
  -9   1   2        134.60        124.98        13.29 o                         
  -8   1   2         98.23         84.39         9.48 o                         
  -7   1   2       1077.58       1123.48        27.30 o                         
  -6   1   2      10251.29      10395.93       148.36 o                         
  -5   1   2        392.14        496.28        14.57 o                         
  -4   1   2      20140.24      19190.14       258.38 o                         
  -3   1   2       1528.75       1494.64        25.47 o                         
  -2   1   2      31197.69      28096.01      1049.13 o                         
  -1   1   2         98.27         85.29         3.43 o                         
   0   1   2       1183.86       1200.17        25.55 o                         
   1   1   2       8885.25       8459.01       159.47 o                         
   2   1   2       2017.43       2406.24        49.92 o                         
   3   1   2        321.05        336.54        10.54 o                         
   4   1   2      38736.60      35692.31       545.15 o                         
   5   1   2         57.99         67.00         6.65 o                         
   6   1   2       5850.75       6134.38       106.92 o                         
   7   1   2       1101.28       1156.29        32.44 o                         
   8   1   2          2.97         -1.29         9.89 o                         
   9   1   2        805.00        825.08        49.05 o                         
  10   1   2       1737.21       1864.78        54.19 o                         
  11   1   2         75.27         55.98        21.55 o                         
 -11   2   2       1356.11       1290.07        59.65 o                         
 -10   2   2        282.64        230.07        19.85 o                         
  -9   2   2        357.05        340.09        19.18 o                         
  -8   2   2       8690.27       8955.83       167.21 o                         
  -7   2   2       3192.94       3253.48        56.67 o                         
  -6   2   2       2415.53       2582.21        45.69 o                         
  -5   2   2       4075.35       4239.01        65.68 o                         
  -4   2   2       5703.27       6324.97        91.05 o                         
  -3   2   2         96.40        157.92         7.61 o                         
  -2   2   2       7934.94       7689.59       105.19 o                         
  -1   2   2       2954.05       2899.07        47.73 o                         
   0   2   2      26629.46      25207.40       480.85 o                         
   1   2   2       5127.37       4995.15        96.94 o                         
   2   2   2       2068.11       1862.88        40.29 o                         
   3   2   2      11288.09      10924.36       171.40 o                         
   4   2   2        439.81        482.11        14.61 o                         
   5   2   2       1891.74       1967.78        44.77 o                         
   6   2   2       3897.85       3919.12        79.79 o                         
   7   2   2         95.71         81.32         9.74 o                         
   8   2   2       3097.84       3130.56        68.93 o                         
   9   2   2          2.41         -1.33        13.04 o                         
  10   2   2       2396.57       2397.18        62.03 o                         
  11   2   2        274.34        229.56        27.79 o                         
 -11   3   2       1604.37       1464.83        69.80 o                         
 -10   3   2        212.28        207.57        19.04 o                         
  -9   3   2       3354.68       3435.65        68.07 o                         
  -8   3   2        193.30        147.61        13.73 o                         
  -7   3   2       1924.55       1967.53        39.26 o                         
  -6   3   2       1459.27       1569.24        32.81 o                         
  -5   3   2       2360.78       2468.61        42.40 o                         
  -4   3   2       2231.76       2345.52        50.83 o                         
  -3   3   2       4975.64       5151.15        79.20 o                         
  -2   3   2       6080.63       6007.32        89.75 o                         
  -1   3   2      28131.98      26120.76       974.29 o                         
   0   3   2      30350.62      30221.26       582.02 o                         
   1   3   2       1367.76       1615.08        31.37 o                         
   2   3   2        206.15        209.26         7.75 o                         
   3   3   2        859.03        770.34        19.26 o                         
   4   3   2       5318.14       5642.82        94.75 o                         
   5   3   2        384.85        398.38        17.09 o                         
   6   3   2         75.75         74.07         8.33 o                         
   7   3   2       7197.26       7106.66       124.53 o                         
   8   3   2        213.09        157.41        15.75 o                         
   9   3   2       4122.76       4396.19        98.63 o                         
  10   3   2       1204.88       1258.52        46.04 o                         
  11   3   2         29.92         23.45        20.65 o                         
 -11   4   2       2271.45       2290.02        78.23 o                         
 -10   4   2         90.54         75.28        18.11 o                         
  -9   4   2        919.73        902.24        30.98 o                         
  -8   4   2       2013.28       1991.68        41.77 o                         
  -7   4   2       4863.84       4944.35        79.40 o                         
  -6   4   2       3187.41       3256.27        55.02 o                         
  -5   4   2      12838.82      12668.25       188.10 o                         
  -4   4   2          6.66          4.69         2.77 o                         
  -3   4   2      22887.37      21392.58       397.98 o                         
  -2   4   2       1385.35       1466.14        26.63 o                         
  -1   4   2       5804.76       5674.28        93.61 o                         
   0   4   2       5748.42       5962.02       104.58 o                         
   1   4   2       2638.82       2748.41        51.27 o                         
   2   4   2        659.58        705.25        16.21 o                         
   3   4   2      11627.44      11100.05       174.98 o                         
   4   4   2       1686.05       1750.30        35.76 o                         
   5   4   2       9318.36       9559.88       156.53 o                         
   6   4   2       1760.42       1734.64        59.77 o                         
   7   4   2         66.42         58.79        10.02 o                         
   8   4   2       2192.29       2205.77        60.83 o                         
   9   4   2       1295.81       1359.26        41.97 o                         
  10   4   2         58.57         84.34        19.66 o                         
  11   4   2       2180.89       2105.75        72.72 o                         
 -11   5   2        356.81        287.90        34.50 o                         
 -10   5   2       1193.88       1275.88        46.58 o                         
  -9   5   2       2241.60       2264.23        55.25 o                         
  -8   5   2        922.79        955.77        27.24 o                         
  -7   5   2      14006.19      13978.90       245.78 o                         
  -6   5   2        473.29        521.97        18.36 o                         
  -5   5   2       1373.42       1434.44        28.87 o                         
  -4   5   2       1375.15       1408.14        29.35 o                         
  -3   5   2       4556.76       4898.01        77.29 o                         
  -2   5   2       3731.92       4306.41        78.50 o                         
  -1   5   2      22636.71      21651.91       364.58 o                         
   0   5   2       9389.85       9543.42       165.36 o                         
   1   5   2      22330.17      21164.52       461.96 o                         
   2   5   2       1615.14       1374.42        64.91 o                         
   3   5   2       3708.20       3625.11        62.58 o                         
   4   5   2       4826.36       5159.75        94.22 o                         
   5   5   2       2601.50       2643.23        51.91 o                         
   6   5   2       1728.15       1700.43        54.55 o                         
   7   5   2       4933.95       5115.56        94.71 o                         
   8   5   2       2712.10       2580.97        63.71 o                         
   9   5   2       4552.92       4569.28        92.40 o                         
  10   5   2          0.46         14.00        17.24 o                         
  11   5   2        150.12         50.26        26.16 o                         
 -11   6   2        870.24        778.39        46.89 o                         
 -10   6   2        740.19        730.75        41.85 o                         
  -9   6   2       2697.29       2712.88        58.59 o                         
  -8   6   2       1873.45       2039.20        45.97 o                         
  -7   6   2         42.82         54.35         7.54 o                         
  -6   6   2       7400.60       7441.45       110.80 o                         
  -5   6   2       8007.16       7979.98       134.45 o                         
  -4   6   2        393.79        408.73        13.97 o                         
  -3   6   2      17304.25      16238.68       236.20 o                         
  -2   6   2       6104.71       6239.36       103.80 o                         
  -1   6   2         46.46        141.84         8.43 o                         
   0   6   2       8565.55       8461.56       147.77 o                         
   1   6   2       2427.19       2530.71        50.14 o                         
   2   6   2       1690.23       1753.77        39.84 o                         
   3   6   2       8373.48       8445.01       151.15 o                         
   4   6   2        169.36        221.86         9.43 o                         
   5   6   2       9773.05       9865.68       161.81 o                         
   6   6   2        416.86        413.98        23.09 o                         
   7   6   2       4383.84       4403.05        83.60 o                         
   8   6   2       3477.54       3572.47        74.11 o                         
   9   6   2        551.32        629.02        40.60 o                         
  10   6   2       1547.74       1607.18        57.47 o                         
 -11   7   2          0.65        -10.22        24.76 o                         
 -10   7   2       2212.65       2164.04        72.97 o                         
  -9   7   2       2504.69       2568.73        57.01 o                         
  -8   7   2          2.76         24.90         8.50 o                         
  -7   7   2       2940.35       3056.41        59.43 o                         
  -6   7   2        661.76        688.58        21.75 o                         
  -5   7   2        786.36        846.07        22.92 o                         
  -4   7   2       7716.85       7623.55       118.64 o                         
  -3   7   2        250.37        286.54        11.17 o                         
  -2   7   2       2192.26       2521.57        62.29 o                         
  -1   7   2       7575.29       7904.29       129.15 o                         
   0   7   2        247.90        208.24        14.40 o                         
   1   7   2      13352.67      13146.37       207.61 o                         
   2   7   2      11014.03      10990.39       194.76 o                         
   3   7   2       6934.43       6975.06       145.03 o                         
   4   7   2       8753.59       9217.97       186.32 o                         
   5   7   2       3740.59       3670.32        77.35 o                         
   6   7   2       2933.91       2901.29        57.86 o                         
   7   7   2       1081.91       1130.45        31.76 o                         
   8   7   2         10.65         -2.45         9.31 o                         
   9   7   2       1293.44       1338.03        44.83 o                         
  10   7   2        113.00         96.52        19.52 o                         
 -10   8   2       2653.08       2612.69        94.04 o                         
  -9   8   2         88.33         83.59        19.85 o                         
  -8   8   2       5050.19       5143.78       134.89 o                         
  -7   8   2          0.24         11.44         7.61 o                         
  -6   8   2       2875.21       2851.00        54.43 o                         
  -5   8   2        404.00        468.24        16.95 o                         
  -4   8   2       3203.36       3326.63        58.86 o                         
  -3   8   2       6331.46       6444.69       101.60 o                         
  -2   8   2       2982.12       3108.83        58.49 o                         
  -1   8   2         15.94         18.28         6.09 o                         
   0   8   2      11575.45      11628.09       204.13 o                         
   1   8   2        217.94        200.82        10.25 o                         
   2   8   2       5611.16       5747.70       109.88 o                         
   3   8   2          1.20          4.58         7.74 o                         
   4   8   2       1382.35       1405.33        37.15 o                         
   5   8   2       1881.60       1828.62        46.35 o                         
   6   8   2       1691.53       1643.45        45.17 o                         
   7   8   2       1219.84       1108.66        53.76 o                         
   8   8   2       4439.20       4637.35       102.59 o                         
   9   8   2         65.29         21.15        19.96 o                         
  10   8   2        315.83        204.52        32.75 o                         
 -10   9   2         67.35         34.74        30.50 o                         
  -9   9   2         75.16         98.46        25.40 o                         
  -8   9   2        301.53        234.78        22.48 o                         
  -7   9   2         11.30          0.72        12.50 o                         
  -6   9   2       1158.77       1119.79        37.38 o                         
  -5   9   2        405.55        415.97        18.61 o                         
  -4   9   2      13751.61      13878.58       269.55 o                         
  -3   9   2       1382.98       1356.36        35.52 o                         
  -2   9   2       1856.41       2007.83        68.93 o                         
  -1   9   2        325.03        353.11        20.18 o                         
   0   9   2       2719.17       2716.69        52.34 o                         
   1   9   2        747.11        769.63        23.75 o                         
   2   9   2       8957.67       9176.55       168.43 o                         
   3   9   2         13.45         -0.15         6.66 o                         
   4   9   2       1966.68       2002.80        77.14 o                         
   5   9   2        156.65        157.44        14.81 o                         
   6   9   2       3224.15       3143.66       121.75 o                         
   7   9   2         89.37         58.23        13.02 o                         
   8   9   2        208.28        174.20        27.93 o                         
   9   9   2          7.12          7.53        19.30 o                         
  -9  10   2        194.70         96.52        52.67 o                         
  -8  10   2       3281.46       3426.86       107.10 o                         
  -7  10   2         52.22          1.14        14.80 o                         
  -6  10   2       1771.15       1749.71        42.45 o                         
  -5  10   2       2681.06       2693.03        55.61 o                         
  -4  10   2       1361.21       1374.11        43.26 o                         
  -3  10   2       2690.86       2719.69        55.66 o                         
  -2  10   2       2186.56       2361.52        62.65 o                         
  -1  10   2       1437.36       1391.36        33.24 o                         
   0  10   2       2233.53       2274.99        46.90 o                         
   1  10   2       1359.63       1340.41        31.60 o                         
   2  10   2       3242.16       3322.25        72.73 o                         
   3  10   2       3735.23       3670.34        79.25 o                         
   4  10   2          0.73          2.57         8.39 o                         
   5  10   2        977.85       1033.80        41.07 o                         
   6  10   2       2168.98       1998.72        94.36 o                         
   7  10   2       1548.09       1497.82        53.68 o                         
   8  10   2       1640.64       1717.16        93.21 o                         
   9  10   2        585.85        461.25        55.73 o                         
  -9  11   2       1835.59       1969.28       104.86 o                         
  -8  11   2          4.71         75.20        20.18 o                         
  -7  11   2       5096.93       5351.25       117.24 o                         
  -6  11   2        966.72        988.60        44.27 o                         
  -5  11   2       1284.42       1269.08        42.02 o                         
  -4  11   2       4094.80       4231.94        71.29 o                         
  -3  11   2        328.82        336.23        16.28 o                         
  -2  11   2       1052.24       1044.78        32.90 o                         
  -1  11   2        793.38        837.71        29.37 o                         
   0  11   2       1543.58       1502.89        36.31 o                         
   1  11   2      15499.05      15659.69       250.60 o                         
   2  11   2       2301.59       2373.45        65.43 o                         
   3  11   2        152.80        100.67        12.47 o                         
   4  11   2        561.40        501.78        30.35 o                         
   5  11   2        670.21        671.36        56.77 o                         
   6  11   2       1453.46       1700.00        54.12 o                         
   7  11   2       3398.33       3219.84       404.82 o                         
   8  11   2         71.70        105.01        27.74 o                         
  -8  12   2          2.80         14.16        22.01 o                         
  -7  12   2         33.55         58.59        20.08 o                         
  -6  12   2       1145.98       1112.72        43.95 o                         
  -5  12   2       5646.39       5717.79       169.78 o                         
  -4  12   2        338.68        318.35        29.24 o                         
  -3  12   2       5852.69       6009.92        98.93 o                         
  -2  12   2        667.39        630.47        24.08 o                         
  -1  12   2       4619.96       4567.62        85.66 o                         
   0  12   2       2351.07       2352.92        57.08 o                         
   1  12   2        629.53        628.80        21.42 o                         
   2  12   2        211.75        296.82        25.83 o                         
   3  12   2       5532.42       5561.28       115.38 o                         
   4  12   2         72.69         78.32        16.33 o                         
   5  12   2       5185.21       5374.07       116.71 o                         
   6  12   2        107.14         92.48        19.48 o                         
   7  12   2       2290.14       2330.69        91.04 o                         
   8  12   2       1725.71       1634.97       143.03 o                         
  -8  13   2        138.92        199.50        32.42 o                         
  -7  13   2       3507.09       3658.59       113.48 o                         
  -6  13   2         35.88         67.66        19.13 o                         
  -5  13   2        963.41        979.60        46.90 o                         
  -4  13   2          0.97         -8.35        18.26 o                         
  -3  13   2       1546.11       1459.80        33.36 o                         
  -2  13   2         24.75          5.86         9.61 o                         
  -1  13   2       2414.19       2378.72        52.98 o                         
   0  13   2       1035.99       1047.98        31.74 o                         
   1  13   2      12395.90      12375.86       204.82 o                         
   2  13   2        545.35        543.73        48.82 o                         
   3  13   2        190.36        148.46        17.91 o                         
   4  13   2         45.24         59.42        15.60 o                         
   5  13   2        366.22        381.86        41.35 o                         
   6  13   2        162.67        127.52        26.64 o                         
   7  13   2       3781.84       3911.55       121.90 o                         
  -7  14   2          2.13          1.01        29.56 o                         
  -6  14   2        136.06        126.80        29.35 o                         
  -5  14   2       4196.89       4151.74       126.84 o                         
  -4  14   2       1291.87       1313.96        50.10 o                         
  -3  14   2       1310.62       1251.91        46.28 o                         
  -2  14   2         11.10         14.47        10.77 o                         
  -1  14   2        956.04        909.62        34.44 o                         
   0  14   2        297.73        379.98        29.69 o                         
   1  14   2        962.34        933.53        29.72 o                         
   2  14   2        336.54        373.10        30.57 o                         
   3  14   2       3242.47       3182.23        80.54 o                         
   4  14   2        376.77        254.50        36.58 o                         
   5  14   2       1491.56       1403.80        57.25 o                         
   6  14   2        615.25        650.99        59.09 o                         
  -6  15   2        247.64        166.94        52.10 o                         
  -5  15   2         64.34         -4.92        36.93 o                         
  -4  15   2       2057.24       2038.69        78.13 o                         
  -3  15   2       1447.99       1456.36        58.75 o                         
  -2  15   2        980.65        994.84        44.15 o                         
  -1  15   2        794.58        805.19        36.08 o                         
   0  15   2        283.88        259.87        26.20 o                         
   1  15   2       1362.26       1348.90        54.28 o                         
   2  15   2        499.28        585.94        73.40 o                         
   3  15   2        102.72         75.86        21.26 o                         
   4  15   2        373.42        350.58        49.55 o                         
   5  15   2         70.03        173.77        45.15 o                         
  -5  16   2        809.10        891.79        71.80 o                         
  -4  16   2         27.98         14.60        27.33 o                         
  -3  16   2         53.61         38.07        26.14 o                         
  -2  16   2        806.04        743.79        40.12 o                         
  -1  16   2         19.90         14.87        15.18 o                         
   0  16   2       3071.93       2838.68       125.12 o                         
   1  16   2         66.16         23.26        22.18 o                         
   2  16   2       2407.75       2611.44        95.37 o                         
   3  16   2        632.58        770.78        58.18 o                         
   4  16   2          3.48          2.27        33.04 o                         
  -3  17   2        380.15        532.91        64.31 o                         
  -2  17   2       2099.92       2248.32       112.49 o                         
  -1  17   2         74.61        -25.79        37.17 o                         
   0  17   2         51.38         47.78        27.33 o                         
   1  17   2        333.02        359.68        41.72 o                         
   2  17   2       1969.28       1854.73        81.00 o                         
 -11   0   3       6828.78       7163.30       231.80 o                         
  -9   0   3       3477.60       3464.18        91.40 o                         
  -7   0   3        510.13        493.92        25.52 o                         
  -5   0   3        637.42        585.92        22.94 o                         
  -3   0   3      40802.64      36336.92      1358.36 o                         
  -1   0   3       5892.40       5922.04       131.25 o                         
   1   0   3      47724.86      44654.92      1186.55 o                         
   5   0   3       6156.86       5977.78       143.97 o                         
   7   0   3       3702.09       3924.00       107.62 o                         
   9   0   3          5.25         -2.02        47.53 o                         
  11   0   3       3277.72       3249.37       134.69 o                         
 -12   1   3        659.97        471.36        86.61 o                         
 -11   1   3        325.32        295.54        34.61 o                         
 -10   1   3        868.82        901.38        30.60 o                         
  -9   1   3       4328.67       4356.75        76.21 o                         
  -8   1   3        587.13        557.81        21.00 o                         
  -7   1   3       9202.80       9493.71       139.11 o                         
  -6   1   3       2251.40       2166.76        40.35 o                         
  -5   1   3       7430.17       7320.83       106.27 o                         
  -4   1   3        529.54        550.94        15.84 o                         
  -3   1   3       1770.29       1757.39        29.38 o                         
  -2   1   3         10.31         23.20         2.74 o                         
  -1   1   3      17847.62      16190.67       303.87 o                         
   0   1   3        226.91        236.07        13.31 o                         
   1   1   3      43304.50      40503.54       879.34 o                         
   2   1   3      26093.65      26638.62       735.19 o                         
   3   1   3      12252.03      12103.76       206.99 o                         
   4   1   3       1275.55       1222.48        27.05 o                         
   5   1   3       1385.77       1364.29        34.37 o                         
   6   1   3        132.19        142.40        14.38 o                         
   7   1   3       6608.48       6546.52       115.85 o                         
   8   1   3         64.46         65.76        11.28 o                         
   9   1   3       8602.30       8919.97       158.13 o                         
  10   1   3        198.77        177.66        19.96 o                         
  11   1   3          9.40          6.29        20.86 o                         
 -12   2   3        213.91         79.69        35.40 o                         
 -11   2   3       1774.29       1727.97        76.11 o                         
 -10   2   3        977.40        970.03        35.21 o                         
  -9   2   3       1318.58       1281.69        37.28 o                         
  -8   2   3        659.89        734.19        28.96 o                         
  -7   2   3       3702.13       3790.70        64.21 o                         
  -6   2   3       5374.04       5448.94        84.02 o                         
  -5   2   3       4297.47       4676.38        71.84 o                         
  -4   2   3       2276.42       2559.57        41.87 o                         
  -3   2   3      33040.73      31296.24       443.53 o                         
  -2   2   3      20439.13      19317.24       297.09 o                         
  -1   2   3       5184.75       5392.22        85.56 o                         
   0   2   3       4634.42       4397.15        87.16 o                         
   1   2   3         49.67         74.98         5.78 o                         
   2   2   3       4217.85       4279.24        99.32 o                         
   3   2   3      10174.20       9821.38       155.09 o                         
   4   2   3         90.15        120.97         8.13 o                         
   5   2   3       3612.38       3735.99        68.03 o                         
   6   2   3       2957.29       3000.20        59.21 o                         
   7   2   3       1600.93       1523.65        59.66 o                         
   8   2   3       2442.30       2592.25        58.29 o                         
   9   2   3        345.07        339.16        26.14 o                         
  10   2   3          1.90         13.57        14.95 o                         
  11   2   3       1923.51       1709.56        61.26 o                         
 -11   3   3          3.91         -3.47        16.26 o                         
 -10   3   3       2959.09       3010.98        61.30 o                         
  -9   3   3       3470.04       3584.16        84.44 o                         
  -8   3   3       1744.51       1707.91        37.98 o                         
  -7   3   3         58.26         59.56         8.65 o                         
  -6   3   3       7908.91       8171.68       127.84 o                         
  -5   3   3        104.07        138.04         9.19 o                         
  -4   3   3       6045.77       6228.26        90.43 o                         
  -3   3   3        113.97        109.45         7.77 o                         
  -2   3   3       4682.90       4591.92        70.46 o                         
  -1   3   3       8249.48       7986.63       125.41 o                         
   0   3   3        428.49        501.87        12.75 o                         
   1   3   3        310.43        271.55         9.43 o                         
   2   3   3      14978.67      14067.53       267.92 o                         
   3   3   3        406.17        414.73        12.72 o                         
   4   3   3      10533.69      10723.05       171.28 o                         
   5   3   3       8247.44       8687.69       143.15 o                         
   6   3   3         72.99         76.10         7.99 o                         
   7   3   3         44.77         57.93         9.94 o                         
   8   3   3         68.67         48.69        10.55 o                         
   9   3   3       1159.78       1141.05        52.07 o                         
  10   3   3       1165.54       1221.35        46.98 o                         
  11   3   3         20.55          2.30        20.85 o                         
 -11   4   3        344.92        290.97        25.37 o                         
 -10   4   3       2896.48       2817.81        58.59 o                         
  -9   4   3          3.39         -8.70         9.66 o                         
  -8   4   3       7507.12       7669.65       126.61 o                         
  -7   4   3       2683.19       2758.92        50.50 o                         
  -6   4   3       6154.93       6413.39        97.07 o                         
  -5   4   3        169.67        190.17        10.63 o                         
  -4   4   3        327.47        401.81        12.32 o                         
  -3   4   3       2683.33       2687.15        49.48 o                         
  -2   4   3      33879.46      31599.99       592.90 o                         
  -1   4   3      20979.86      20336.41       342.49 o                         
   0   4   3      22443.45      21165.68       356.57 o                         
   1   4   3       1995.37       2056.60        40.26 o                         
   2   4   3       5639.66       5479.71       154.59 o                         
   3   4   3        328.16        387.10        11.48 o                         
   4   4   3        280.71        343.60        12.18 o                         
   5   4   3        165.83        161.29        10.23 o                         
   6   4   3       5238.79       5288.39       103.97 o                         
   7   4   3         52.31         39.87         8.43 o                         
   8   4   3       6212.63       6371.12       116.16 o                         
   9   4   3        126.57         86.46        14.64 o                         
  10   4   3       1305.68       1357.31        55.35 o                         
  11   4   3        534.39        452.77        78.09 o                         
 -11   5   3         38.83         -2.76        17.99 o                         
 -10   5   3       3571.92       3642.58        73.63 o                         
  -9   5   3       1395.49       1434.46        40.98 o                         
  -8   5   3        277.41        268.42        16.75 o                         
  -7   5   3       6597.26       6614.83       101.65 o                         
  -6   5   3       3759.51       3917.91        64.57 o                         
  -5   5   3       1693.55       1645.96        32.21 o                         
  -4   5   3      14852.11      14500.86       213.46 o                         
  -3   5   3       2183.26       2370.65        41.88 o                         
  -2   5   3      14311.39      14126.87       221.47 o                         
  -1   5   3        472.19        453.63        17.69 o                         
   0   5   3        668.77        719.59        22.78 o                         
   1   5   3       1292.79       1458.54        31.05 o                         
   2   5   3       7959.87       7827.60       124.32 o                         
   3   5   3          1.58         15.06         2.91 o                         
   4   5   3      13202.48      12872.77       204.33 o                         
   5   5   3       2097.88       2053.40        42.46 o                         
   6   5   3       4156.61       4207.10       126.22 o                         
   7   5   3       5149.36       5192.92        95.83 o                         
   8   5   3       1156.32       1072.40        38.50 o                         
   9   5   3        131.08        140.23        17.46 o                         
  10   5   3       4260.66       4248.49        98.64 o                         
 -11   6   3       1832.85       1709.98       108.66 o                         
 -10   6   3       2126.79       2108.63        53.16 o                         
  -9   6   3        138.95        168.95        15.35 o                         
  -8   6   3       6196.66       6353.71       101.05 o                         
  -7   6   3       1149.13       1159.75        29.03 o                         
  -6   6   3        628.95        690.19        21.62 o                         
  -5   6   3       2928.74       3086.67        56.19 o                         
  -4   6   3       3960.67       4125.91        69.15 o                         
  -3   6   3       1557.38       1615.12        31.83 o                         
  -2   6   3       1939.75       1970.14        38.92 o                         
  -1   6   3      20342.49      20761.86       321.54 o                         
   0   6   3       6720.76       6395.30       104.48 o                         
   1   6   3       2297.04       2288.74        46.19 o                         
   2   6   3      19100.35      18485.98       354.15 o                         
   3   6   3       2088.70       1941.50        44.80 o                         
   4   6   3        224.31        240.69         9.99 o                         
   5   6   3       5549.46       5845.87       100.89 o                         
   6   6   3       2132.17       2124.31        45.65 o                         
   7   6   3         55.97         39.40         7.79 o                         
   8   6   3       3259.04       3292.45        69.65 o                         
   9   6   3        587.29        625.26        33.54 o                         
  10   6   3       4513.08       4593.82       111.92 o                         
 -11   7   3        371.16        232.18        30.50 o                         
 -10   7   3        474.97        355.83        36.44 o                         
  -9   7   3       1196.25       1257.03        37.58 o                         
  -8   7   3       1013.41        958.96        31.48 o                         
  -7   7   3       9752.14       9820.77       155.58 o                         
  -6   7   3          4.46         20.84         6.45 o                         
  -5   7   3         10.19         18.11         5.10 o                         
  -4   7   3      15071.37      15245.11       225.31 o                         
  -3   7   3       1784.03       1767.82        34.83 o                         
  -2   7   3       5255.16       5262.10        90.07 o                         
  -1   7   3       5414.69       5355.31        91.09 o                         
   0   7   3       1097.74       1275.38        29.69 o                         
   1   7   3      12287.90      12311.42       241.75 o                         
   2   7   3          7.09         14.96         5.14 o                         
   3   7   3        760.33        788.16        25.50 o                         
   4   7   3       9407.38       9314.23       190.97 o                         
   5   7   3         23.64         31.74         6.97 o                         
   6   7   3       1905.66       1912.61        41.55 o                         
   7   7   3       4816.14       4549.07       147.08 o                         
   8   7   3        559.76        506.98        28.85 o                         
   9   7   3       2182.24       2125.53        57.38 o                         
  10   7   3        566.64        453.60        53.19 o                         
 -10   8   3        132.38        177.89        36.05 o                         
  -9   8   3         69.89         80.22        14.31 o                         
  -8   8   3       1857.12       1837.74        44.96 o                         
  -7   8   3        836.54        831.16        26.70 o                         
  -6   8   3        481.05        534.76        21.18 o                         
  -5   8   3      11613.87      11804.43       180.08 o                         
  -4   8   3        808.80        786.31        22.95 o                         
  -3   8   3       4698.46       4660.42        76.83 o                         
  -2   8   3          4.66         16.05         5.37 o                         
  -1   8   3        364.95        362.68        14.29 o                         
   0   8   3       3017.37       3276.02        65.74 o                         
   1   8   3       5231.09       5185.37       108.00 o                         
   2   8   3       4861.42       4874.48       103.09 o                         
   3   8   3       4638.00       4514.57       138.73 o                         
   4   8   3        229.74        207.17        15.73 o                         
   5   8   3       6853.45       7044.64       153.24 o                         
   6   8   3        225.87        207.78        16.34 o                         
   7   8   3        199.34        175.02        17.29 o                         
   8   8   3        138.42        115.44        13.73 o                         
   9   8   3       1699.95       1524.71       168.79 o                         
  10   8   3        391.33        241.14        35.57 o                         
 -10   9   3         13.94          2.98        24.33 o                         
  -9   9   3       3974.92       4215.99       103.00 o                         
  -8   9   3         49.80         36.90        10.57 o                         
  -7   9   3       3901.61       3982.06        74.40 o                         
  -6   9   3        346.18        370.34        21.15 o                         
  -5   9   3         65.32         57.92         8.57 o                         
  -4   9   3          2.98         45.16         6.61 o                         
  -3   9   3       1830.28       1882.38        37.85 o                         
  -2   9   3          4.93          8.00         5.98 o                         
  -1   9   3      10303.47      10552.49       211.68 o                         
   0   9   3         23.56         15.70         5.31 o                         
   1   9   3       7888.55       7984.25       144.97 o                         
   2   9   3        821.35        828.05        27.77 o                         
   3   9   3        463.21        465.13        21.78 o                         
   4   9   3        465.79        460.60        23.37 o                         
   5   9   3       3128.43       3058.49        71.94 o                         
   6   9   3        129.89         98.45        15.40 o                         
   7   9   3       3017.61       3017.87        71.24 o                         
   8   9   3         20.20         11.95        13.89 o                         
   9   9   3        779.24        682.06        42.70 o                         
  -9  10   3         25.05         -9.87        28.37 o                         
  -8  10   3       1356.54       1510.48        47.87 o                         
  -7  10   3        709.24        676.38        27.49 o                         
  -6  10   3       1874.78       1830.63        44.66 o                         
  -5  10   3       7905.10       7924.24       127.00 o                         
  -4  10   3         19.02         15.02         5.72 o                         
  -3  10   3       3975.34       3981.38        91.81 o                         
  -2  10   3        271.40        245.28        20.17 o                         
  -1  10   3        758.82        778.22        30.36 o                         
   0  10   3       2737.85       2854.38        56.01 o                         
   1  10   3       3083.53       3131.01        59.79 o                         
   2  10   3       1508.29       1474.91        49.98 o                         
   3  10   3       1376.22       1420.58        41.19 o                         
   4  10   3        334.88        216.76        25.65 o                         
   5  10   3       5991.40       6120.28       125.53 o                         
   6  10   3       1914.63       1869.18        56.30 o                         
   7  10   3        315.10        335.95        45.18 o                         
   8  10   3       1044.25       1025.39        71.99 o                         
   9  10   3       1339.04       1230.67        75.51 o                         
  -9  11   3       1841.00       1677.96        74.24 o                         
  -8  11   3        702.30        734.55        48.08 o                         
  -7  11   3       1458.02       1474.46        50.34 o                         
  -6  11   3       1073.37       1028.91        33.63 o                         
  -5  11   3        304.77        297.67        18.78 o                         
  -4  11   3       6617.70       6568.00       116.42 o                         
  -3  11   3         16.74         21.86        11.37 o                         
  -2  11   3       5906.33       6103.11       134.75 o                         
  -1  11   3       6810.52       6992.82       120.80 o                         
   0  11   3        786.47        773.50        25.95 o                         
   1  11   3       5185.77       5366.09       104.65 o                         
   2  11   3        677.72        667.95        35.61 o                         
   3  11   3        511.68        484.71        25.80 o                         
   4  11   3       2753.29       2777.21        68.55 o                         
   5  11   3          7.23         22.97        18.57 o                         
   6  11   3       4122.99       4371.06       114.34 o                         
   7  11   3       1303.89       1506.31        81.28 o                         
   8  11   3        242.81        200.73        27.82 o                         
  -8  12   3       2878.40       3070.58       102.00 o                         
  -7  12   3        209.49        242.30        37.67 o                         
  -6  12   3       3368.56       3378.40        82.82 o                         
  -5  12   3       1073.09        997.68        64.99 o                         
  -4  12   3         26.75         17.82         7.95 o                         
  -3  12   3         32.36         37.65         8.36 o                         
  -2  12   3        632.80        646.18        25.32 o                         
  -1  12   3        477.35        494.57        23.36 o                         
   0  12   3      13012.77      13116.32       214.85 o                         
   1  12   3        292.19        304.40        15.02 o                         
   2  12   3       4606.70       4738.74       100.29 o                         
   3  12   3       2480.20       2495.48        63.43 o                         
   4  12   3         18.19          8.69        18.11 o                         
   5  12   3        631.87        689.31        35.52 o                         
   6  12   3       2127.76       2287.77        81.28 o                         
   7  12   3         80.42         68.89        23.74 o                         
   8  12   3       1680.38       1656.00        90.48 o                         
  -8  13   3        257.08        197.76        36.32 o                         
  -7  13   3         54.92        105.88        28.79 o                         
  -6  13   3       1404.01       1559.99        69.11 o                         
  -5  13   3        384.78        410.89        31.17 o                         
  -4  13   3       7696.01       7747.52       134.66 o                         
  -3  13   3        157.24        122.45        11.05 o                         
  -2  13   3       2095.39       2191.00        51.29 o                         
  -1  13   3         89.42         72.22        11.23 o                         
   0  13   3          5.55         -8.66        12.26 o                         
   1  13   3         15.77         35.06        13.03 o                         
   2  13   3       2975.12       2963.08        85.31 o                         
   3  13   3        836.63        829.93        42.15 o                         
   4  13   3       5680.69       5795.82       124.03 o                         
   5  13   3        732.18        782.45        44.10 o                         
   6  13   3       4132.26       4171.75       131.86 o                         
   7  13   3        201.27        169.43        30.47 o                         
  -7  14   3         50.62         58.94        32.23 o                         
  -6  14   3       2210.80       2254.87        85.56 o                         
  -5  14   3        675.78        771.17        63.07 o                         
  -4  14   3        600.43        676.72        39.37 o                         
  -3  14   3        466.33        481.05        21.92 o                         
  -2  14   3        967.64        916.06        33.15 o                         
  -1  14   3       1806.01       1782.42        46.66 o                         
   0  14   3       6467.07       6490.03       132.32 o                         
   1  14   3        591.96        557.23        34.23 o                         
   2  14   3        790.57        775.68        43.31 o                         
   3  14   3         87.26         72.84        16.78 o                         
   4  14   3         39.59         51.98        22.12 o                         
   5  14   3        491.66        535.05        49.35 o                         
   6  14   3       1158.91       1107.63        61.19 o                         
  -6  15   3       1085.96       1041.65        70.11 o                         
  -5  15   3        190.24         69.01        27.82 o                         
  -4  15   3        721.43        787.33        53.68 o                         
  -3  15   3        593.57        586.19        37.61 o                         
  -2  15   3        128.84        115.97        15.26 o                         
  -1  15   3       1336.76       1377.03        45.78 o                         
   0  15   3          6.80          6.65        14.75 o                         
   1  15   3       2809.55       2696.93        78.35 o                         
   2  15   3       2567.87       2488.67        76.59 o                         
   3  15   3        173.46         72.50        35.82 o                         
   4  15   3        709.07        712.38        51.55 o                         
   5  15   3       1099.50       1037.21       144.19 o                         
  -4  16   3        836.78        843.30        63.45 o                         
  -3  16   3       2260.81       2147.84        58.54 o                         
  -2  16   3        477.94        454.24        40.50 o                         
  -1  16   3         97.93         73.89        17.68 o                         
   0  16   3        747.50        671.30        35.66 o                         
   1  16   3        395.61        341.89        36.49 o                         
   2  16   3        453.52        531.22        52.89 o                         
   3  16   3       2125.19       2158.63        86.01 o                         
   4  16   3          8.67        -34.51        49.47 o                         
  -1  17   3       2953.51       2893.97       127.99 o                         
   1  17   3       2422.10       2463.23        91.92 o                         
   2  17   3        117.79        121.86        30.32 o                         
 -12   0   4        393.25        178.42        53.89 o                         
 -10   0   4       2312.76       2280.53        73.00 o                         
  -8   0   4       4724.69       4969.79       116.38 o                         
  -6   0   4      23453.66      23261.68       447.63 o                         
  -4   0   4        519.49        670.77        45.17 o                         
  -2   0   4       8077.25       7816.34       152.14 o                         
   0   0   4       3114.80       3715.57        81.94 o                         
   2   0   4      56764.61      53429.53      1433.87 o                         
   4   0   4        959.36       1077.63        34.77 o                         
   6   0   4       5358.46       5597.63       139.80 o                         
   8   0   4      10755.58      10925.23       410.04 o                         
  10   0   4        962.51        892.03        54.36 o                         
 -12   1   4       2260.04       2223.60        70.36 o                         
 -11   1   4        387.49        321.37        31.53 o                         
 -10   1   4       6066.75       6119.26       102.84 o                         
  -9   1   4       2795.35       2754.40        54.97 o                         
  -8   1   4       1509.88       1467.51        43.43 o                         
  -7   1   4        913.98        977.04        27.40 o                         
  -6   1   4        363.47        372.80        14.52 o                         
  -5   1   4        432.77        510.87        15.26 o                         
  -4   1   4      31294.48      30312.51       404.06 o                         
  -3   1   4      18291.39      18490.30       265.29 o                         
  -2   1   4      14236.40      13413.58       192.84 o                         
  -1   1   4       3191.13       3127.55        46.96 o                         
   0   1   4       6448.91       6370.52       122.21 o                         
   1   1   4       9498.44       9719.11       164.25 o                         
   2   1   4      18411.42      17036.98       320.09 o                         
   3   1   4       2378.41       2574.38        55.61 o                         
   4   1   4      10872.99      10937.23       174.18 o                         
   5   1   4        880.82        913.75        24.01 o                         
   6   1   4       3450.19       3450.57        66.00 o                         
   7   1   4       4355.17       4350.25        82.50 o                         
   8   1   4       2149.38       2223.83        52.76 o                         
   9   1   4         30.80         51.41        13.88 o                         
  10   1   4       2664.84       2757.92        68.17 o                         
  11   1   4          5.86         -1.15        21.67 o                         
 -12   2   4         66.83         21.77        25.08 o                         
 -11   2   4       3306.72       3359.57       119.94 o                         
 -10   2   4       1181.36       1218.83        37.19 o                         
  -9   2   4          3.67         -4.38         9.65 o                         
  -8   2   4       5212.60       5461.26       107.55 o                         
  -7   2   4       1267.26       1287.78        30.21 o                         
  -6   2   4       3129.39       3327.37        56.23 o                         
  -5   2   4       3383.51       3364.65        54.91 o                         
  -4   2   4        251.43        299.12        11.10 o                         
  -3   2   4      10074.32      10059.75       138.84 o                         
  -2   2   4      10356.46      10039.40       146.31 o                         
  -1   2   4        281.00        364.91         9.74 o                         
   0   2   4       8002.00       7664.69       132.47 o                         
   1   2   4      19406.54      18435.84       346.83 o                         
   2   2   4      35632.89      36089.38       800.91 o                         
   3   2   4      16043.02      15758.05       298.54 o                         
   4   2   4        419.09        420.86        14.78 o                         
   5   2   4        203.09        208.93        11.31 o                         
   6   2   4       2103.03       2137.54        45.89 o                         
   7   2   4        311.45        343.30        22.59 o                         
   8   2   4       5124.49       5137.58        97.33 o                         
   9   2   4          5.07          2.84        14.31 o                         
  10   2   4        468.39        534.58        45.66 o                         
  11   2   4       1037.81        874.59        54.41 o                         
 -11   3   4        336.74        219.70        24.58 o                         
 -10   3   4        931.31        933.90        32.72 o                         
  -9   3   4       4774.99       4801.49        82.42 o                         
  -8   3   4         28.20         32.80         7.91 o                         
  -7   3   4      10884.55      11283.11       163.00 o                         
  -6   3   4       1196.32       1250.82        28.01 o                         
  -5   3   4        815.57        828.69        20.34 o                         
  -4   3   4       8810.39       8729.20       123.64 o                         
  -3   3   4      17741.25      17366.98       250.66 o                         
  -2   3   4        416.23        407.03        11.01 o                         
  -1   3   4       3148.13       3010.05        51.74 o                         
   0   3   4        308.71        340.79        11.17 o                         
   1   3   4       6802.10       6728.09       133.26 o                         
   2   3   4       2020.30       1878.71        45.15 o                         
   3   3   4       1767.25       1746.26        65.77 o                         
   4   3   4       2146.92       2206.16        42.27 o                         
   5   3   4       2568.48       2636.42        55.27 o                         
   6   3   4        161.40        170.64        13.08 o                         
   7   3   4       9466.36       9782.54       165.01 o                         
   8   3   4         46.53         48.08        11.26 o                         
   9   3   4       1127.40       1152.79        39.39 o                         
  10   3   4       1729.59       1850.30        69.36 o                         
 -11   4   4       2942.27       2934.77        87.85 o                         
 -10   4   4       1821.97       1799.23        45.52 o                         
  -9   4   4        449.78        454.48        23.98 o                         
  -8   4   4          7.18         23.58         8.13 o                         
  -7   4   4       8182.36       8485.04       129.16 o                         
  -6   4   4       1728.19       1707.67        34.78 o                         
  -5   4   4      12802.57      13279.09       185.21 o                         
  -4   4   4        326.25        348.55        12.86 o                         
  -3   4   4      17894.08      17154.29       268.40 o                         
  -2   4   4        918.00        921.30        21.01 o                         
  -1   4   4       8406.40       8932.53       146.30 o                         
   0   4   4        113.26        110.02         7.12 o                         
   1   4   4       7122.64       7131.20       164.61 o                         
   2   4   4        625.84        656.16        20.41 o                         
   3   4   4      17955.97      17512.72       335.37 o                         
   4   4   4       3396.11       3277.19        58.69 o                         
   5   4   4       3133.87       3285.44        67.59 o                         
   6   4   4        241.48        242.70        18.86 o                         
   7   4   4        711.09        700.14        28.88 o                         
   8   4   4        235.89        189.86        20.27 o                         
   9   4   4       1147.25       1186.88        44.43 o                         
  10   4   4        309.39        229.89        25.50 o                         
 -11   5   4         85.26         66.02        19.40 o                         
 -10   5   4        149.80        311.65        28.40 o                         
  -9   5   4       6220.68       6204.40       101.98 o                         
  -8   5   4        229.96        161.68        14.23 o                         
  -7   5   4       3431.51       3543.39        84.91 o                         
  -6   5   4        396.46        403.47        16.14 o                         
  -5   5   4       2060.27       2014.11        40.49 o                         
  -4   5   4       1039.32       1198.79        26.71 o                         
  -3   5   4        414.59        350.53        11.53 o                         
  -2   5   4      12167.72      11771.79       204.02 o                         
  -1   5   4      26649.20      26353.46       404.97 o                         
   0   5   4       2641.14       3063.16        54.43 o                         
   1   5   4      17633.49      16517.50       348.93 o                         
   2   5   4        125.13        120.22         7.57 o                         
   3   5   4       6047.27       6328.85       115.04 o                         
   4   5   4         73.98        118.25         9.96 o                         
   5   5   4       3008.86       3132.21        58.92 o                         
   6   5   4        790.63        796.43        23.92 o                         
   7   5   4       5809.85       5954.00       106.82 o                         
   8   5   4         94.75         47.71        12.01 o                         
   9   5   4       2406.34       2479.83        76.24 o                         
  10   5   4        283.54        303.77        28.86 o                         
 -11   6   4       1476.86       1407.75        50.14 o                         
 -10   6   4         28.09         69.87        17.73 o                         
  -9   6   4       3055.68       3184.34        62.04 o                         
  -8   6   4        443.86        539.99        21.65 o                         
  -7   6   4         48.54         59.63        10.34 o                         
  -6   6   4      10324.18      10361.21       160.95 o                         
  -5   6   4       4887.17       5061.62        84.51 o                         
  -4   6   4        239.66        233.42        11.13 o                         
  -3   6   4      11411.83      11441.27       170.29 o                         
  -2   6   4       3067.30       3361.32        66.43 o                         
  -1   6   4       1832.68       1854.11        36.90 o                         
   0   6   4       5806.89       5593.83       102.37 o                         
   1   6   4       1479.32       1497.34        33.29 o                         
   2   6   4       2535.66       2673.86        53.47 o                         
   3   6   4       9022.17       9251.32       137.92 o                         
   4   6   4       1055.94       1094.21        26.72 o                         
   5   6   4      11704.23      11851.32       191.12 o                         
   6   6   4       3057.19       3108.30        60.52 o                         
   7   6   4        996.75        956.69        33.00 o                         
   8   6   4        794.71        805.40        30.28 o                         
   9   6   4        645.32        674.80        40.96 o                         
  10   6   4        550.19        595.13        55.15 o                         
 -11   7   4         23.13         35.08        65.37 o                         
 -10   7   4        856.83        749.21        37.00 o                         
  -9   7   4       1612.00       1796.74        46.52 o                         
  -8   7   4        232.20        198.35        14.98 o                         
  -7   7   4        852.02        890.11        27.78 o                         
  -6   7   4       2701.99       2782.29        54.31 o                         
  -5   7   4       1099.65       1145.30        30.34 o                         
  -4   7   4       3252.15       3378.69        59.66 o                         
  -3   7   4        214.98        199.10        10.26 o                         
  -2   7   4       8460.96       8856.04       159.34 o                         
  -1   7   4       1507.55       1481.99        35.81 o                         
   0   7   4       1741.11       1739.59        35.28 o                         
   1   7   4      16950.76      16583.42       284.90 o                         
   2   7   4       5214.52       5305.94       113.59 o                         
   3   7   4        468.45        484.07        22.42 o                         
   4   7   4      11692.01      12380.85       222.27 o                         
   5   7   4         50.01         55.28         7.82 o                         
   6   7   4       5316.80       5392.62        95.54 o                         
   7   7   4        170.99        172.43        15.10 o                         
   8   7   4         63.33         52.77        11.73 o                         
   9   7   4       3321.84       3256.28        75.25 o                         
  10   7   4        999.04        825.76        65.34 o                         
 -10   8   4       2178.48       2275.35        64.26 o                         
  -9   8   4        326.09        326.55        24.38 o                         
  -8   8   4       6364.94       6372.27       110.65 o                         
  -7   8   4         13.88         15.27         8.07 o                         
  -6   8   4       1777.49       1795.83        40.00 o                         
  -5   8   4       1753.57       1845.81        39.64 o                         
  -4   8   4        517.64        548.47        17.98 o                         
  -3   8   4        373.29        374.29        13.89 o                         
  -2   8   4       7178.15       7586.71       127.86 o                         
  -1   8   4        351.27        341.36        15.69 o                         
   0   8   4      16853.41      16217.48       279.07 o                         
   1   8   4        995.03        938.28        30.92 o                         
   2   8   4       1370.83       1460.77        42.31 o                         
   3   8   4        387.56        391.93        19.13 o                         
   4   8   4         38.28         54.36        11.52 o                         
   5   8   4       1449.76       1423.42        47.61 o                         
   6   8   4       4518.01       4561.54        98.59 o                         
   7   8   4        740.97        750.71        39.62 o                         
   8   8   4       1576.54       1526.27        46.69 o                         
   9   8   4        579.81        522.88        63.98 o                         
 -10   9   4        467.64        536.82        35.45 o                         
  -9   9   4         74.49         87.23        20.32 o                         
  -8   9   4        206.94        177.94        15.88 o                         
  -7   9   4        605.10        666.70        24.99 o                         
  -6   9   4      11184.65      11056.73       185.57 o                         
  -5   9   4         98.58         70.43         9.91 o                         
  -4   9   4       7481.26       7848.68       124.29 o                         
  -3   9   4         70.34         56.02         6.28 o                         
  -2   9   4       2061.82       2111.37        45.55 o                         
  -1   9   4       1065.86       1164.15        29.18 o                         
   0   9   4        959.85        966.35        27.18 o                         
   1   9   4          2.00          8.89        13.59 o                         
   2   9   4       5108.59       5166.61       102.68 o                         
   3   9   4        570.11        503.26        23.41 o                         
   4   9   4       7815.18       7853.46       150.45 o                         
   5   9   4        174.09        173.82        19.33 o                         
   6   9   4       1187.11       1154.25        43.70 o                         
   7   9   4        310.87        229.33        22.70 o                         
   8   9   4       1471.10       1408.28        86.01 o                         
   9   9   4          3.06         50.56        23.73 o                         
  -9  10   4        954.64        939.00        43.53 o                         
  -8  10   4       4176.33       4352.39        95.14 o                         
  -7  10   4         99.10         65.23        14.89 o                         
  -6  10   4        904.16        882.77        27.39 o                         
  -5  10   4        867.93        992.98        29.96 o                         
  -4  10   4        591.50        623.68        20.88 o                         
  -3  10   4       1287.62       1310.68        33.31 o                         
  -2  10   4       2530.80       2571.87        53.93 o                         
  -1  10   4       3094.79       2993.05        76.97 o                         
   0  10   4      19395.87      19311.26       334.42 o                         
   1  10   4       1073.40       1020.11        32.21 o                         
   2  10   4        316.27        329.94        18.30 o                         
   3  10   4        539.06        459.68        22.99 o                         
   4  10   4        433.16        427.30        24.81 o                         
   5  10   4       3822.78       3686.08       137.19 o                         
   6  10   4       1263.60       1359.25        46.29 o                         
   7  10   4          4.02         14.00        15.69 o                         
   8  10   4       2058.53       2178.09        84.84 o                         
  -9  11   4        414.12        560.39        62.83 o                         
  -8  11   4         26.55         33.82        11.86 o                         
  -7  11   4       2979.43       2984.84        65.94 o                         
  -6  11   4       4890.79       4906.94        94.70 o                         
  -5  11   4       1085.83       1056.80        29.79 o                         
  -4  11   4       3745.69       3671.49        67.19 o                         
  -3  11   4       1505.54       1416.93        55.08 o                         
  -2  11   4        834.69        839.14        32.03 o                         
  -1  11   4      11455.80      11667.97       211.47 o                         
   0  11   4         22.00         27.60         7.56 o                         
   1  11   4       4112.61       4187.30        87.52 o                         
   2  11   4        422.03        343.34        25.70 o                         
   3  11   4        916.56        925.57        34.21 o                         
   4  11   4       2280.16       2212.64        69.57 o                         
   5  11   4         45.62         43.05        13.85 o                         
   6  11   4       1676.37       1740.07        56.09 o                         
   7  11   4       1403.43       1147.41        59.96 o                         
   8  11   4        491.34        512.94        44.65 o                         
  -8  12   4        679.00        691.70        52.18 o                         
  -7  12   4         87.01         67.60        12.48 o                         
  -6  12   4        247.39        303.55        24.57 o                         
  -5  12   4       6476.86       6450.54       117.55 o                         
  -4  12   4        206.82        194.78        22.17 o                         
  -3  12   4       2748.14       2718.02        59.58 o                         
  -2  12   4         65.57         38.26        10.71 o                         
  -1  12   4       1609.03       1600.02        45.19 o                         
   0  12   4        887.78        890.34        28.28 o                         
   1  12   4        101.91         80.82        11.42 o                         
   2  12   4         56.49         47.97        12.10 o                         
   3  12   4        579.49        620.47        39.43 o                         
   4  12   4        144.14        130.06        19.48 o                         
   5  12   4      11659.91      11656.81       222.06 o                         
   6  12   4        383.39        329.25        35.28 o                         
   7  12   4        588.94        488.18        50.24 o                         
  -8  13   4         80.15         59.94        31.66 o                         
  -7  13   4       3799.13       4164.59       126.27 o                         
  -6  13   4        216.09        196.92        26.03 o                         
  -5  13   4        337.81        317.40        24.79 o                         
  -4  13   4        371.72        415.28        24.23 o                         
  -3  13   4         29.43         46.54        11.28 o                         
  -2  13   4         99.80         77.36        11.24 o                         
  -1  13   4       7433.16       7375.45       140.91 o                         
   0  13   4        542.06        464.11        27.93 o                         
   1  13   4       5279.22       5309.90       111.04 o                         
   2  13   4          0.40        -11.74        11.74 o                         
   3  13   4         52.69         53.81        20.15 o                         
   4  13   4        420.31        497.59        39.17 o                         
   5  13   4        216.67        169.57        21.20 o                         
   6  13   4         20.97         26.65        27.66 o                         
   7  13   4       1906.75       1863.88        78.79 o                         
  -7  14   4        480.79        665.09        52.51 o                         
  -6  14   4         11.00         -1.03        29.24 o                         
  -5  14   4       2901.37       2927.37        76.18 o                         
  -4  14   4         91.59         82.60        12.71 o                         
  -3  14   4       1616.15       1625.56        39.41 o                         
  -2  14   4        529.98        563.41        31.07 o                         
  -1  14   4        674.18        593.05        28.32 o                         
   0  14   4        932.09        922.61        31.46 o                         
   1  14   4       1738.68       1699.39        51.81 o                         
   2  14   4          3.78         -3.57        14.83 o                         
   3  14   4       2182.89       2181.56        69.11 o                         
   4  14   4       1772.19       1877.51        85.28 o                         
   5  14   4       4257.71       4399.58       137.15 o                         
   6  14   4         49.73         46.43        25.99 o                         
  -6  15   4        913.81       1104.87       113.27 o                         
  -5  15   4         56.73         92.85        36.83 o                         
  -4  15   4       4368.12       4425.69        92.35 o                         
  -3  15   4        330.04        315.37        20.28 o                         
  -2  15   4         13.57         27.28        15.74 o                         
  -1  15   4       2282.93       2173.39        63.71 o                         
   0  15   4         69.63         45.51        12.92 o                         
   1  15   4        469.95        464.38        43.13 o                         
   2  15   4       1394.25       1416.96        65.42 o                         
   3  15   4        125.21        147.64        28.99 o                         
   4  15   4       1675.20       1641.18        77.00 o                         
   5  15   4        342.40        265.61        41.80 o                         
  -4  16   4         44.66         27.80        36.91 o                         
  -3  16   4        560.70        566.73        33.62 o                         
  -2  16   4        872.86        924.09        45.12 o                         
  -1  16   4        231.31        173.63        19.60 o                         
   0  16   4       2589.52       2512.89        79.63 o                         
   1  16   4       1249.95       1225.31        57.93 o                         
   2  16   4       1266.25       1202.27        58.15 o                         
   3  16   4        299.54        313.59        36.02 o                         
  -2  17   4       1917.19       1833.98       154.39 o                         
  -1  17   4        246.54        209.16        36.94 o                         
   0  17   4         40.13         59.34        29.88 o                         
   1  17   4         43.40         34.68        33.32 o                         
 -11   0   5       4570.38       4770.10       178.09 o                         
  -9   0   5        185.31        147.91        19.94 o                         
  -7   0   5       1597.97       1642.30        50.26 o                         
  -5   0   5       3176.69       3002.26        71.26 o                         
  -3   0   5      24211.27      22912.04       433.39 o                         
  -1   0   5       8658.35       7814.86       525.69 o                         
   1   0   5       5064.68       5053.29       138.48 o                         
   3   0   5      13082.89      13081.97       286.96 o                         
   5   0   5       2780.40       2803.07        76.18 o                         
   7   0   5       7520.10       7530.94       185.40 o                         
   9   0   5        658.00        699.33        49.49 o                         
 -12   1   5        859.29        834.80        48.48 o                         
 -11   1   5         12.61         -6.58        15.96 o                         
 -10   1   5          0.94         -6.16        12.24 o                         
  -9   1   5       5074.98       5159.22        87.69 o                         
  -8   1   5       1259.92       1198.55        33.11 o                         
  -7   1   5       6700.21       7076.85       108.20 o                         
  -6   1   5        575.03        560.11        17.71 o                         
  -5   1   5       3153.13       3223.34        53.36 o                         
  -4   1   5       1562.46       1454.96        27.75 o                         
  -3   1   5      14086.61      13906.87       189.26 o                         
  -2   1   5       1521.67       1602.83        28.56 o                         
  -1   1   5         32.86         60.39         4.72 o                         
   0   1   5       2724.77       2715.80        44.01 o                         
   1   1   5      24740.40      23993.35       465.14 o                         
   2   1   5       8527.89       8637.80       165.84 o                         
   3   1   5      14473.16      14718.95       227.25 o                         
   4   1   5        718.07        775.78        23.18 o                         
   5   1   5        211.65        224.98        11.48 o                         
   6   1   5        247.91        233.49        16.74 o                         
   7   1   5      12482.66      12704.42       208.56 o                         
   8   1   5        203.89        140.11        17.28 o                         
   9   1   5       1549.58       1600.63        54.00 o                         
  10   1   5        573.10        568.93        35.60 o                         
 -12   2   5          6.18        -21.83        21.83 o                         
 -11   2   5       2431.11       2500.37        84.17 o                         
 -10   2   5       1969.57       1966.89        47.73 o                         
  -9   2   5          1.55          7.00         9.45 o                         
  -8   2   5       6631.93       6827.98       107.25 o                         
  -7   2   5        107.33         98.15        10.41 o                         
  -6   2   5       4025.88       4044.36        78.06 o                         
  -5   2   5       9131.27       9319.23       133.48 o                         
  -4   2   5       2855.54       2992.59        48.72 o                         
  -3   2   5      21240.00      21376.44       306.56 o                         
  -2   2   5      10497.01      10385.38       151.72 o                         
  -1   2   5       3364.05       3465.06        63.78 o                         
   0   2   5       8731.58       8524.46       164.74 o                         
   1   2   5       7698.07       7759.63       150.87 o                         
   2   2   5       3288.56       3201.02        66.96 o                         
   3   2   5       4006.47       3818.09        80.46 o                         
   4   2   5        195.36        194.31         8.10 o                         
   5   2   5       2359.58       2402.92        52.13 o                         
   6   2   5       6360.52       6635.06       114.61 o                         
   7   2   5       3640.86       3695.39        79.92 o                         
   8   2   5       3502.92       3539.47        73.15 o                         
   9   2   5       1521.98       1455.14        52.26 o                         
  10   2   5          2.34         -1.81        34.81 o                         
 -11   3   5        860.23        762.49        40.65 o                         
 -10   3   5       1127.25       1207.71        37.36 o                         
  -9   3   5       1617.96       1630.33        41.91 o                         
  -8   3   5        559.41        514.37        25.68 o                         
  -7   3   5        393.77        451.68        17.53 o                         
  -6   3   5       6435.49       6359.88       146.56 o                         
  -5   3   5       1814.84       1859.78        35.37 o                         
  -4   3   5      20589.74      20004.34       289.95 o                         
  -3   3   5       3140.40       2938.59        49.78 o                         
  -2   3   5      11150.88      10526.72       268.72 o                         
  -1   3   5       3728.60       3745.38        63.50 o                         
   0   3   5        478.11        620.98        17.13 o                         
   1   3   5       7538.79       7472.54       147.74 o                         
   2   3   5      21582.05      20743.27       391.52 o                         
   3   3   5       2392.70       2474.39        56.49 o                         
   4   3   5       1369.64       1322.44        36.43 o                         
   5   3   5         89.64         82.33         7.44 o                         
   6   3   5       3297.94       3386.87        65.13 o                         
   7   3   5       1331.36       1377.98        36.27 o                         
   8   3   5         25.87         37.97        10.44 o                         
   9   3   5        923.39        971.69        41.23 o                         
  10   3   5       5170.00       5356.75       115.70 o                         
 -11   4   5        137.67        127.08        21.95 o                         
 -10   4   5       2134.97       2136.81        52.74 o                         
  -9   4   5        114.66         85.00        11.99 o                         
  -8   4   5       5347.90       5388.82        88.72 o                         
  -7   4   5         12.33         17.33         6.81 o                         
  -6   4   5       6038.95       6176.26        94.94 o                         
  -5   4   5       8574.35       8669.21       134.54 o                         
  -4   4   5       2601.19       2649.12        47.88 o                         
  -3   4   5        195.92        183.37         9.27 o                         
  -2   4   5      16154.35      15394.75       349.86 o                         
  -1   4   5       3069.87       3415.02        59.47 o                         
   0   4   5      24597.85      23472.97       396.56 o                         
   1   4   5         90.34         93.11         7.30 o                         
   2   4   5       8298.64       8035.64       158.68 o                         
   3   4   5       4333.22       4363.11        93.01 o                         
   4   4   5        124.55        117.41         8.84 o                         
   5   4   5        275.13        289.05        15.17 o                         
   6   4   5       6394.38       6486.85       182.77 o                         
   7   4   5        168.15        142.28        12.83 o                         
   8   4   5       5885.84       5814.56       107.73 o                         
   9   4   5        318.69        242.89        50.97 o                         
  10   4   5         44.04         37.08        17.22 o                         
 -11   5   5        408.70        331.32        25.82 o                         
 -10   5   5       1985.59       1941.37        61.68 o                         
  -9   5   5        164.68        158.27        20.08 o                         
  -8   5   5        863.54        824.06        28.54 o                         
  -7   5   5       1425.36       1439.39        33.19 o                         
  -6   5   5       5977.20       6065.80       100.62 o                         
  -5   5   5        428.19        433.10        16.18 o                         
  -4   5   5      15932.10      15866.36       233.48 o                         
  -3   5   5        836.03        958.41        22.00 o                         
  -2   5   5       1956.11       1779.52        35.10 o                         
  -1   5   5         60.98         65.00         6.67 o                         
   0   5   5         80.70        118.84         9.48 o                         
   1   5   5        750.81        818.20        24.84 o                         
   2   5   5       8927.61       8865.08       156.20 o                         
   3   5   5       8441.23       8348.46       168.25 o                         
   4   5   5      10833.59      10976.41       177.86 o                         
   5   5   5        199.80        207.97        13.56 o                         
   6   5   5       4600.28       4771.99        96.80 o                         
   7   5   5        136.61        139.63        12.52 o                         
   8   5   5          0.72          9.15         9.82 o                         
   9   5   5        109.79         76.07        13.90 o                         
  10   5   5        887.98        870.33        49.36 o                         
 -11   6   5        430.84        390.39        40.27 o                         
 -10   6   5       2027.19       2080.37        54.35 o                         
  -9   6   5        760.05        780.00        29.20 o                         
  -8   6   5       3488.48       3477.74        68.47 o                         
  -7   6   5       1727.49       1713.06        40.13 o                         
  -6   6   5       7521.07       7746.00       124.63 o                         
  -5   6   5        308.12        332.59        15.66 o                         
  -4   6   5       1572.74       1622.72        33.87 o                         
  -3   6   5       7672.39       7641.98       117.73 o                         
  -2   6   5       1596.40       1478.09        32.71 o                         
  -1   6   5       3860.53       4101.88        72.00 o                         
   0   6   5       6814.95       6768.15       138.49 o                         
   1   6   5       1902.50       1878.79        40.54 o                         
   2   6   5       5002.18       5041.01       107.32 o                         
   3   6   5        679.57        650.28        16.95 o                         
   4   6   5        230.22        248.57        11.81 o                         
   5   6   5       1563.26       1616.81        47.23 o                         
   6   6   5        260.37        228.33        18.19 o                         
   7   6   5        565.57        566.92        29.79 o                         
   8   6   5       5130.17       5246.15       111.49 o                         
   9   6   5         44.54         17.60        19.50 o                         
  10   6   5       1850.38       1740.71        91.68 o                         
 -11   7   5        466.20        483.72        49.30 o                         
 -10   7   5        597.61        676.44        52.07 o                         
  -9   7   5       3161.49       3161.92        71.61 o                         
  -8   7   5        317.55        290.28        21.78 o                         
  -7   7   5       6939.75       7085.55       118.19 o                         
  -6   7   5          3.03         16.46         7.90 o                         
  -5   7   5       1266.12       1248.00        30.12 o                         
  -4   7   5       5666.84       5866.39        95.24 o                         
  -3   7   5        446.46        490.09        15.62 o                         
  -2   7   5        310.62        326.25        16.09 o                         
  -1   7   5      19878.47      20090.77       313.75 o                         
   0   7   5       1202.14       1026.69        24.07 o                         
   1   7   5        833.38        751.37        21.38 o                         
   2   7   5       1121.16       1143.51        28.10 o                         
   3   7   5       2388.04       2407.65        60.79 o                         
   4   7   5       4648.47       4926.36        99.03 o                         
   5   7   5       6087.85       6260.89       109.86 o                         
   6   7   5       2255.31       2276.36        50.31 o                         
   7   7   5       2291.36       2237.61        73.23 o                         
   8   7   5          0.54         19.99        12.22 o                         
   9   7   5       2045.78       2134.27        61.13 o                         
 -10   8   5        806.41        807.74        39.03 o                         
  -9   8   5       1260.91       1318.41        43.26 o                         
  -8   8   5        663.97        685.39        28.06 o                         
  -7   8   5       5668.15       5661.67        98.66 o                         
  -6   8   5         22.53         16.84         8.49 o                         
  -5   8   5       4888.63       5007.62        85.34 o                         
  -4   8   5        153.91        141.96        10.17 o                         
  -3   8   5      10335.19      10292.15       169.25 o                         
  -2   8   5         31.40         42.10         7.88 o                         
  -1   8   5         85.95         89.44         9.13 o                         
   0   8   5        546.43        564.82        19.00 o                         
   1   8   5       4442.72       4616.98        88.75 o                         
   2   8   5        184.02        185.70        17.87 o                         
   3   8   5       7233.53       7426.91       140.57 o                         
   4   8   5          0.65         11.64         8.98 o                         
   5   8   5      12838.20      12868.47       234.73 o                         
   6   8   5        735.42        705.01        30.48 o                         
   7   8   5        370.60        358.26        27.85 o                         
   8   8   5       1776.90       1787.31        48.80 o                         
   9   8   5        396.55        420.97        57.11 o                         
 -10   9   5         93.68         78.44        25.30 o                         
  -9   9   5       4130.77       4374.78        99.83 o                         
  -8   9   5         86.32         85.11        17.28 o                         
  -7   9   5       4405.85       4414.91        81.53 o                         
  -6   9   5        176.36        296.51        17.78 o                         
  -5   9   5        767.88        720.59        23.15 o                         
  -4   9   5        418.52        421.17        16.22 o                         
  -3   9   5       1481.75       1524.17        41.40 o                         
  -2   9   5        358.11        359.04        17.33 o                         
  -1   9   5      27386.96      27274.94       424.42 o                         
   0   9   5       1407.62       1388.09        30.94 o                         
   1   9   5       2944.68       2910.09        82.91 o                         
   2   9   5        391.98        416.93        22.03 o                         
   3   9   5         37.21         40.21         9.48 o                         
   4   9   5       1490.32       1575.96        45.27 o                         
   5   9   5       2154.52       2168.14        57.32 o                         
   6   9   5         10.89          9.61        13.66 o                         
   7   9   5       1754.08       1832.33        61.92 o                         
   8   9   5        128.78         92.34        23.18 o                         
   9   9   5       2988.10       2930.00       219.33 o                         
  -9  10   5        991.31       1012.92        68.87 o                         
  -8  10   5       1224.19       1257.83        41.38 o                         
  -7  10   5       2939.83       3064.30        67.90 o                         
  -6  10   5        365.84        376.39        24.05 o                         
  -5  10   5      10673.63      10484.41       182.53 o                         
  -4  10   5       1141.27       1121.04        29.05 o                         
  -3  10   5       2025.53       2020.84        47.17 o                         
  -2  10   5       1249.71       1281.53        36.67 o                         
  -1  10   5          6.33         15.28         7.16 o                         
   0  10   5       1878.14       1907.11        55.98 o                         
   1  10   5          7.63         -2.39         8.43 o                         
   2  10   5         28.42         12.02         8.22 o                         
   3  10   5       8274.95       8524.79       162.37 o                         
   4  10   5        247.14        281.83        22.45 o                         
   5  10   5       7305.22       7311.35       149.55 o                         
   6  10   5        693.77        688.53        35.58 o                         
   7  10   5         60.71         21.20        31.42 o                         
   8  10   5        331.57        327.56        37.34 o                         
  -9  11   5        850.25        826.03        39.44 o                         
  -8  11   5        769.15        798.70        34.71 o                         
  -7  11   5        764.23        798.97        39.32 o                         
  -6  11   5       3260.68       3129.96        62.91 o                         
  -5  11   5        329.74        345.90        19.35 o                         
  -4  11   5       1545.99       1611.75        41.12 o                         
  -3  11   5        318.90        274.65        26.00 o                         
  -2  11   5       4216.39       4249.65        81.81 o                         
  -1  11   5       7574.11       7426.21       156.07 o                         
   0  11   5       1338.74       1337.48        36.94 o                         
   1  11   5       3432.39       3419.92        84.51 o                         
   2  11   5         45.58         41.03        15.59 o                         
   3  11   5        252.25        276.41        23.13 o                         
   4  11   5       6004.61       5935.33       123.50 o                         
   5  11   5        251.28        245.84        23.01 o                         
   6  11   5        839.23        767.45        42.33 o                         
   7  11   5        687.03        552.16        63.69 o                         
   8  11   5         38.90         54.48        24.02 o                         
  -8  12   5       1475.89       1431.54        49.40 o                         
  -7  12   5          1.22        -13.21        13.21 o                         
  -6  12   5        894.47        959.87        33.30 o                         
  -5  12   5         42.90         34.63         9.11 o                         
  -4  12   5        913.68        902.14        30.10 o                         
  -3  12   5        606.82        651.95        32.02 o                         
  -2  12   5        984.37       1027.65        41.44 o                         
  -1  12   5         59.64         55.67        11.99 o                         
   0  12   5       9574.35       9584.78       177.60 o                         
   1  12   5          7.65         -9.15        11.95 o                         
   2  12   5       2931.85       2984.98        73.91 o                         
   3  12   5          5.98          4.56        12.07 o                         
   4  12   5         13.68         17.18        13.39 o                         
   5  12   5       1194.31       1365.91        49.34 o                         
   6  12   5        407.27        208.63        36.64 o                         
   7  12   5          3.84        121.05        35.88 o                         
  -8  13   5          3.87         -5.20        37.71 o                         
  -7  13   5         27.31         37.54        20.78 o                         
  -6  13   5       2559.80       2558.29        64.29 o                         
  -5  13   5         19.49         34.23        11.46 o                         
  -4  13   5       3039.34       3110.93        68.53 o                         
  -3  13   5        664.35        631.73        30.64 o                         
  -2  13   5       1645.57       1702.05        50.60 o                         
  -1  13   5         31.21         45.68        10.95 o                         
   0  13   5          9.11         17.86        12.22 o                         
   1  13   5        187.70        176.01        17.35 o                         
   2  13   5        622.92        676.97        32.83 o                         
   3  13   5        160.68        133.22        23.30 o                         
   4  13   5       6403.56       6526.67       151.74 o                         
   5  13   5        495.86        301.76        75.35 o                         
   6  13   5       1019.95       1016.91        63.40 o                         
  -7  14   5        526.88        704.02        87.13 o                         
  -6  14   5        907.88        836.45        44.07 o                         
  -5  14   5       1488.80       1502.39        52.56 o                         
  -4  14   5         37.88         61.15        14.64 o                         
  -3  14   5         12.77         16.67         9.86 o                         
  -2  14   5       3330.51       3329.17        79.64 o                         
  -1  14   5        193.91        177.65        20.74 o                         
   0  14   5       3895.49       3878.48        88.78 o                         
   1  14   5         35.72         50.54        14.90 o                         
   2  14   5        945.02        869.08        57.94 o                         
   3  14   5       1200.40       1220.53        60.81 o                         
   4  14   5          0.47        -13.71        27.30 o                         
   5  14   5        514.57        430.97        57.02 o                         
  -6  15   5       1354.35       1471.20        95.89 o                         
  -5  15   5        517.31        468.40        51.21 o                         
  -4  15   5       1058.04       1092.12        37.22 o                         
  -3  15   5        526.97        359.56        32.17 o                         
  -2  15   5       2333.13       2207.23       106.59 o                         
  -1  15   5       2868.35       2793.17        69.47 o                         
   0  15   5        952.22        927.94        45.31 o                         
   1  15   5       2128.65       2123.53        69.07 o                         
   2  15   5        744.62        750.22        49.08 o                         
   3  15   5         30.97          8.71        21.37 o                         
   4  15   5       2534.23       2430.25       103.13 o                         
  -4  16   5        868.00        866.39        53.26 o                         
  -3  16   5       2394.90       2390.13        62.16 o                         
  -2  16   5       1053.26       1105.07        50.01 o                         
  -1  16   5        451.50        436.68        32.19 o                         
   0  16   5        992.73        940.10        53.24 o                         
   1  16   5         67.03         30.53        22.87 o                         
   2  16   5         58.31         64.92        25.02 o                         
   3  16   5       3208.33       3532.87       154.50 o                         
  -1  17   5       1503.94       1544.22        87.26 o                         
   0  17   5       1101.11        799.90       103.30 o                         
 -12   0   6        295.24        162.38        31.61 o                         
 -10   0   6       3058.33       3033.43        88.92 o                         
  -8   0   6       8482.01       8317.31       194.76 o                         
  -6   0   6      10879.85      10930.29       286.61 o                         
  -4   0   6        105.38        203.01        13.35 o                         
  -2   0   6        291.48        349.79        15.07 o                         
   0   0   6      21551.55      20098.22       750.83 o                         
   2   0   6       3377.01       3158.21        72.03 o                         
   4   0   6         32.13         14.56         5.48 o                         
   6   0   6       3332.44       3494.06       110.07 o                         
   8   0   6       4590.36       4664.84       127.73 o                         
  10   0   6        896.22        832.13        68.66 o                         
 -12   1   6       3449.43       3376.01        95.64 o                         
 -11   1   6          6.15          1.35        19.12 o                         
 -10   1   6        145.99        105.58        14.43 o                         
  -9   1   6       3568.80       3424.90        69.08 o                         
  -8   1   6        196.80        152.78        12.52 o                         
  -7   1   6       1230.91       1292.91        30.98 o                         
  -6   1   6       1005.33       1032.93        25.54 o                         
  -5   1   6          9.86         20.85         5.14 o                         
  -4   1   6      13588.99      13247.32       183.24 o                         
  -3   1   6       2290.61       2436.44        42.60 o                         
  -2   1   6      13002.46      12627.62       197.68 o                         
  -1   1   6        419.03        381.23        11.37 o                         
   0   1   6        522.96        588.51        12.30 o                         
   1   1   6       3996.07       4009.80        64.72 o                         
   2   1   6      22557.11      21861.47       409.30 o                         
   3   1   6        908.23       1068.86        27.95 o                         
   4   1   6        972.75        995.22        21.49 o                         
   5   1   6       2716.94       2733.92        47.51 o                         
   6   1   6      11450.49      11759.16       191.98 o                         
   7   1   6        960.26        986.19        37.67 o                         
   8   1   6          0.26          6.57        11.08 o                         
   9   1   6         66.86         53.28        14.86 o                         
  10   1   6       1475.68       1382.67        64.77 o                         
 -12   2   6         71.55         16.97        23.23 o                         
 -11   2   6       2766.46       2583.02        70.61 o                         
 -10   2   6       2669.36       2668.79        57.49 o                         
  -9   2   6         63.18         47.20        10.35 o                         
  -8   2   6        985.67       1117.29        29.98 o                         
  -7   2   6          3.54         15.93         6.13 o                         
  -6   2   6       6779.63       6580.23       100.05 o                         
  -5   2   6      10308.49      10508.84       149.62 o                         
  -4   2   6       6213.74       6863.57       100.14 o                         
  -3   2   6      15878.22      15659.98       227.65 o                         
  -2   2   6        288.89        264.75        10.37 o                         
  -1   2   6         31.34         29.79         3.46 o                         
   0   2   6      17037.32      15730.06       298.19 o                         
   1   2   6      13758.46      13139.90       250.76 o                         
   2   2   6      10646.59      10863.66       242.29 o                         
   3   2   6      19310.18      19487.09       369.61 o                         
   5   2   6       2472.33       2514.27        41.53 o                         
   6   2   6       2600.15       2706.55        46.21 o                         
   7   2   6        859.24        865.58        27.97 o                         
   8   2   6       3222.30       3271.28        84.82 o                         
   9   2   6        841.17        910.72        36.96 o                         
  10   2   6        315.25        286.20        25.01 o                         
 -11   3   6        364.77        310.95        33.05 o                         
 -10   3   6        275.00        257.90        20.59 o                         
  -9   3   6      11612.23      11842.46       176.38 o                         
  -8   3   6        123.69        111.46        11.44 o                         
  -7   3   6       8435.38       8556.79       128.33 o                         
  -6   3   6       5753.16       5908.26        91.60 o                         
  -5   3   6        119.70        136.82         9.34 o                         
  -4   3   6       3515.83       3615.42        61.71 o                         
  -3   3   6       6371.17       6497.90       100.33 o                         
  -2   3   6       1509.47       1571.23        30.46 o                         
  -1   3   6      15680.75      15224.17       289.46 o                         
   0   3   6        477.77        496.94        16.97 o                         
   1   3   6      32612.78      30991.96       581.42 o                         
   2   3   6       9425.92       9090.52       177.29 o                         
   3   3   6       2727.37       2908.49        64.90 o                         
   4   3   6        312.71        298.87        15.25 o                         
   5   3   6       5054.96       5206.18        92.07 o                         
   6   3   6        460.78        463.72        14.91 o                         
   7   3   6       6364.35       6318.05       111.82 o                         
   8   3   6        324.94        344.26        25.88 o                         
   9   3   6        780.31        753.53        51.75 o                         
  10   3   6          3.23         27.12        14.05 o                         
 -11   4   6       2416.72       2304.59        67.79 o                         
 -10   4   6        989.73       1040.92        36.93 o                         
  -9   4   6         33.07         33.09        11.19 o                         
  -8   4   6        295.89        313.47        17.63 o                         
  -7   4   6        164.14        161.36        12.63 o                         
  -6   4   6         21.45         17.30         5.68 o                         
  -5   4   6      20611.85      20834.27       304.42 o                         
  -4   4   6       1562.52       1590.13        32.91 o                         
  -3   4   6      16007.64      15867.75       250.53 o                         
  -2   4   6        325.89        261.89        15.49 o                         
  -1   4   6        222.04        202.93        15.44 o                         
   0   4   6       7480.53       7690.66       154.08 o                         
   1   4   6       5834.56       5589.95       155.50 o                         
   2   4   6       3173.23       3081.78        67.14 o                         
   3   4   6      11142.69      11221.79       220.16 o                         
   4   4   6        671.99        692.39        24.95 o                         
   5   4   6       3406.28       3372.10        64.61 o                         
   6   4   6         81.67         76.22        10.31 o                         
   7   4   6        682.19        659.74        23.83 o                         
   8   4   6       1115.66       1133.46        26.90 o                         
   9   4   6        689.47        689.58        30.07 o                         
  10   4   6          4.26          9.61        18.69 o                         
 -11   5   6       1322.29       1241.63        56.41 o                         
 -10   5   6         25.78         -1.95        14.94 o                         
  -9   5   6       3469.15       3354.78        64.47 o                         
  -8   5   6        113.27         94.18        10.62 o                         
  -7   5   6       3856.81       3985.57        73.66 o                         
  -6   5   6         77.98         76.04         8.25 o                         
  -5   5   6       1797.37       1804.60        40.87 o                         
  -4   5   6        621.19        634.89        18.46 o                         
  -3   5   6       1279.72       1205.10        25.95 o                         
  -2   5   6        156.11        117.59         8.52 o                         
  -1   5   6      10583.47      10909.52       190.85 o                         
   0   5   6         12.67         31.45         4.99 o                         
   1   5   6       9359.63       9202.84       164.00 o                         
   2   5   6       1483.78       1413.42        37.89 o                         
   3   5   6        503.10        509.62        20.40 o                         
   4   5   6          3.16          8.07         4.98 o                         
   5   5   6        283.05        252.33        14.68 o                         
   6   5   6        613.89        574.98        24.84 o                         
   7   5   6       5453.09       5656.38       104.88 o                         
   8   5   6       1460.48       1436.61        48.81 o                         
   9   5   6       3889.51       3899.36        91.27 o                         
  10   5   6       1347.87       1254.90        66.12 o                         
 -11   6   6       2510.59       2419.76       117.06 o                         
 -10   6   6          1.95        -21.44        21.44 o                         
  -9   6   6        340.35        332.80        26.42 o                         
  -8   6   6       3773.68       3732.74        72.71 o                         
  -7   6   6       1392.13       1324.36        34.58 o                         
  -6   6   6          7.22         19.94         6.64 o                         
  -5   6   6       3997.82       4165.02        72.65 o                         
  -4   6   6        427.70        395.81        14.78 o                         
  -3   6   6       4462.23       4603.16        75.43 o                         
  -2   6   6       1513.26       1442.25        32.62 o                         
  -1   6   6      11363.08      11845.34       207.67 o                         
   0   6   6       4245.94       4348.26        94.55 o                         
   1   6   6         62.55         68.39         8.12 o                         
   2   6   6       6589.20       6484.57       118.44 o                         
   3   6   6       3379.78       3412.96        68.56 o                         
   4   6   6          5.40         14.41         5.24 o                         
   5   6   6       7025.04       7215.24       124.35 o                         
   6   6   6       1420.34       1452.89        37.36 o                         
   7   6   6        328.44        331.00        20.84 o                         
   8   6   6         93.92         99.14        16.93 o                         
   9   6   6         16.06         -9.71        18.88 o                         
 -11   7   6        210.46        112.23        20.61 o                         
 -10   7   6       3191.11       3072.97       142.37 o                         
  -9   7   6         43.12         43.98        13.46 o                         
  -8   7   6        150.12        110.90        12.09 o                         
  -7   7   6       1099.01       1065.55        34.73 o                         
  -6   7   6       5717.52       5694.24        96.56 o                         
  -5   7   6       1657.21       1598.41        35.78 o                         
  -4   7   6       2827.86       2803.37        52.02 o                         
  -3   7   6         24.91         33.96         5.91 o                         
  -2   7   6       6197.32       6425.09       110.06 o                         
  -1   7   6       4393.14       4510.31        79.55 o                         
   0   7   6        838.32        780.20        22.95 o                         
   1   7   6        264.50        222.95        11.27 o                         
   2   7   6       2263.43       2264.56        48.70 o                         
   3   7   6         24.98         30.65         6.31 o                         
   4   7   6      10378.96      10639.73       174.73 o                         
   5   7   6        821.65        813.66        24.85 o                         
   6   7   6       1443.35       1482.89        37.92 o                         
   7   7   6       1281.06       1303.92        58.04 o                         
   8   7   6          9.61         12.09        13.21 o                         
   9   7   6       1320.20       1223.38        53.06 o                         
 -10   8   6       2021.47       2062.57       106.42 o                         
  -9   8   6          5.06         26.05        14.23 o                         
  -8   8   6       6977.22       7279.23       124.64 o                         
  -7   8   6          8.41         17.98        11.30 o                         
  -6   8   6       3031.41       3216.26        62.36 o                         
  -5   8   6          2.29         31.26         7.60 o                         
  -4   8   6         99.70         91.18         8.64 o                         
  -3   8   6        953.58        935.66        30.09 o                         
  -2   8   6      17179.76      17303.87       275.13 o                         
  -1   8   6       1256.66       1127.26        37.88 o                         
   0   8   6       9194.06       9276.66       167.25 o                         
   1   8   6          5.96          2.69         6.01 o                         
   2   8   6       1914.82       2015.71        44.91 o                         
   3   8   6        445.40        447.57        21.57 o                         
   4   8   6         56.28         51.51         9.28 o                         
   5   8   6        318.07        276.96        22.49 o                         
   6   8   6       4395.96       4496.03        98.43 o                         
   7   8   6        134.04        105.72        13.59 o                         
   8   8   6       3047.95       3058.84        72.33 o                         
   9   8   6         27.01         33.92        23.34 o                         
 -10   9   6       2971.39       2988.52        99.28 o                         
  -9   9   6        354.09        470.31        32.54 o                         
  -8   9   6        228.13        212.43        17.34 o                         
  -7   9   6        145.00        146.15        13.56 o                         
  -6   9   6      10467.91      10806.67       170.35 o                         
  -5   9   6          1.08         16.82         6.78 o                         
  -4   9   6       7369.07       7620.03       121.88 o                         
  -3   9   6        207.38        233.24        17.95 o                         
  -2   9   6       5319.11       5605.43       100.20 o                         
  -1   9   6        635.29        765.71        25.76 o                         
   0   9   6        211.94        218.56        14.75 o                         
   1   9   6       1475.02       1401.78        41.96 o                         
   2   9   6       4775.64       4840.43       108.97 o                         
   3   9   6        219.87        232.50        18.46 o                         
   4   9   6      13060.76      13595.01       246.95 o                         
   5   9   6        778.05        783.58        35.41 o                         
   6   9   6        267.62        268.35        23.29 o                         
   7   9   6        101.77         67.20        16.78 o                         
   8   9   6        314.70        248.20        36.60 o                         
  -9  10   6        361.03        333.79        34.08 o                         
  -8  10   6       3926.47       3822.54        87.36 o                         
  -7  10   6        545.39        535.29        39.33 o                         
  -6  10   6       1049.45       1089.80        33.54 o                         
  -5  10   6        342.10        346.98        19.21 o                         
  -4  10   6        367.53        305.88        18.59 o                         
  -3  10   6       1047.60       1115.13        35.83 o                         
  -2  10   6      11543.21      11865.74       196.21 o                         
  -1  10   6          6.59          3.19         6.61 o                         
   0  10   6      11808.68      12215.75       217.27 o                         
   1  10   6       1866.33       1862.77        52.33 o                         
   2  10   6       1148.16       1100.04        51.87 o                         
   3  10   6       1205.39       1276.75        40.05 o                         
   4  10   6        151.29        103.36        12.44 o                         
   5  10   6       1526.74       1469.14        48.32 o                         
   6  10   6       1888.72       1869.69        98.60 o                         
   7  10   6         77.00         52.72        19.26 o                         
   8  10   6       4013.90       4207.07       128.75 o                         
  -9  11   6        455.24        562.72        34.80 o                         
  -8  11   6        163.82         94.00        21.42 o                         
  -7  11   6        822.92        833.53        32.86 o                         
  -6  11   6       1289.57       1252.23        39.31 o                         
  -5  11   6       2169.54       2031.94        47.93 o                         
  -4  11   6       4321.86       4247.61        78.03 o                         
  -3  11   6        103.80         80.24        10.82 o                         
  -2  11   6       1367.04       1337.30        36.66 o                         
  -1  11   6       6551.86       6723.07       128.75 o                         
   0  11   6        148.98        129.29        14.12 o                         
   1  11   6       2194.87       2256.20        62.33 o                         
   2  11   6       1426.84       1334.21        41.61 o                         
   3  11   6       2203.68       2212.85        64.80 o                         
   4  11   6       4291.00       4375.10       103.05 o                         
   5  11   6         35.68          4.25        13.71 o                         
   6  11   6        128.06         83.05        34.98 o                         
   7  11   6        180.98        117.75        22.84 o                         
  -8  12   6        453.74        337.53        63.72 o                         
  -7  12   6       1695.47       1725.18        51.46 o                         
  -6  12   6        161.18        139.33        17.13 o                         
  -5  12   6       1109.68       1141.38        36.80 o                         
  -4  12   6        669.79        657.78        29.10 o                         
  -3  12   6       2489.79       2504.98        57.80 o                         
  -2  12   6        135.43        137.46        13.93 o                         
  -1  12   6        695.93        681.84        28.90 o                         
   0  12   6        111.71        124.90        16.11 o                         
   1  12   6        120.59         99.92        12.30 o                         
   2  12   6        624.28        628.72        39.51 o                         
   3  12   6       5840.23       5860.93       123.17 o                         
   4  12   6        101.11         94.56        16.08 o                         
   5  12   6       2843.15       2953.37       128.81 o                         
   6  12   6         11.46         -5.51        21.93 o                         
   7  12   6        175.40        146.18        26.97 o                         
  -7  13   6       1132.60       1103.38        44.24 o                         
  -6  13   6        854.05        962.82        44.57 o                         
  -5  13   6       1653.40       1624.96        49.65 o                         
  -4  13   6        238.14        230.71        21.83 o                         
  -3  13   6        409.43        444.71        35.18 o                         
  -2  13   6         57.55         28.83        15.15 o                         
  -1  13   6       6426.28       6472.36       129.76 o                         
   0  13   6          4.32          2.14        11.34 o                         
   1  13   6       1344.39       1364.03        44.87 o                         
   2  13   6        783.54        743.08        35.71 o                         
   3  13   6        745.46        825.19        42.85 o                         
   4  13   6         21.46         33.39        20.72 o                         
   5  13   6       1057.87       1058.92        60.99 o                         
   6  13   6        118.79        137.70        32.21 o                         
  -7  14   6       1318.46       1267.50       118.87 o                         
  -6  14   6        972.80        963.40        46.29 o                         
  -5  14   6       1395.20       1269.81        51.21 o                         
  -4  14   6          7.14         -8.21        13.49 o                         
  -3  14   6       4999.02       5016.04       119.66 o                         
  -2  14   6       1435.30       1480.16        56.53 o                         
  -1  14   6         51.49         34.03        12.05 o                         
   0  14   6        999.85       1075.45        40.25 o                         
   1  14   6        243.35        206.20        26.31 o                         
   2  14   6          0.53         19.25        17.36 o                         
   3  14   6       4105.88       4021.81       110.34 o                         
   4  14   6         15.58         39.75        29.41 o                         
   5  14   6       3546.20       3378.63       185.00 o                         
  -5  15   6        200.19        238.91        39.16 o                         
  -4  15   6       1770.60       1815.60        61.03 o                         
  -3  15   6       1156.90       1154.03        39.63 o                         
  -2  15   6        641.21        598.32        41.83 o                         
  -1  15   6       2330.60       2237.91        60.63 o                         
   0  15   6          9.09          9.27        19.61 o                         
   1  15   6       1412.36       1399.73        60.90 o                         
   2  15   6       2960.84       3056.21        89.62 o                         
   3  15   6        356.63        355.21        46.82 o                         
   4  15   6       2150.68       2006.47       127.85 o                         
  -4  16   6          0.78         -1.04        19.62 o                         
  -3  16   6       1608.66       1572.70        55.92 o                         
  -2  16   6       1167.30       1076.43        48.89 o                         
  -1  16   6         59.96         63.61        19.13 o                         
   0  16   6       2484.65       2446.68        78.36 o                         
   1  16   6        672.31        737.99        61.43 o                         
   2  16   6        658.61        607.82        52.84 o                         
 -11   0   7        737.23        740.91       159.74 o                         
  -9   0   7        371.73        443.92        31.24 o                         
  -7   0   7         90.89         77.43        11.86 o                         
  -5   0   7      11237.54      11462.76       229.74 o                         
  -3   0   7      12868.86      12966.96       290.33 o                         
  -1   0   7       5045.91       5158.36       114.72 o                         
   1   0   7       5479.03       5315.30       147.83 o                         
   3   0   7        183.56        194.79        18.14 o                         
   5   0   7      10987.13      11239.23       221.00 o                         
   7   0   7       1211.24       1155.50        43.58 o                         
   9   0   7        659.10        577.95        35.70 o                         
 -11   1   7        517.67        356.44        30.44 o                         
 -10   1   7        125.28        105.07        14.73 o                         
  -9   1   7       4926.21       4960.79        92.52 o                         
  -8   1   7          4.26          9.02         9.09 o                         
  -7   1   7       6477.94       6710.67       104.47 o                         
  -6   1   7       1143.36       1078.32        26.45 o                         
  -5   1   7        154.85        159.59        10.19 o                         
  -4   1   7       8534.17       8713.08       124.76 o                         
  -3   1   7        189.28        255.03        11.46 o                         
  -2   1   7         11.15          4.99         3.79 o                         
  -1   1   7       5801.42       5575.17        99.14 o                         
   0   1   7        338.53        326.42         8.65 o                         
   1   1   7      11650.89      11161.60       172.64 o                         
   2   1   7        305.57        403.76        13.19 o                         
   3   1   7       1282.34       1317.78        32.35 o                         
   4   1   7       2462.76       2589.14        58.84 o                         
   5   1   7        791.71        778.01        17.75 o                         
   6   1   7        975.62       1014.23        24.41 o                         
   7   1   7       4031.83       4051.97        67.32 o                         
   8   1   7        611.01        528.14        20.55 o                         
   9   1   7       1195.10       1188.15        38.33 o                         
  10   1   7        686.59        667.41        39.85 o                         
 -11   2   7        929.21        837.28        44.94 o                         
 -10   2   7       2634.66       2697.47        63.59 o                         
  -9   2   7        510.99        513.18        28.71 o                         
  -8   2   7      13883.40      13796.44       199.59 o                         
  -7   2   7          1.78         -0.89         6.04 o                         
  -6   2   7       2200.49       2232.24        45.72 o                         
  -5   2   7      12504.91      13078.73       183.75 o                         
  -4   2   7        215.93        290.93        11.97 o                         
  -3   2   7       3196.50       3221.64        54.55 o                         
  -2   2   7       7630.05       7967.07       129.55 o                         
  -1   2   7       4798.43       4789.60        87.11 o                         
   0   2   7      19358.90      18068.14       341.87 o                         
   1   2   7       3210.91       3090.84        51.62 o                         
   2   2   7        796.41        701.23        20.25 o                         
   3   2   7       7169.35       7483.56       148.63 o                         
   4   2   7       2086.99       2077.58        50.41 o                         
   5   2   7       4470.22       4488.88        80.91 o                         
   6   2   7       5275.32       5335.19        87.08 o                         
   7   2   7          1.34          8.85         5.57 o                         
   8   2   7       2253.53       2146.84        47.92 o                         
   9   2   7         18.86         10.58         9.87 o                         
  10   2   7       1214.78       1138.85        41.22 o                         
 -11   3   7       1053.00       1016.38        45.49 o                         
 -10   3   7       1658.31       1701.83        47.35 o                         
  -9   3   7        128.56        129.54        13.20 o                         
  -8   3   7        125.15        100.11        15.91 o                         
  -7   3   7       6849.16       7196.89       110.93 o                         
  -6   3   7      12069.55      12314.59       176.02 o                         
  -5   3   7        130.23        136.89        10.54 o                         
  -4   3   7      28457.22      27086.27       389.63 o                         
  -3   3   7       1954.23       2085.56        38.64 o                         
  -2   3   7       8210.59       8247.25       147.42 o                         
  -1   3   7       4601.83       4425.17        81.76 o                         
   0   3   7       1501.57       1422.84        32.49 o                         
   1   3   7       3037.12       3072.91        67.67 o                         
   2   3   7       5483.07       5397.91       109.35 o                         
   3   3   7       1804.02       1863.59        64.62 o                         
   4   3   7      13702.02      13590.93       264.93 o                         
   5   3   7         15.02         14.54         5.82 o                         
   6   3   7       5625.33       5686.66       101.56 o                         
   7   3   7       4214.99       4316.15        83.39 o                         
   8   3   7        808.09        806.96        33.26 o                         
   9   3   7        139.38        112.26        17.01 o                         
  10   3   7       1842.47       1699.67        59.90 o                         
 -11   4   7        217.86        202.81        21.63 o                         
 -10   4   7       2198.84       2208.86        57.04 o                         
  -9   4   7          9.26         22.88        12.98 o                         
  -8   4   7       8306.76       8372.32       129.00 o                         
  -7   4   7        510.15        497.41        20.06 o                         
  -6   4   7       1138.37       1211.56        30.97 o                         
  -5   4   7        905.54        958.42        26.91 o                         
  -4   4   7        412.60        466.30        15.56 o                         
  -3   4   7        363.71        364.13        13.19 o                         
  -2   4   7       4799.65       4831.25        83.75 o                         
  -1   4   7       7091.94       7481.38       133.65 o                         
   0   4   7      28952.69      27601.24       466.42 o                         
   1   4   7       6126.46       6257.27       114.81 o                         
   2   4   7       6930.78       6780.93       136.12 o                         
   3   4   7        671.11        672.07        22.75 o                         
   4   4   7         13.21         20.21         9.61 o                         
   5   4   7       2768.44       2865.62        57.30 o                         
   6   4   7       4442.26       4463.26        87.08 o                         
   7   4   7       1284.95       1314.59        40.82 o                         
   8   4   7       2341.86       2424.99        58.27 o                         
   9   4   7          0.16         -3.68        16.56 o                         
 -11   5   7         75.98         28.23        26.65 o                         
 -10   5   7       1100.97        947.96        37.48 o                         
  -9   5   7       1412.32       1437.51        46.36 o                         
  -8   5   7        289.82        236.98        16.31 o                         
  -7   5   7       3081.57       2957.99        58.98 o                         
  -6   5   7       3103.58       3158.21        64.35 o                         
  -5   5   7         58.48         60.19         8.04 o                         
  -4   5   7       6851.75       7042.36       111.29 o                         
  -3   5   7          3.59          6.23         3.21 o                         
  -2   5   7       7161.20       7497.04       124.94 o                         
  -1   5   7        275.75        277.54        11.89 o                         
   0   5   7         28.54         39.52         5.64 o                         
   1   5   7       2544.67       2644.98        55.92 o                         
   2   5   7       6387.82       6307.10       129.32 o                         
   3   5   7       1190.20       1206.32        34.95 o                         
   4   5   7      10828.29      11023.34       220.58 o                         
   5   5   7        534.63        496.12        32.05 o                         
   6   5   7       1683.11       1685.32        45.62 o                         
   7   5   7       1160.04       1168.42        38.91 o                         
   8   5   7         54.50         57.33        14.95 o                         
   9   5   7        218.44        210.61        20.81 o                         
 -11   6   7        175.75        130.83        23.28 o                         
 -10   6   7        809.95        800.05        46.70 o                         
  -9   6   7        298.10        261.21        21.18 o                         
  -8   6   7       3021.83       2885.00        60.92 o                         
  -7   6   7          9.05         18.68         8.36 o                         
  -6   6   7       4355.44       4361.12        89.26 o                         
  -5   6   7       2627.53       2717.64        52.39 o                         
  -4   6   7         26.61         32.10         5.01 o                         
  -3   6   7       6896.95       6918.12       118.69 o                         
  -2   6   7       2225.90       2244.20        45.95 o                         
  -1   6   7        934.88        981.89        26.78 o                         
   0   6   7      11194.50      11620.50       230.13 o                         
   1   6   7         47.49         43.28         6.69 o                         
   2   6   7       1035.32       1077.95        27.67 o                         
   3   6   7       1500.45       1481.72        36.03 o                         
   4   6   7       3101.68       3004.47        63.40 o                         
   5   6   7       1342.16       1240.82        65.22 o                         
   6   6   7       3058.27       2926.32        60.90 o                         
   7   6   7       1165.57       1134.87        36.10 o                         
   8   6   7       2991.71       3027.84        77.66 o                         
   9   6   7        584.05        528.75        39.21 o                         
 -10   7   7        370.66        281.53        56.47 o                         
  -9   7   7       3788.58       3838.62        82.75 o                         
  -8   7   7         26.07         12.51        13.05 o                         
  -7   7   7       3279.09       3155.07        63.13 o                         
  -6   7   7       2197.89       2248.06        54.39 o                         
  -5   7   7       4370.64       4322.44        75.79 o                         
  -4   7   7        858.88        864.93        23.31 o                         
  -3   7   7       1500.34       1478.32        40.31 o                         
  -2   7   7       3614.91       3623.86        74.19 o                         
  -1   7   7       6842.54       7152.97       120.40 o                         
   0   7   7        842.16        887.29        25.18 o                         
   1   7   7       5786.39       5823.22       109.05 o                         
   2   7   7       2841.92       2926.26        60.71 o                         
   3   7   7        514.09        489.55        18.38 o                         
   4   7   7        671.71        700.33        21.69 o                         
   5   7   7       3452.46       3555.17        69.41 o                         
   6   7   7        637.79        623.07        26.59 o                         
   7   7   7       3022.13       2471.50        75.54 o                         
   8   7   7          2.41          2.22        14.84 o                         
   9   7   7       2324.37       2432.74        78.88 o                         
 -10   8   7        133.50        106.72        18.21 o                         
  -9   8   7        568.92        527.44        38.17 o                         
  -8   8   7         50.89         66.55        11.96 o                         
  -7   8   7       3160.99       3042.78        79.95 o                         
  -6   8   7       1195.60       1164.56        34.36 o                         
  -5   8   7       7941.47       7944.69       127.74 o                         
  -4   8   7       1550.21       1537.36        34.00 o                         
  -3   8   7       6998.00       7422.70       128.66 o                         
  -2   8   7        160.53        136.28        12.05 o                         
  -1   8   7       1082.83       1111.63        41.18 o                         
   0   8   7        784.73        843.08        30.99 o                         
   1   8   7        473.64        420.32        17.81 o                         
   2   8   7          1.54         29.68         6.75 o                         
   3   8   7      18763.18      18931.50       327.73 o                         
   4   8   7       1015.99        987.83        32.48 o                         
   5   8   7       3840.13       3981.65        76.31 o                         
   6   8   7         50.90         56.20         8.58 o                         
   7   8   7        669.73        721.34        31.27 o                         
   8   8   7        134.12        143.27        16.57 o                         
 -10   9   7        105.41         56.07        19.79 o                         
  -9   9   7       3384.27       3318.65        89.22 o                         
  -8   9   7         38.76         33.91        13.02 o                         
  -7   9   7       5473.57       5499.11       105.65 o                         
  -6   9   7         73.50         93.97        13.85 o                         
  -5   9   7       4127.26       4052.34        75.28 o                         
  -4   9   7          5.96         16.78         7.57 o                         
  -3   9   7       7270.39       7701.16       134.11 o                         
  -2   9   7         27.30         35.22         8.24 o                         
  -1   9   7      15949.87      16075.89       257.20 o                         
   0   9   7         70.03         35.16         9.32 o                         
   1   9   7       7759.22       7596.35       155.97 o                         
   2   9   7          0.42         25.27        19.91 o                         
   3   9   7        515.49        515.79        27.14 o                         
   4   9   7        326.54        341.33        25.56 o                         
   5   9   7       1493.88       1431.53        49.18 o                         
   6   9   7        106.97         93.52        15.51 o                         
   7   9   7       2900.10       2933.33        97.87 o                         
   8   9   7         28.79         50.64        73.89 o                         
  -9  10   7        489.18        542.19        46.50 o                         
  -8  10   7        358.96        425.99        29.51 o                         
  -7  10   7       2226.28       2268.94        52.42 o                         
  -6  10   7        178.28        173.38        16.22 o                         
  -5  10   7       4892.61       4836.15        85.40 o                         
  -4  10   7        616.33        539.65        22.39 o                         
  -3  10   7       5435.85       5432.46       101.01 o                         
  -2  10   7        791.65        823.30        29.16 o                         
  -1  10   7        528.61        520.92        21.73 o                         
   0  10   7       1185.59       1233.52        36.00 o                         
   1  10   7        922.43        942.53        34.27 o                         
   2  10   7        511.47        548.54        30.98 o                         
   3  10   7      11689.19      12023.95       221.84 o                         
   4  10   7          8.42         10.14        12.99 o                         
   5  10   7       1606.09       1655.20        51.51 o                         
   6  10   7         17.92         10.07        19.22 o                         
   7  10   7        211.35        194.93        25.53 o                         
  -9  11   7        980.36        887.84        49.58 o                         
  -8  11   7         80.44         55.36        18.07 o                         
  -7  11   7       1008.61        861.41        32.22 o                         
  -6  11   7        355.28        340.25        20.71 o                         
  -5  11   7        854.59        856.10        32.18 o                         
  -4  11   7       3587.63       3539.55        68.44 o                         
  -3  11   7       2846.02       2768.11        61.40 o                         
  -2  11   7        610.06        591.43        24.38 o                         
  -1  11   7       2294.34       2264.96        54.52 o                         
   0  11   7        298.59        259.85        16.36 o                         
   1  11   7       2762.49       2766.83        71.99 o                         
   2  11   7       1201.17       1245.16        51.84 o                         
   3  11   7        529.08        542.41        35.57 o                         
   4  11   7       3637.69       3796.61        88.46 o                         
   5  11   7        407.71        342.03        35.00 o                         
   6  11   7        168.09        156.62        23.70 o                         
   7  11   7        789.41        632.07        52.53 o                         
  -8  12   7       1078.89       1043.57        53.19 o                         
  -7  12   7        216.83        177.59        17.91 o                         
  -6  12   7       1659.70       1692.27        53.40 o                         
  -5  12   7        174.47        152.34        15.71 o                         
  -4  12   7        152.45        124.01        13.74 o                         
  -3  12   7       1014.85        976.11        34.36 o                         
  -2  12   7       4786.36       4769.57        91.57 o                         
  -1  12   7         53.51         48.20         9.63 o                         
   0  12   7        530.98        511.49        32.87 o                         
   1  12   7        418.25        248.55        35.21 o                         
   2  12   7       2440.60       2531.12        64.16 o                         
   3  12   7        199.82        182.06        18.62 o                         
   4  12   7        224.32        225.92        22.72 o                         
   5  12   7         55.55          9.61        25.44 o                         
   6  12   7        629.38        644.35        49.63 o                         
  -7  13   7        193.88        148.97        25.52 o                         
  -6  13   7       1451.82       1458.25        50.74 o                         
  -5  13   7         29.05         30.46        13.16 o                         
  -4  13   7       3046.46       2989.23        63.06 o                         
  -3  13   7       1024.95       1025.19        36.80 o                         
  -2  13   7       1653.41       1545.33        55.48 o                         
  -1  13   7        799.94        778.76        32.64 o                         
   0  13   7         40.27         37.43        14.53 o                         
   1  13   7         37.02         21.57        12.48 o                         
   2  13   7       2160.35       2167.98        59.99 o                         
   3  13   7          7.01          7.94        19.20 o                         
   4  13   7       1281.97       1327.35        99.97 o                         
   5  13   7         85.67         -2.41        22.31 o                         
  -6  14   7       1289.35       1255.42        62.07 o                         
  -5  14   7       1035.04       1051.22        54.03 o                         
  -4  14   7         18.35         15.49        15.48 o                         
  -3  14   7        437.18        433.21        43.39 o                         
  -2  14   7       3204.22       3168.51        84.98 o                         
  -1  14   7        702.33        716.26        44.22 o                         
   0  14   7       2117.65       2002.98        61.18 o                         
   1  14   7        794.79        803.54        39.04 o                         
   2  14   7       2365.65       2432.01        73.23 o                         
   3  14   7       2259.42       2173.97        82.95 o                         
   4  14   7        944.07        877.44        67.99 o                         
  -5  15   7        682.88        686.66        95.43 o                         
  -4  15   7       3896.51       3903.20       116.06 o                         
  -3  15   7        839.49        865.98        40.99 o                         
  -2  15   7        927.57        844.98        82.56 o                         
  -1  15   7       2125.82       2178.81        70.60 o                         
   0  15   7         79.59         75.07        23.59 o                         
   1  15   7        713.82        669.29        53.18 o                         
   2  15   7       1217.01       1265.29        87.57 o                         
   3  15   7          4.30        -14.46        31.10 o                         
  -3  16   7       1918.37       1942.60        74.94 o                         
  -2  16   7       1753.26       1760.94        75.51 o                         
  -1  16   7        995.21        971.54        55.25 o                         
   0  16   7        939.44        946.87        63.30 o                         
   1  16   7        339.26        296.08        35.80 o                         
 -10   0   8       1563.35       1633.56        62.57 o                         
  -8   0   8       7762.84       7659.77       169.14 o                         
  -6   0   8        875.58        940.11        35.73 o                         
  -4   0   8        975.99       1132.66        34.92 o                         
  -2   0   8       2431.85       2433.59        53.81 o                         
   0   0   8      14890.67      13792.47       369.74 o                         
   2   0   8       1219.08       1207.50        60.78 o                         
   4   0   8          1.11         10.74         4.83 o                         
   6   0   8       2293.13       2331.97        57.24 o                         
   8   0   8       1402.91       1212.35        70.24 o                         
 -11   1   8         34.53         28.32        25.02 o                         
 -10   1   8        513.51        532.09        29.21 o                         
  -9   1   8        820.46        922.79        30.80 o                         
  -8   1   8        404.07        352.53        20.00 o                         
  -7   1   8       1663.44       1571.37        37.49 o                         
  -6   1   8       8137.75       8413.69       125.45 o                         
  -5   1   8         11.84         10.96         4.80 o                         
  -4   1   8       3540.32       3561.63        61.58 o                         
  -3   1   8       1095.16       1301.99        28.90 o                         
  -2   1   8       5204.47       5125.48        73.18 o                         
  -1   1   8       4439.41       4261.46        78.09 o                         
   0   1   8        336.94        316.98         8.68 o                         
   1   1   8       7697.54       7710.26       121.00 o                         
   2   1   8        106.41        100.40         7.70 o                         
   3   1   8        290.92        292.06        11.82 o                         
   4   1   8      12672.16      12918.46       254.96 o                         
   5   1   8         65.73         57.48         7.21 o                         
   6   1   8       3168.96       3091.75        61.13 o                         
   7   1   8        300.30        286.41        13.26 o                         
   8   1   8        438.17        387.86        28.93 o                         
   9   1   8        780.34        742.12        25.06 o                         
 -11   2   8        766.83        506.81        46.59 o                         
 -10   2   8        613.75        696.91        35.33 o                         
  -9   2   8       1407.52       1493.37        42.35 o                         
  -8   2   8       6215.82       6177.06       100.40 o                         
  -7   2   8        164.42        208.97        13.45 o                         
  -6   2   8        640.65        691.00        21.10 o                         
  -5   2   8      16802.63      16617.83       246.28 o                         
  -4   2   8         14.80         17.46         4.21 o                         
  -3   2   8      10529.00      10441.29       195.91 o                         
  -2   2   8       9237.85       9701.17       156.30 o                         
  -1   2   8          1.32          9.08         3.74 o                         
   0   2   8      12284.34      11858.75       184.34 o                         
   1   2   8        873.22        850.54        17.77 o                         
   2   2   8        118.61        108.77         7.83 o                         
   3   2   8       6043.54       6081.67       122.87 o                         
   4   2   8       2313.46       2438.76        57.27 o                         
   5   2   8       9027.22       9152.02       184.38 o                         
   6   2   8       3128.08       3074.22        61.35 o                         
   7   2   8        253.88        201.28        18.03 o                         
   8   2   8       1113.80       1125.43        37.21 o                         
   9   2   8       2652.48       2647.85       111.22 o                         
 -11   3   8       1117.09       1163.40        54.92 o                         
 -10   3   8         69.59         70.54        19.77 o                         
  -9   3   8       8137.95       8224.24       130.11 o                         
  -8   3   8         89.17         71.94        11.16 o                         
  -7   3   8       4133.11       4313.17        73.56 o                         
  -6   3   8       1214.39       1261.85        31.67 o                         
  -5   3   8        357.25        388.32        16.48 o                         
  -4   3   8       2366.81       2497.55        46.69 o                         
  -3   3   8       1658.89       1634.50        35.09 o                         
  -2   3   8      13194.23      13643.74       236.62 o                         
  -1   3   8      31096.98      29744.72       560.87 o                         
   0   3   8       5525.40       5916.95       108.67 o                         
   1   3   8      25592.76      25429.77       480.51 o                         
   2   3   8       2141.76       2176.47        49.65 o                         
   3   3   8        184.43        186.99        12.80 o                         
   4   3   8       3934.07       3962.01        97.60 o                         
   5   3   8        842.49        818.89        26.55 o                         
   6   3   8         94.42        104.09        13.68 o                         
   7   3   8       3996.80       3967.54        78.43 o                         
   8   3   8          0.34         10.15        14.39 o                         
   9   3   8       4662.58       4708.67       104.09 o                         
 -11   4   8       1808.61       1829.33        68.29 o                         
 -10   4   8        150.33        150.43        19.80 o                         
  -9   4   8       1694.83       1706.75        43.33 o                         
  -8   4   8       1171.65       1223.93        34.98 o                         
  -7   4   8          4.33         14.22         7.29 o                         
  -6   4   8       2310.09       2449.04        49.87 o                         
  -5   4   8      14873.61      14876.52       222.87 o                         
  -4   4   8        923.30        895.88        22.78 o                         
  -3   4   8      13420.89      13590.21       218.57 o                         
  -2   4   8       2763.62       2836.46        58.68 o                         
  -1   4   8        417.66        441.74        16.47 o                         
   0   4   8         33.37         52.88        13.33 o                         
   1   4   8       2114.28       2136.39        46.80 o                         
   2   4   8         17.51         28.35         5.58 o                         
   3   4   8       8560.84       8699.89       174.36 o                         
   4   4   8       1655.03       1665.95        45.10 o                         
   5   4   8       9211.07       9305.62       169.36 o                         
   6   4   8       3096.12       3192.60        65.00 o                         
   7   4   8         61.76         47.83        11.37 o                         
   8   4   8         81.56         87.36        17.84 o                         
   9   4   8        451.92        421.36        42.18 o                         
 -11   5   8        425.92        239.68        36.21 o                         
 -10   5   8         70.22         50.10        16.51 o                         
  -9   5   8       2559.69       2592.16        59.41 o                         
  -8   5   8          0.21         -1.19        10.29 o                         
  -7   5   8      12813.75      12770.72       198.40 o                         
  -6   5   8        280.98        231.43        15.78 o                         
  -5   5   8         83.45         76.28         7.68 o                         
  -4   5   8       1394.08       1475.96        34.05 o                         
  -3   5   8        449.86        452.24        16.49 o                         
  -2   5   8       4991.20       4968.77        87.40 o                         
  -1   5   8       7831.08       7705.62       139.29 o                         
   0   5   8        219.65        201.54        12.69 o                         
   1   5   8       4417.07       4443.79        86.92 o                         
   2   5   8        207.69        184.05        10.38 o                         
   3   5   8        655.63        599.01        22.71 o                         
   4   5   8        243.15        270.65        21.06 o                         
   5   5   8       1031.34       1024.26        29.64 o                         
   6   5   8        865.26        850.68        31.49 o                         
   7   5   8       3862.58       3999.82        80.76 o                         
   8   5   8         41.69          5.12        16.81 o                         
   9   5   8       2364.01       2326.60        68.34 o                         
 -11   6   8        908.25        853.25        49.95 o                         
 -10   6   8       2357.94       2354.37        73.41 o                         
  -9   6   8          0.84         -2.54        12.22 o                         
  -8   6   8        119.03         64.10        14.57 o                         
  -7   6   8       3153.26       3182.40        63.56 o                         
  -6   6   8        322.59        337.85        20.60 o                         
  -5   6   8       3356.02       3387.05        67.38 o                         
  -4   6   8        135.54        117.65         8.96 o                         
  -3   6   8       3664.38       3728.79        65.61 o                         
  -2   6   8       2386.51       2537.00        51.09 o                         
  -1   6   8       3253.86       3322.63        67.39 o                         
   0   6   8       3733.52       3879.06        87.77 o                         
   1   6   8       2622.23       2528.02        55.87 o                         
   2   6   8       2253.05       2259.27        48.90 o                         
   3   6   8       2988.41       3046.57        63.54 o                         
   4   6   8        863.57        901.35        41.73 o                         
   5   6   8       2939.99       2897.04       103.83 o                         
   6   6   8         18.71         14.88         8.70 o                         
   7   6   8         90.28         91.75        14.30 o                         
   8   6   8        840.82        662.00        45.46 o                         
   9   6   8          1.30          1.66        21.67 o                         
 -10   7   8       1838.14       1920.03        63.85 o                         
  -9   7   8          3.76          6.88        12.77 o                         
  -8   7   8          4.66         -5.95        10.62 o                         
  -7   7   8       2371.34       2322.36        51.11 o                         
  -6   7   8       4115.18       4117.36        75.60 o                         
  -5   7   8        905.25        898.53        25.89 o                         
  -4   7   8      12658.31      12692.57       191.86 o                         
  -3   7   8        973.61       1003.78        29.04 o                         
  -2   7   8       1497.88       1461.17        35.06 o                         
  -1   7   8       1435.14       1503.31        37.50 o                         
   0   7   8        164.59        173.21        10.75 o                         
   1   7   8        798.13        864.53        30.18 o                         
   2   7   8       5147.22       5216.25       100.04 o                         
   3   7   8       1228.53       1238.53        32.59 o                         
   4   7   8       2876.83       2898.68        55.93 o                         
   5   7   8         99.22         66.42         9.49 o                         
   6   7   8       1297.83       1274.06        40.36 o                         
   7   7   8       1310.77       1265.06        77.84 o                         
   8   7   8         12.19          7.73        16.29 o                         
 -10   8   8       2262.90       2261.37        69.66 o                         
  -9   8   8         78.93         34.48        18.96 o                         
  -8   8   8       5372.79       5315.15        97.83 o                         
  -7   8   8        192.71        166.24        16.11 o                         
  -6   8   8       5906.42       5901.71       101.52 o                         
  -5   8   8       1685.76       1659.67        42.65 o                         
  -4   8   8         28.87         31.27         8.21 o                         
  -3   8   8         41.52         31.24         8.32 o                         
  -2   8   8       8180.91       8412.73       142.60 o                         
  -1   8   8        679.87        688.99        29.16 o                         
   0   8   8      11719.07      12058.37       214.60 o                         
   1   8   8        259.96        277.98        15.47 o                         
   2   8   8       3204.41       3199.95        66.90 o                         
   3   8   8         68.69         58.32        10.94 o                         
   4   8   8        318.15        298.15        16.27 o                         
   5   8   8         15.81         10.12         7.48 o                         
   6   8   8       4215.19       4087.29        88.80 o                         
   7   8   8         81.38         87.89        14.06 o                         
   8   8   8       4983.35       5005.11       126.78 o                         
 -10   9   8       3593.68       3496.46        94.25 o                         
  -9   9   8        579.79        609.44        48.76 o                         
  -8   9   8        868.95        873.31        34.88 o                         
  -7   9   8        132.46        116.36        20.41 o                         
  -6   9   8       2347.39       2337.83        55.95 o                         
  -5   9   8        542.21        540.82        21.12 o                         
  -4   9   8      13580.88      13765.80       210.80 o                         
  -3   9   8        723.56        708.71        28.01 o                         
  -2   9   8       5873.73       6148.84       109.79 o                         
  -1   9   8         99.43        107.53        12.52 o                         
   0   9   8         77.21         83.19        10.26 o                         
   1   9   8        998.96       1065.48        33.47 o                         
   2   9   8       9001.96       9018.59       165.58 o                         
   3   9   8       2145.34       2213.00        61.32 o                         
   4   9   8       6046.46       6164.57       124.53 o                         
   5   9   8         21.37         28.88        11.82 o                         
   6   9   8       1512.34       1583.06        54.20 o                         
   7   9   8        100.26        131.54        43.28 o                         
  -9  10   8         30.37         51.23        43.31 o                         
  -8  10   8       3064.83       3084.54        83.86 o                         
  -7  10   8          9.38         26.77        11.38 o                         
  -6  10   8       4634.40       4682.45        85.59 o                         
  -5  10   8       1099.16       1013.22        36.68 o                         
  -4  10   8        173.94        122.89        13.20 o                         
  -3  10   8        207.88        205.76        21.72 o                         
  -2  10   8       6624.63       6694.01       119.14 o                         
  -1  10   8        242.15        197.26        17.50 o                         
   0  10   8       2345.36       2422.35        61.95 o                         
   1  10   8         20.75         25.86         8.06 o                         
   2  10   8       9165.84       9293.92       170.93 o                         
   3  10   8        699.32        737.27        38.79 o                         
   4  10   8         17.86          9.88        12.60 o                         
   5  10   8         59.84         33.93        18.08 o                         
   6  10   8       3481.13       3408.36        98.23 o                         
   7  10   8        374.23        405.55        49.29 o                         
  -8  11   8         78.01         27.04        23.37 o                         
  -7  11   8        731.91        673.79        35.26 o                         
  -6  11   8        187.65        183.55        16.82 o                         
  -5  11   8        328.97        360.93        24.38 o                         
  -4  11   8       3739.49       3772.10        72.54 o                         
  -3  11   8       2575.44       2563.48        59.68 o                         
  -2  11   8        788.90        745.51        27.93 o                         
  -1  11   8        881.91        871.54        32.12 o                         
   0  11   8         89.45         66.85         9.26 o                         
   1  11   8       2885.29       2885.90        63.13 o                         
   2  11   8       3343.41       3360.64       130.78 o                         
   3  11   8        237.75        245.75        22.83 o                         
   4  11   8       1748.40       1698.99        52.64 o                         
   5  11   8         68.73        107.85        28.10 o                         
   6  11   8        439.24        456.68        52.44 o                         
  -8  12   8         27.51        -17.66        17.66 o                         
  -7  12   8        338.52        284.00        37.44 o                         
  -6  12   8         64.22         37.07        15.08 o                         
  -5  12   8        818.34        861.17        32.98 o                         
  -4  12   8          0.62          1.28        12.04 o                         
  -3  12   8       2378.44       2426.45        57.92 o                         
  -2  12   8         20.45          1.76        10.04 o                         
  -1  12   8        409.65        368.40        22.23 o                         
   0  12   8        236.53        246.27        18.68 o                         
   1  12   8        245.78        261.33        24.50 o                         
   2  12   8        528.58        532.27        37.81 o                         
   3  12   8       4869.62       5033.30       110.20 o                         
   4  12   8         39.92         37.09        19.11 o                         
   5  12   8        318.33        234.53        67.36 o                         
   6  12   8         22.97         45.38        24.63 o                         
  -7  13   8        923.59        934.22        87.74 o                         
  -6  13   8        154.55        113.58        19.03 o                         
  -5  13   8       1484.43       1415.85        46.89 o                         
  -4  13   8          6.64         24.18        14.19 o                         
  -3  13   8       2793.44       2806.45        65.74 o                         
  -2  13   8        625.46        658.63        35.98 o                         
  -1  13   8        824.25        806.62        39.91 o                         
   0  13   8          0.33        -12.78        13.22 o                         
   1  13   8       3652.54       3712.36        95.03 o                         
   2  13   8        871.74        890.05        37.97 o                         
   3  13   8        721.60        706.43       115.54 o                         
   4  13   8        692.90        638.68        75.14 o                         
   5  13   8        154.31         89.75        25.32 o                         
  -6  14   8        430.28        347.67        43.09 o                         
  -5  14   8       3066.98       2919.36        83.95 o                         
  -4  14   8         13.28         36.12        16.32 o                         
  -3  14   8       2364.36       2221.68        86.16 o                         
  -2  14   8        771.17        672.49        40.35 o                         
  -1  14   8        550.01        668.15        80.60 o                         
   0  14   8        226.71        167.01        29.99 o                         
   1  14   8        666.81        593.45        51.07 o                         
   2  14   8        680.57        626.85        40.83 o                         
   3  14   8       3788.00       3992.03       120.20 o                         
   4  14   8        308.33        139.95        91.03 o                         
  -5  15   8        892.66        922.20        64.06 o                         
  -4  15   8       1253.69       1127.03       135.95 o                         
  -3  15   8       1197.86       1293.17        48.81 o                         
  -2  15   8       3005.20       3001.60        85.91 o                         
  -1  15   8       1946.87       2065.27        81.22 o                         
   0  15   8         33.32         18.96        20.64 o                         
   1  15   8       4404.64       4401.14       149.72 o                         
   2  15   8       1544.91       1582.51        84.41 o                         
  -2  16   8       1598.96       1571.33        74.82 o                         
  -1  16   8         13.63         28.18        28.24 o                         
   0  16   8       1870.25       1806.26       109.51 o                         
 -11   0   9        265.84        135.22        29.02 o                         
  -9   0   9       1624.29       1376.85       109.99 o                         
  -7   0   9       5208.71       5289.00       122.37 o                         
  -5   0   9       7152.49       7494.62       158.39 o                         
  -3   0   9      10534.32      10750.46       210.82 o                         
  -1   0   9        150.49        205.31        23.02 o                         
   1   0   9        130.18        149.64        12.83 o                         
   3   0   9       8921.51       8917.80       353.59 o                         
   5   0   9       4188.15       4093.74       185.37 o                         
   7   0   9         50.89         49.51         7.55 o                         
   9   0   9        170.62        343.29        70.14 o                         
 -11   1   9        761.29        601.48        41.68 o                         
 -10   1   9       1437.04       1482.65        50.28 o                         
  -9   1   9       4776.89       4846.68        85.96 o                         
  -8   1   9         49.35         29.97         9.54 o                         
  -7   1   9       2191.94       2191.08        52.59 o                         
  -6   1   9       2351.48       2389.73        46.00 o                         
  -5   1   9        589.14        590.63        19.58 o                         
  -4   1   9       2990.96       2952.20        53.28 o                         
  -3   1   9        102.89        106.33         8.12 o                         
  -2   1   9       2203.71       2235.66        42.86 o                         
  -1   1   9      21406.51      19993.61       415.06 o                         
   0   1   9       1439.00       1528.44        30.59 o                         
   1   1   9       2166.63       2168.41        48.22 o                         
   2   1   9        735.88        752.79        31.15 o                         
   3   1   9        332.10        327.52        14.45 o                         
   4   1   9       2511.51       2437.57        54.51 o                         
   5   1   9       1526.70       1462.92        37.89 o                         
   6   1   9        675.45        655.68        22.17 o                         
   7   1   9        658.98        611.22        24.40 o                         
   8   1   9          7.56          3.13        13.84 o                         
   9   1   9       4373.04       4431.00       108.83 o                         
 -11   2   9        871.42        867.39        73.44 o                         
 -10   2   9       2398.28       2380.31        65.84 o                         
  -9   2   9       1207.94       1247.00        37.15 o                         
  -8   2   9       5164.47       5165.60        87.43 o                         
  -7   2   9       2549.20       2753.29        56.64 o                         
  -6   2   9       3639.46       3551.27        66.00 o                         
  -5   2   9       1581.03       1563.89        34.98 o                         
  -4   2   9       4095.43       3995.93        73.25 o                         
  -3   2   9       7250.27       6907.25        98.73 o                         
  -2   2   9       5967.56       5893.77        99.61 o                         
  -1   2   9        831.94        932.28        23.42 o                         
   0   2   9      17893.20      17152.09       264.47 o                         
   1   2   9       1706.53       1752.01        32.40 o                         
   2   2   9       2213.45       2151.40        47.88 o                         
   3   2   9       7641.44       7753.02       153.66 o                         
   4   2   9       4565.61       4788.35       100.69 o                         
   5   2   9       4859.98       4979.04       106.83 o                         
   6   2   9        536.52        538.59        23.46 o                         
   7   2   9         24.76         20.25        12.12 o                         
   8   2   9       3505.95       3640.86        75.85 o                         
   9   2   9         37.13         56.96        19.37 o                         
 -11   3   9         13.87         47.70        22.30 o                         
 -10   3   9       3477.77       3426.00        83.57 o                         
  -9   3   9       1942.79       1987.49        47.77 o                         
  -8   3   9         52.28         30.59         9.94 o                         
  -7   3   9       3407.63       3404.44        65.96 o                         
  -6   3   9       3139.39       3302.88        62.39 o                         
  -5   3   9         31.90         27.45         5.92 o                         
  -4   3   9      21459.45      21229.93       309.41 o                         
  -3   3   9        460.26        496.14        17.43 o                         
  -2   3   9       2121.03       2103.50        45.87 o                         
  -1   3   9       7149.88       7346.24       131.80 o                         
   0   3   9        158.57        193.00         6.29 o                         
   1   3   9        211.96        208.97         7.10 o                         
   2   3   9       2965.73       2863.61       130.60 o                         
   3   3   9       2806.87       2780.69        63.08 o                         
   4   3   9      32656.94      32042.84       605.03 o                         
   5   3   9        839.79        895.59        30.75 o                         
   6   3   9        975.92       1006.94        30.59 o                         
   7   3   9        496.64        553.44        32.55 o                         
   8   3   9        426.10        439.99        32.22 o                         
   9   3   9       1097.53        899.51        55.52 o                         
 -11   4   9        414.61        289.11        43.92 o                         
 -10   4   9       2150.10       2127.40        67.60 o                         
  -9   4   9          0.59         -5.11        11.28 o                         
  -8   4   9       7524.49       7535.33       127.49 o                         
  -7   4   9        912.96        846.73        27.83 o                         
  -6   4   9       3545.40       3646.62        85.00 o                         
  -5   4   9       1594.02       1623.03        36.13 o                         
  -4   4   9        343.47        337.32        13.97 o                         
  -3   4   9       3916.81       3974.27        68.45 o                         
  -2   4   9      11797.10      11804.70       208.04 o                         
  -1   4   9       1683.26       1860.71        40.94 o                         
   0   4   9      14785.12      14939.02       259.68 o                         
   1   4   9        822.66        808.04        24.12 o                         
   2   4   9       5393.30       5486.78       112.77 o                         
   3   4   9        546.24        535.21        20.59 o                         
   4   4   9         32.60         55.21        13.64 o                         
   5   4   9        251.49        294.16        21.84 o                         
   6   4   9       1043.27       1045.80        31.62 o                         
   7   4   9         26.36          2.41        22.96 o                         
   8   4   9       3252.96       3278.65        92.38 o                         
   9   4   9        116.56         76.92        23.62 o                         
 -11   5   9        475.65        348.94        30.56 o                         
 -10   5   9       1060.73        982.40        68.81 o                         
  -9   5   9         66.69         27.04        13.53 o                         
  -8   5   9         61.56         37.51        11.14 o                         
  -7   5   9       1039.28       1038.63        31.21 o                         
  -6   5   9       3281.12       3298.57        63.08 o                         
  -5   5   9         69.76         70.31         7.58 o                         
  -4   5   9       6090.97       6255.22       100.97 o                         
  -3   5   9        178.65        183.09        14.36 o                         
  -2   5   9       8103.06       8096.28       147.91 o                         
  -1   5   9         11.80          8.88         6.45 o                         
   0   5   9        186.87        160.99        12.53 o                         
   1   5   9        480.18        519.39        19.73 o                         
   2   5   9       3022.01       2974.35        60.47 o                         
   3   5   9       1055.88       1006.64        31.33 o                         
   4   5   9       4689.89       4660.08       142.84 o                         
   5   5   9        488.14        514.17        22.83 o                         
   6   5   9       1599.42       1640.31        46.45 o                         
   7   5   9         75.68         58.89        17.63 o                         
   8   5   9          3.09        -18.09        18.09 o                         
 -10   6   9        594.98        638.43        54.08 o                         
  -9   6   9         59.16         32.71        15.54 o                         
  -8   6   9       3078.07       3158.19        66.72 o                         
  -7   6   9         31.59         12.45         8.69 o                         
  -6   6   9        150.90        125.85        11.48 o                         
  -5   6   9       5509.42       5686.81        95.18 o                         
  -4   6   9       1909.08       1994.62        46.16 o                         
  -3   6   9         87.97         79.87         8.61 o                         
  -2   6   9       2823.64       2968.74        63.52 o                         
  -1   6   9         61.63         53.65         9.14 o                         
   0   6   9       3115.38       3219.49        76.39 o                         
   1   6   9        267.86        269.66        15.60 o                         
   2   6   9       2511.42       2538.44        54.02 o                         
   3   6   9       2299.02       2278.55        50.74 o                         
   4   6   9          2.98         -7.40         7.40 o                         
   5   6   9       1262.27       1222.95        33.03 o                         
   6   6   9       2775.24       2748.15        60.13 o                         
   7   6   9         84.73         42.19        19.26 o                         
   8   6   9       1226.85       1138.24        46.49 o                         
 -10   7   9         28.90         17.65        21.22 o                         
  -9   7   9       3615.67       3715.51        95.86 o                         
  -8   7   9        624.49        631.98        29.77 o                         
  -7   7   9       4243.21       4155.80        78.31 o                         
  -6   7   9        522.88        483.75        21.21 o                         
  -5   7   9        348.70        350.23        17.09 o                         
  -4   7   9        652.87        675.46        22.59 o                         
  -3   7   9        462.39        463.64        21.48 o                         
  -2   7   9       2938.96       2967.14        65.01 o                         
  -1   7   9       4440.43       4537.43        89.78 o                         
   0   7   9        859.35        953.62        26.74 o                         
   1   7   9      11827.93      12334.66       247.10 o                         
   2   7   9        434.35        416.88        19.24 o                         
   3   7   9        169.71        163.56        14.35 o                         
   4   7   9         50.78         52.12         8.70 o                         
   5   7   9         43.00         36.76        10.77 o                         
   6   7   9         29.62         35.65        10.83 o                         
   7   7   9       4709.45       4799.72       115.96 o                         
   8   7   9        767.15        757.60        53.95 o                         
 -10   8   9          1.36        -15.40        17.81 o                         
  -9   8   9        300.28        231.94        23.85 o                         
  -8   8   9        749.87        700.27        32.66 o                         
  -7   8   9        396.69        396.60        21.80 o                         
  -6   8   9         76.19         74.95        10.20 o                         
  -5   8   9      14112.00      14437.68       219.51 o                         
  -4   8   9         59.07         70.35         8.59 o                         
  -3   8   9       3846.38       4005.92        77.93 o                         
  -2   8   9        166.57        194.21        16.08 o                         
  -1   8   9       5283.81       5384.85       105.38 o                         
   0   8   9        432.12        430.35        18.05 o                         
   1   8   9       3962.92       3831.85        86.80 o                         
   2   8   9        315.14        356.10        17.28 o                         
   3   8   9       4070.26       4182.87        85.47 o                         
   4   8   9        204.23        206.13        12.85 o                         
   5   8   9       3221.91       3355.62        61.66 o                         
   6   8   9        659.65        655.97        24.88 o                         
   7   8   9       1543.85       1596.03        60.46 o                         
  -9   9   9       1693.61       1501.19        85.34 o                         
  -8   9   9        118.51         96.23        15.04 o                         
  -7   9   9       8553.13       8440.37       140.50 o                         
  -6   9   9        109.63        106.05        12.16 o                         
  -5   9   9       1026.81        999.05        34.30 o                         
  -4   9   9       2173.06       2180.05        48.41 o                         
  -3   9   9       3356.49       3408.93        69.92 o                         
  -2   9   9        506.48        478.89        23.14 o                         
  -1   9   9       5396.48       5503.49       109.04 o                         
   0   9   9        842.08        808.67        32.94 o                         
   1   9   9      13240.63      13354.44       264.56 o                         
   2   9   9        581.04        664.69        25.14 o                         
   3   9   9       1358.50       1376.64        39.54 o                         
   4   9   9          7.43         11.69         5.17 o                         
   5   9   9        990.33        952.65        46.51 o                         
   6   9   9        172.13        182.05        23.44 o                         
   7   9   9       6450.42       6512.69       184.02 o                         
  -9  10   9        180.18        148.72        25.31 o                         
  -8  10   9         79.86         70.83        16.11 o                         
  -7  10   9        128.66        147.61        17.01 o                         
  -6  10   9        630.82        685.61        29.37 o                         
  -5  10   9       3347.47       3499.75        69.94 o                         
  -4  10   9        850.06        839.49        38.38 o                         
  -3  10   9       8844.58       8881.43       154.87 o                         
  -2  10   9         39.92         28.12         8.97 o                         
  -1  10   9       1720.33       1724.02        46.35 o                         
   0  10   9       1470.72       1452.24        44.21 o                         
   1  10   9       3594.30       3765.20        77.21 o                         
   2  10   9        774.79        813.24        34.84 o                         
   3  10   9       4666.70       4755.72       112.94 o                         
   4  10   9         51.09         31.22        13.55 o                         
   5  10   9       2412.28       2505.13        73.88 o                         
   6  10   9        256.93        232.65        30.77 o                         
   7  10   9       1070.29       1083.20        90.69 o                         
  -8  11   9         82.87         46.11        21.93 o                         
  -7  11   9       1793.51       1717.58        60.64 o                         
  -6  11   9        357.45        344.42        28.86 o                         
  -5  11   9        304.55        276.92        23.24 o                         
  -4  11   9       1828.67       1898.54        46.01 o                         
  -3  11   9        842.77        871.85        32.90 o                         
  -2  11   9        449.48        269.70        28.13 o                         
  -1  11   9       1562.06       1551.04        48.02 o                         
   0  11   9        482.88        431.58        20.65 o                         
   1  11   9       3345.17       3393.28        71.65 o                         
   2  11   9       3805.71       3843.76       111.51 o                         
   3  11   9        138.01        132.50        15.99 o                         
   4  11   9         89.29         58.88        15.96 o                         
   5  11   9        184.41        172.48        29.59 o                         
   6  11   9       1103.94       1112.96       111.31 o                         
  -7  12   9         26.91         63.58        38.09 o                         
  -6  12   9       1275.93       1237.41        67.16 o                         
  -5  12   9        489.79        459.76        39.43 o                         
  -4  12   9        919.16        975.71        42.92 o                         
  -3  12   9         56.77         42.97        13.02 o                         
  -2  12   9        681.91        660.03        29.28 o                         
  -1  12   9         97.84         77.74        13.66 o                         
   0  12   9       1669.15       1778.22        46.64 o                         
   1  12   9         76.70         68.33        13.49 o                         
   2  12   9       1738.17       1704.88        66.45 o                         
   3  12   9        201.34        185.75        24.73 o                         
   4  12   9         20.75          5.75        17.39 o                         
   5  12   9          0.86        -25.20        27.95 o                         
  -7  13   9        490.54        303.62        41.51 o                         
  -6  13   9        771.26        760.18        63.62 o                         
  -5  13   9          1.84        -18.66        20.38 o                         
  -4  13   9       4982.19       5014.32       109.44 o                         
  -3  13   9         73.51         49.00        14.76 o                         
  -2  13   9       1716.49       1759.63        58.00 o                         
  -1  13   9        864.38        890.51        55.45 o                         
   0  13   9          0.55         23.14        20.76 o                         
   1  13   9          0.58         -6.56        15.76 o                         
   2  13   9       3550.81       3512.08        91.72 o                         
   3  13   9        407.70        349.58        53.55 o                         
   4  13   9        856.76        829.87        51.50 o                         
  -5  14   9        145.84        154.89        30.51 o                         
  -4  14   9         74.46         67.51        17.47 o                         
  -3  14   9       2017.88       2009.60        84.59 o                         
  -2  14   9       1419.39       1292.52        59.70 o                         
  -1  14   9        985.58       1060.13        58.09 o                         
   0  14   9       2827.53       2749.21        89.95 o                         
   1  14   9        663.86        648.46        53.81 o                         
   2  14   9       1618.34       1609.79        67.05 o                         
   3  14   9        803.21        824.17        65.30 o                         
  -4  15   9       2937.13       2709.05       167.75 o                         
  -3  15   9        463.87        497.89        40.27 o                         
  -2  15   9        205.26        196.46        36.66 o                         
  -1  15   9       1051.65       1020.53        59.17 o                         
   0  15   9        123.09        116.99        42.57 o                         
   1  15   9       1036.64        963.96       103.02 o                         
 -10   0  10       1712.97       1650.83        84.24 o                         
  -8   0  10       3421.10       3609.27        95.28 o                         
  -6   0  10       1638.89       1699.56        77.94 o                         
  -4   0  10        446.53        417.31        23.12 o                         
  -2   0  10      23009.67      22082.15       416.79 o                         
   0   0  10       1829.90       1768.09        69.91 o                         
   2   0  10       1060.14       1066.89        58.09 o                         
   4   0  10        741.66        757.72        53.67 o                         
   6   0  10        179.77        194.27        27.77 o                         
   8   0  10       4518.53       4757.06       171.79 o                         
 -11   1  10         26.00         31.10        26.30 o                         
 -10   1  10       3336.46       3604.44        95.77 o                         
  -9   1  10        547.64        558.89        33.19 o                         
  -8   1  10       2215.73       2101.70        46.66 o                         
  -7   1  10        937.66        983.61        30.67 o                         
  -6   1  10       5489.40       5625.14        95.75 o                         
  -5   1  10       1706.44       1724.29        37.72 o                         
  -4   1  10       6671.91       6802.02       116.41 o                         
  -3   1  10        327.53        330.95        10.17 o                         
  -2   1  10        868.91        869.99        23.55 o                         
  -1   1  10       3750.44       3683.62        69.01 o                         
   0   1  10        162.77        168.58        10.53 o                         
   1   1  10       2693.99       2765.49        60.24 o                         
   2   1  10       2255.69       2325.65        75.32 o                         
   3   1  10       1702.35       1775.14        63.05 o                         
   4   1  10      12454.67      12246.61       342.18 o                         
   5   1  10          6.86         11.35        10.58 o                         
   6   1  10          7.95          0.61         9.31 o                         
   7   1  10        736.13        693.81        26.67 o                         
   8   1  10          1.24         -1.30        11.64 o                         
 -11   2  10       1751.89       1867.21        72.02 o                         
 -10   2  10       1213.77       1213.37        45.34 o                         
  -9   2  10       2822.37       2850.21        60.08 o                         
  -8   2  10       6122.25       5925.16        98.32 o                         
  -7   2  10       2860.00       2750.89        57.08 o                         
  -6   2  10       1060.68       1096.67        29.61 o                         
  -5   2  10       7880.77       8122.23       128.99 o                         
  -4   2  10        108.02        120.34         9.13 o                         
  -3   2  10       9739.21       9900.00       162.72 o                         
  -2   2  10      13969.64      14073.01       223.62 o                         
  -1   2  10       1256.58       1133.39        27.44 o                         
   0   2  10       2987.56       2988.05        51.74 o                         
   1   2  10        132.44        134.49         6.90 o                         
   2   2  10       3840.85       3850.78        79.32 o                         
   3   2  10       5054.94       4866.99        99.63 o                         
   4   2  10        590.28        596.49        20.21 o                         
   5   2  10       3603.67       3563.37        79.33 o                         
   6   2  10        381.75        372.24        20.15 o                         
   7   2  10        120.76         61.96        10.95 o                         
   8   2  10       2110.11       2005.74       108.45 o                         
 -11   3  10         31.31         18.75        21.57 o                         
 -10   3  10       1314.41       1330.72        51.01 o                         
  -9   3  10       3224.15       3443.73        78.66 o                         
  -8   3  10         23.16         38.63        13.17 o                         
  -7   3  10       6834.03       6563.29       111.71 o                         
  -6   3  10          1.48         14.17         6.83 o                         
  -5   3  10        893.92        930.10        25.64 o                         
  -4   3  10       2800.57       2905.93        53.24 o                         
  -3   3  10       1015.53        999.53        28.86 o                         
  -2   3  10       1449.90       1418.27        34.66 o                         
  -1   3  10      17570.91      17309.97       296.82 o                         
   0   3  10        144.70        182.86         7.54 o                         
   1   3  10       8421.13       8487.60       135.71 o                         
   2   3  10       1424.50       1401.77        35.11 o                         
   3   3  10        673.45        728.53        40.96 o                         
   4   3  10       6495.07       6490.78       134.02 o                         
   5   3  10        643.45        561.63        26.92 o                         
   6   3  10        304.96        331.64        20.10 o                         
   7   3  10       3346.66       3362.25        69.70 o                         
   8   3  10         37.77         35.87        14.76 o                         
 -11   4  10       4305.95       4054.48       107.12 o                         
 -10   4  10         94.01         50.75        17.76 o                         
  -9   4  10       1881.87       1804.13        51.25 o                         
  -8   4  10       1115.02       1165.14        54.45 o                         
  -7   4  10       2062.70       2030.60        46.89 o                         
  -6   4  10        453.68        501.41        19.80 o                         
  -5   4  10       2935.71       3146.27        59.03 o                         
  -4   4  10         46.02         40.65         7.66 o                         
  -3   4  10      12914.61      12924.05       229.50 o                         
  -2   4  10         35.11         40.92         6.32 o                         
  -1   4  10       2162.42       2268.42        48.49 o                         
   0   4  10         11.11          9.56         6.63 o                         
   1   4  10       1600.38       1588.23        38.86 o                         
   2   4  10       6365.31       6272.21       127.75 o                         
   3   4  10      10112.64      10136.01       201.19 o                         
   4   4  10        100.92         91.97         9.31 o                         
   5   4  10      10409.30      10266.00       207.86 o                         
   6   4  10        675.40        634.45        26.56 o                         
   7   4  10        236.54        215.11        21.84 o                         
   8   4  10         12.71          7.49        18.99 o                         
 -10   5  10         27.77         27.31        23.99 o                         
  -9   5  10       5166.67       5046.78       110.83 o                         
  -8   5  10          9.46         13.35        13.71 o                         
  -7   5  10       4668.15       4621.92        84.75 o                         
  -6   5  10       1090.02       1051.48        29.37 o                         
  -5   5  10       1705.96       1672.46        39.93 o                         
  -4   5  10       1080.49       1055.71        28.44 o                         
  -3   5  10       1668.13       1704.43        39.60 o                         
  -2   5  10        377.30        336.77        20.88 o                         
  -1   5  10       7399.13       7422.98       150.97 o                         
   0   5  10         36.14         31.95         8.47 o                         
   1   5  10       5324.46       5393.49       104.44 o                         
   2   5  10        511.04        539.40        18.15 o                         
   3   5  10        701.36        670.48        24.76 o                         
   4   5  10        176.62        201.86        19.19 o                         
   5   5  10       1322.91       1429.52        44.26 o                         
   6   5  10         13.86         -9.51        10.74 o                         
   7   5  10       2659.97       2575.71        88.43 o                         
   8   5  10        442.73        432.52        34.41 o                         
 -10   6  10        763.65        790.61        42.84 o                         
  -9   6  10        180.27        116.43        18.98 o                         
  -8   6  10        284.91        247.79        24.32 o                         
  -7   6  10        533.61        521.01        27.78 o                         
  -6   6  10       1951.27       1898.50        43.22 o                         
  -5   6  10       3281.92       3316.98        61.51 o                         
  -4   6  10        617.95        647.80        22.85 o                         
  -3   6  10       3309.18       3220.03        78.72 o                         
  -2   6  10       1305.43       1313.15        35.59 o                         
  -1   6  10        142.95        154.03        11.11 o                         
   0   6  10       5510.56       5466.22       119.54 o                         
   1   6  10       1545.03       1614.82        41.83 o                         
   2   6  10        134.74        100.45        10.69 o                         
   3   6  10       3551.27       3578.28        73.62 o                         
   4   6  10        273.05        273.53        29.50 o                         
   5   6  10        896.07        917.10        30.94 o                         
   6   6  10        744.46        734.78        34.64 o                         
   7   6  10        331.39        473.30        37.30 o                         
   8   6  10        970.25        817.48        72.72 o                         
 -10   7  10        294.78        213.93        25.60 o                         
  -9   7  10       1665.56       1659.41        58.04 o                         
  -8   7  10        127.62        121.70        17.83 o                         
  -7   7  10       1282.00       1218.43        36.20 o                         
  -6   7  10       5370.79       5376.12        93.79 o                         
  -5   7  10        271.73        279.11        21.06 o                         
  -4   7  10       8726.73       9092.98       145.43 o                         
  -3   7  10       1368.78       1339.90        35.65 o                         
  -2   7  10       3049.45       3155.90        68.69 o                         
  -1   7  10         35.67         41.59         7.15 o                         
   0   7  10         49.27         55.42         7.45 o                         
   1   7  10       1890.51       1761.42       211.08 o                         
   2   7  10       4578.83       4549.79       122.75 o                         
   3   7  10        219.63        216.29        23.42 o                         
   4   7  10       2564.79       2624.01        59.80 o                         
   5   7  10       1873.21       1853.88        45.72 o                         
   6   7  10       1968.63       1972.36        52.87 o                         
   7   7  10        103.55         68.87        22.48 o                         
 -10   8  10       2391.78       2524.04       123.67 o                         
  -9   8  10         11.69         -1.60        17.57 o                         
  -8   8  10       3454.13       3410.68       136.36 o                         
  -7   8  10        524.30        524.24        25.66 o                         
  -6   8  10       5610.72       5562.85        96.64 o                         
  -5   8  10         24.43         30.70         9.68 o                         
  -4   8  10        352.85        369.47        21.49 o                         
  -3   8  10        354.79        330.45        19.73 o                         
  -2   8  10        321.56        360.82        34.73 o                         
  -1   8  10        185.52        170.83        17.87 o                         
   0   8  10      13465.34      13566.93       239.88 o                         
   1   8  10         62.41        106.31        27.90 o                         
   2   8  10       6827.25       7132.11       134.83 o                         
   3   8  10        250.74        264.30        17.38 o                         
   4   8  10         20.26         14.59         9.03 o                         
   5   8  10         40.96         56.71        10.05 o                         
   6   8  10       4492.18       4420.73        84.23 o                         
   7   8  10        380.45        341.58        32.67 o                         
  -9   9  10        108.71        100.66        21.50 o                         
  -8   9  10       1205.94       1052.18        62.34 o                         
  -7   9  10        600.70        737.67        33.11 o                         
  -6   9  10       1861.64       1911.18        51.67 o                         
  -5   9  10         21.36          3.06        11.40 o                         
  -4   9  10      12025.72      12151.16       189.94 o                         
  -3   9  10        663.19        631.69        26.65 o                         
  -2   9  10       5155.58       4932.82       101.25 o                         
  -1   9  10         18.02         11.61         9.33 o                         
   0   9  10        113.92         94.98        10.56 o                         
   1   9  10       1155.06       1117.58        52.95 o                         
   2   9  10       6065.06       6140.84       119.28 o                         
   3   9  10        132.14        126.91        14.41 o                         
   4   9  10       2266.35       2301.66        67.41 o                         
   5   9  10         55.07         48.86         8.06 o                         
   6   9  10       4173.63       4455.32       128.67 o                         
  -9  10  10          0.18         13.52        19.06 o                         
  -8  10  10       4666.32       4679.00       114.98 o                         
  -7  10  10          4.69         32.86        12.39 o                         
  -6  10  10       2727.91       2633.33        67.63 o                         
  -5  10  10        865.14        906.92        32.28 o                         
  -4  10  10        259.99        261.25        26.39 o                         
  -3  10  10        560.58        555.03        28.99 o                         
  -2  10  10        712.53        685.07        29.72 o                         
  -1  10  10        257.87        239.28        19.14 o                         
   0  10  10       7066.29       7264.30       154.73 o                         
   1  10  10       2572.09       2525.35        56.14 o                         
   2  10  10       3921.62       3805.44       103.54 o                         
   3  10  10         17.13         13.82         8.19 o                         
   4  10  10         12.25         77.59        38.71 o                         
   5  10  10       1149.74       1193.89        50.23 o                         
   6  10  10       3006.86       2960.74        84.17 o                         
  -8  11  10         40.28         32.56        18.55 o                         
  -7  11  10       1606.35       1896.36        96.99 o                         
  -6  11  10        619.51        670.89        47.32 o                         
  -5  11  10        352.89        338.82        26.85 o                         
  -4  11  10       2519.58       2536.16        56.57 o                         
  -3  11  10        787.38        779.63        32.13 o                         
  -2  11  10       1493.50       1429.45        52.79 o                         
  -1  11  10       1116.17       1055.03        37.22 o                         
   0  11  10        418.10        392.40        22.05 o                         
   1  11  10       1323.77       1408.07        38.50 o                         
   2  11  10        916.02        919.69        32.14 o                         
   3  11  10          4.80         19.21        13.81 o                         
   4  11  10        654.37        660.08        58.69 o                         
   5  11  10        586.19        410.30        44.44 o                         
  -7  12  10        169.26        134.43        31.84 o                         
  -6  12  10         15.29        -10.73        17.90 o                         
  -5  12  10       3578.07       3217.80       123.27 o                         
  -4  12  10        207.63        168.71        19.73 o                         
  -3  12  10       1846.73       1739.56        50.56 o                         
  -2  12  10          9.31         -8.59        12.47 o                         
  -1  12  10         71.91         54.62        13.42 o                         
   0  12  10        217.05        250.63        24.38 o                         
   1  12  10       2445.43       2483.83        57.84 o                         
   2  12  10         66.60         66.97        15.63 o                         
   3  12  10        458.35        464.49        39.03 o                         
   4  12  10          2.10        -21.25        21.25 o                         
   5  12  10       1708.93       1581.31       114.18 o                         
  -6  13  10        731.36        757.11        79.71 o                         
  -5  13  10          5.22         14.95        23.48 o                         
  -4  13  10        275.32        241.89        22.05 o                         
  -3  13  10        946.90        839.25        53.90 o                         
  -2  13  10        407.34        368.23        35.79 o                         
  -1  13  10       2706.23       2768.58        73.00 o                         
   0  13  10        266.26        211.30        17.16 o                         
   1  13  10       3294.41       3332.10        99.41 o                         
   2  13  10         74.10         61.68        22.75 o                         
   3  13  10        254.52        280.99        38.87 o                         
   4  13  10        179.71         85.17        24.21 o                         
  -5  14  10       4476.06       4703.98       121.58 o                         
  -4  14  10         60.68         52.70        18.84 o                         
  -3  14  10       1994.69       2015.85        67.64 o                         
  -2  14  10        223.68        164.85        19.44 o                         
  -1  14  10       1229.68        953.86        87.03 o                         
   0  14  10        284.50        258.31        30.53 o                         
   1  14  10       1201.86       1156.45        55.86 o                         
   2  14  10       1421.60       1335.29        60.00 o                         
  -3  15  10         36.90         46.30        37.57 o                         
  -2  15  10       1060.38        943.75        60.05 o                         
  -1  15  10       2674.12       2699.39       104.24 o                         
   0  15  10         23.03        -21.42        23.10 o                         
 -11   0  11       3722.26       3636.35       192.74 o                         
  -9   0  11         72.91         23.76        17.43 o                         
  -7   0  11       4047.16       4182.26       104.05 o                         
  -5   0  11       8142.57       8130.70       197.04 o                         
  -3   0  11       4239.02       4304.72        91.55 o                         
  -1   0  11        766.12        626.35        40.84 o                         
   1   0  11         30.12         29.35         7.00 o                         
   3   0  11      16990.45      17095.97       659.01 o                         
   5   0  11          9.32         26.11        16.47 o                         
   7   0  11        170.25        174.84        51.03 o                         
 -11   1  11        818.58        838.10        48.53 o                         
 -10   1  11        833.53        887.80        42.28 o                         
  -9   1  11       4146.52       4219.97        79.46 o                         
  -8   1  11          0.11          2.16         9.43 o                         
  -7   1  11       1486.05       1448.42        38.88 o                         
  -6   1  11        206.10        228.85        14.40 o                         
  -5   1  11       2735.28       2724.44        56.48 o                         
  -4   1  11       2276.45       2346.60        40.84 o                         
  -3   1  11      10779.47      10895.33       177.27 o                         
  -2   1  11       2142.92       2230.71        43.47 o                         
  -1   1  11       6829.88       6901.79       185.95 o                         
   0   1  11        535.94        522.10        18.71 o                         
   1   1  11       3878.24       4045.51        85.47 o                         
   2   1  11        644.01        662.98        31.01 o                         
   3   1  11        418.80        446.41        26.68 o                         
   4   1  11       3775.06       3661.91       118.16 o                         
   5   1  11        674.67        629.13        38.03 o                         
   6   1  11        237.48        201.25        19.96 o                         
   7   1  11       2687.21       2666.77        77.92 o                         
   8   1  11        100.21         80.48        27.11 o                         
 -11   2  11       3191.82       3158.32        90.23 o                         
 -10   2  11         86.69         61.04        16.19 o                         
  -9   2  11          3.44         -6.98        15.64 o                         
  -8   2  11       1368.82       1463.14        43.92 o                         
  -7   2  11       1713.51       1628.80        40.74 o                         
  -6   2  11       8765.05       8872.19       142.21 o                         
  -5   2  11       1828.55       1768.58        47.11 o                         
  -4   2  11         66.56         51.26         5.10 o                         
  -3   2  11       6484.45       6411.24       119.34 o                         
  -2   2  11       4570.22       4412.72        87.65 o                         
  -1   2  11        217.33        233.02        10.80 o                         
   0   2  11       2660.38       2591.54        46.08 o                         
   1   2  11        576.34        591.65        14.50 o                         
   2   2  11       4425.58       4458.77       133.07 o                         
   3   2  11       6994.53       6865.32       198.93 o                         
   4   2  11        359.08        369.91        27.34 o                         
   5   2  11       2365.55       2119.64        94.43 o                         
   6   2  11        431.90        429.10        27.21 o                         
   7   2  11        633.39        368.51        57.60 o                         
   8   2  11       4148.38       4123.18       160.39 o                         
 -11   3  11        103.34         81.14        29.38 o                         
 -10   3  11       2925.65       2886.56        82.53 o                         
  -9   3  11       1573.43       1484.41        47.57 o                         
  -8   3  11          4.52         -6.40        13.54 o                         
  -7   3  11       1320.36       1163.05        33.94 o                         
  -6   3  11       1470.71       1515.05        36.88 o                         
  -5   3  11       4875.49       4709.75       121.11 o                         
  -4   3  11       2787.86       2773.10        57.31 o                         
  -3   3  11       1155.14       1218.84        30.87 o                         
  -2   3  11       5696.44       5776.36       108.69 o                         
  -1   3  11       1819.84       1902.23        42.36 o                         
   0   3  11        836.67        781.61        17.61 o                         
   1   3  11       2283.37       2336.03        48.08 o                         
   2   3  11       9209.29       9187.07       180.01 o                         
   3   3  11         76.10         84.53         9.11 o                         
   4   3  11       5850.16       5912.03       122.31 o                         
   5   3  11         20.93         37.97         8.31 o                         
   6   3  11       3137.13       3061.13        62.42 o                         
   7   3  11        422.94        409.10        29.82 o                         
   8   3  11          2.54         -8.82        18.99 o                         
 -10   4  11        983.52        779.56        50.45 o                         
  -9   4  11         20.05          4.48        19.01 o                         
  -8   4  11       5157.46       5037.74        93.56 o                         
  -7   4  11       1563.52       1460.88        38.89 o                         
  -6   4  11       9694.74       9753.18       155.29 o                         
  -5   4  11       1171.44       1087.96        44.28 o                         
  -4   4  11         32.88         27.95         7.19 o                         
  -3   4  11       1078.07       1130.34        30.39 o                         
  -2   4  11       7751.56       7577.87       139.44 o                         
  -1   4  11         13.17         18.67         5.33 o                         
   0   4  11      10281.10      10484.20       155.71 o                         
   1   4  11       1294.34       1270.18        26.43 o                         
   2   4  11       3884.50       3741.16        81.44 o                         
   3   4  11        248.42        250.55        15.13 o                         
   4   4  11         34.61          7.05        11.01 o                         
   5   4  11        174.26        176.25        17.92 o                         
   6   4  11        947.15        997.89        35.21 o                         
   7   4  11       1286.51       1384.08        43.79 o                         
   8   4  11       5056.40       4718.21       138.47 o                         
 -10   5  11       1501.34       1550.02        58.01 o                         
  -9   5  11          1.55         36.42        16.54 o                         
  -8   5  11        566.93        558.97        31.57 o                         
  -7   5  11        788.59        758.46        34.29 o                         
  -6   5  11       3618.92       3620.15        68.91 o                         
  -5   5  11        245.46        222.44        13.49 o                         
  -4   5  11      11955.15      12354.99       205.63 o                         
  -3   5  11         13.80         12.97         6.51 o                         
  -2   5  11       2982.15       2979.51        63.83 o                         
  -1   5  11       1500.12       1478.24        36.46 o                         
   0   5  11         10.82         22.90         8.06 o                         
   1   5  11        919.72        910.59        28.79 o                         
   2   5  11       3608.81       3561.73        71.70 o                         
   4   5  11       3493.95       3543.75        82.19 o                         
   5   5  11         13.04         12.00         9.81 o                         
   6   5  11       1317.97       1339.31        41.43 o                         
   7   5  11        852.86        996.98        61.80 o                         
 -10   6  11       2425.87       2423.89        99.28 o                         
  -9   6  11        463.85        484.94        35.87 o                         
  -8   6  11       1904.24       1945.64        50.22 o                         
  -7   6  11        906.20        867.84        37.10 o                         
  -6   6  11        204.92        203.93        14.86 o                         
  -5   6  11       2733.93       2658.72        60.08 o                         
  -4   6  11       1408.08       1393.46        47.70 o                         
  -3   6  11        157.59        174.92        14.82 o                         
  -2   6  11       2120.59       2167.41        51.51 o                         
  -1   6  11       1015.73       1014.87        29.12 o                         
   0   6  11       3311.70       3337.44        80.67 o                         
   1   6  11       3427.64       3384.70        79.54 o                         
   2   6  11       1829.77       1849.41        42.94 o                         
   3   6  11       1488.33       1497.32        38.26 o                         
   4   6  11       1940.98       2011.71        54.72 o                         
   5   6  11        929.10        909.75        60.58 o                         
   6   6  11       1035.23        975.47        42.57 o                         
   7   6  11         23.13         33.52        22.47 o                         
 -10   7  11         17.20         -4.28        19.44 o                         
  -9   7  11       1776.57       1590.30        68.24 o                         
  -8   7  11         63.60         50.55        13.22 o                         
  -7   7  11       4703.05       4791.24        89.19 o                         
  -6   7  11       1059.37       1065.18        30.06 o                         
  -5   7  11         59.29         41.40        10.32 o                         
  -4   7  11       8602.94       8587.08       157.41 o                         
  -3   7  11       1002.62       1054.77        34.04 o                         
  -2   7  11         37.43         32.82         8.04 o                         
  -1   7  11       7372.47       7455.55       139.80 o                         
   0   7  11        741.83        757.90        25.45 o                         
   1   7  11       2647.66       2569.11        78.27 o                         
   2   7  11        585.58        555.10        33.74 o                         
   3   7  11        869.00        904.20        42.60 o                         
   4   7  11         12.64         26.77         9.44 o                         
   5   7  11        965.28        956.87        32.43 o                         
   6   7  11        538.35        529.12        30.27 o                         
   7   7  11       2828.75       2755.88       103.34 o                         
  -9   8  11       1000.15       1007.88        48.58 o                         
  -8   8  11        285.47        294.83        33.16 o                         
  -7   8  11        170.80        128.37        14.09 o                         
  -6   8  11        217.98        182.98        17.34 o                         
  -5   8  11       6413.64       6715.38       115.42 o                         
  -4   8  11        138.77        133.43        15.41 o                         
  -3   8  11      13162.15      13298.19       241.43 o                         
  -2   8  11        653.43        607.18        25.92 o                         
  -1   8  11       1190.37       1178.76        35.05 o                         
   0   8  11        136.49        169.10        23.37 o                         
   1   8  11       2114.90       2228.25        56.66 o                         
   2   8  11        196.45        215.53        15.28 o                         
   3   8  11        854.28        917.05        35.07 o                         
   4   8  11        144.17        144.73        14.99 o                         
   5   8  11       5903.22       6165.99       110.24 o                         
   6   8  11         22.48         14.81        14.16 o                         
  -9   9  11       3816.97       3827.96       100.13 o                         
  -8   9  11          0.46          3.55        14.74 o                         
  -7   9  11       4752.33       4817.06        97.86 o                         
  -6   9  11        866.31        819.67        37.35 o                         
  -5   9  11        213.24        174.06        17.65 o                         
  -4   9  11        110.62         73.02        11.06 o                         
  -3   9  11        283.37        352.09        26.69 o                         
  -2   9  11       1639.30       1669.61        46.57 o                         
  -1   9  11       7117.11       7063.19       136.51 o                         
   0   9  11         61.52         38.24        10.47 o                         
   1   9  11       7547.96       7676.32       141.30 o                         
   2   9  11        169.96        182.25        19.09 o                         
   3   9  11       1515.42       1523.52        41.59 o                         
   4   9  11        152.54         93.62        16.22 o                         
   5   9  11        914.44        912.32        50.84 o                         
   6   9  11          3.44         50.87        26.43 o                         
  -8  10  11        781.75        829.94        63.50 o                         
  -7  10  11        171.65        154.27        23.24 o                         
  -6  10  11         93.99        102.12        18.96 o                         
  -5  10  11       3195.43       3248.54        68.77 o                         
  -4  10  11        640.19        577.25        30.59 o                         
  -3  10  11       4036.34       4021.33       144.03 o                         
  -2  10  11          6.19         19.80        10.95 o                         
  -1  10  11       1027.31       1009.98        35.41 o                         
   0  10  11       1754.45       1785.14        51.73 o                         
   1  10  11       1211.48       1170.51        48.17 o                         
   2  10  11        196.06        169.16        15.39 o                         
   3  10  11       1469.90       1510.57        41.96 o                         
   4  10  11          3.36         17.06        14.87 o                         
   5  10  11       5513.24       5796.99       136.59 o                         
  -7  11  11       1410.41       1348.06        64.23 o                         
  -6  11  11       1693.91       1670.15        57.38 o                         
  -5  11  11          3.62         54.54        16.51 o                         
  -4  11  11       1281.38       1351.43        40.50 o                         
  -3  11  11          6.12         28.21        16.97 o                         
  -2  11  11        785.74        743.35        34.21 o                         
  -1  11  11       2385.38       2332.61        60.28 o                         
   0  11  11       3174.05       3170.52        69.98 o                         
   1  11  11       1624.47       1732.43        44.00 o                         
   2  11  11        514.23        494.62        24.94 o                         
   3  11  11        377.79        306.38        27.11 o                         
   4  11  11        674.43        718.10        54.89 o                         
   5  11  11        469.91        422.58        46.90 o                         
  -7  12  11         78.01         40.45        43.53 o                         
  -6  12  11         70.32         57.95        21.85 o                         
  -5  12  11         82.55         53.78        21.30 o                         
  -4  12  11        360.20        310.66        28.97 o                         
  -3  12  11        393.00        537.86        40.18 o                         
  -2  12  11        436.11        463.63        34.20 o                         
  -1  12  11          2.35          7.84        15.80 o                         
   0  12  11       4708.45       4659.68        95.92 o                         
   1  12  11         96.37         88.20        12.10 o                         
   2  12  11        644.76        658.91        35.08 o                         
   3  12  11         12.80        -19.88        19.88 o                         
   4  12  11        204.45         93.32        33.21 o                         
  -6  13  11       2761.97       2576.14        90.14 o                         
  -5  13  11        179.64        136.04        21.14 o                         
  -4  13  11       3177.78       3053.49        79.31 o                         
  -3  13  11        106.70         38.43        38.01 o                         
  -2  13  11       1641.26       1531.00        76.20 o                         
  -1  13  11          0.13         20.75        13.94 o                         
   0  13  11        521.50        495.53        30.57 o                         
   1  13  11        392.05        430.10        63.04 o                         
   2  13  11       1163.98       1129.11        53.13 o                         
   3  13  11         12.33          9.11        25.01 o                         
  -4  14  11         49.31         77.53        30.33 o                         
  -3  14  11       1625.54       1589.72       142.88 o                         
  -2  14  11       1333.86       1235.02        48.54 o                         
  -1  14  11        159.83        152.29        23.23 o                         
   0  14  11       3808.47       3903.77       113.44 o                         
   1  14  11        295.73        226.82        30.87 o                         
 -10   0  12       2650.14       2724.28       112.97 o                         
  -8   0  12       5080.24       4978.68       141.53 o                         
  -6   0  12       6772.49       7016.37       177.66 o                         
  -4   0  12       1704.39       1725.14        45.07 o                         
  -2   0  12      12647.10      12981.07       367.83 o                         
   0   0  12       5261.01       5516.53       161.46 o                         
   2   0  12       1944.11       1965.89        97.47 o                         
   4   0  12         81.62         77.31        18.60 o                         
   6   0  12       1989.51       1814.81       109.91 o                         
 -11   1  12          7.72         32.28        28.68 o                         
 -10   1  12       1353.01       1373.31        53.05 o                         
  -9   1  12        180.61        122.03        17.28 o                         
  -8   1  12       1822.09       1746.50        56.75 o                         
  -7   1  12        652.65        649.04        26.35 o                         
  -6   1  12       3688.59       3715.51        74.64 o                         
  -5   1  12        799.28        837.68        30.04 o                         
  -4   1  12       6646.83       6738.41       105.76 o                         
  -3   1  12        491.42        505.51        17.50 o                         
  -2   1  12       1994.19       2041.28        40.33 o                         
  -1   1  12       1322.06       1326.79        58.05 o                         
   0   1  12         67.33         62.39         8.57 o                         
   1   1  12       1035.09       1094.14        31.23 o                         
   2   1  12      13359.88      13380.00       368.02 o                         
   3   1  12       1972.08       1892.57        88.96 o                         
   4   1  12       2520.67       2456.61        87.00 o                         
   5   1  12        231.39        223.48        27.26 o                         
   6   1  12        662.90        723.95        42.20 o                         
   7   1  12        891.55        819.22        70.88 o                         
 -10   2  12       1850.19       1738.39        60.45 o                         
  -9   2  12         95.63         47.44        17.96 o                         
  -8   2  12       1039.48       1105.08        39.26 o                         
  -7   2  12        672.31        608.83        25.54 o                         
  -6   2  12       4631.80       4590.42        88.27 o                         
  -5   2  12        402.08        439.93        18.70 o                         
  -4   2  12        952.16        898.59        31.88 o                         
  -3   2  12      12656.80      12628.17       205.27 o                         
  -2   2  12       2719.60       2716.61        52.71 o                         
  -1   2  12       5240.76       5345.64        98.93 o                         
   0   2  12       5778.56       5855.10       109.19 o                         
   1   2  12       1011.85       1059.92        30.37 o                         
   2   2  12        654.18        683.67        32.60 o                         
   3   2  12       2938.56       2957.61        97.27 o                         
   4   2  12        766.80        734.05        39.22 o                         
   5   2  12        175.70        235.58        49.38 o                         
   6   2  12        812.44        876.40        45.60 o                         
   7   2  12        339.03        306.27        41.41 o                         
 -10   3  12        721.92        775.69        64.67 o                         
  -9   3  12       1394.41       1325.52        62.62 o                         
  -8   3  12          7.08          4.53        14.19 o                         
  -7   3  12       5541.25       5511.03       111.16 o                         
  -6   3  12        473.42        515.44        35.01 o                         
  -5   3  12       4646.13       4538.09        76.68 o                         
  -4   3  12       2539.26       2407.48        95.40 o                         
  -3   3  12       2027.82       2080.20        45.08 o                         
  -2   3  12         27.74         30.98         8.12 o                         
  -1   3  12       2195.30       2170.16        47.15 o                         
   0   3  12       2218.57       2280.03        40.44 o                         
   1   3  12       4445.74       4313.91        74.12 o                         
   2   3  12       1753.30       1665.60        39.43 o                         
   3   3  12       2868.93       2874.53        63.02 o                         
   4   3  12        118.98        126.21        11.64 o                         
   5   3  12       1625.94       1500.84        39.60 o                         
   6   3  12       3423.29       3240.14       100.68 o                         
   7   3  12       3032.70       3246.36       104.57 o                         
 -10   4  12        804.86        822.35        43.41 o                         
  -9   4  12        289.78        207.39        33.13 o                         
  -8   4  12        367.30        260.22        24.37 o                         
  -7   4  12       1114.68       1140.68        36.64 o                         
  -6   4  12        130.48        120.71        12.33 o                         
  -5   4  12       4626.56       4706.66        90.45 o                         
  -4   4  12        640.51        664.05        25.87 o                         
  -3   4  12       5271.50       5424.60       122.30 o                         
  -2   4  12       1167.85       1182.80        37.70 o                         
  -1   4  12       1635.81       1550.89        46.82 o                         
   0   4  12       4062.65       4043.30       117.37 o                         
   1   4  12       1872.73       1873.60        34.91 o                         
   2   4  12        701.84        701.54        23.27 o                         
   3   4  12       7478.20       7388.52       149.50 o                         
   4   4  12        208.13        140.52        16.71 o                         
   5   4  12       3906.16       3694.15       129.10 o                         
   6   4  12       1402.90       1352.29        45.52 o                         
   7   4  12       1447.51       1500.66        56.65 o                         
 -10   5  12        352.76        178.33        28.20 o                         
  -9   5  12       3747.95       3682.00        96.09 o                         
  -8   5  12        266.03        261.08        25.43 o                         
  -7   5  12       3336.20       3366.13        68.30 o                         
  -6   5  12       1232.50       1238.27        33.07 o                         
  -5   5  12        638.06        612.01        30.76 o                         
  -4   5  12        435.38        478.96        32.09 o                         
  -3   5  12       3775.09       3835.97        74.23 o                         
  -2   5  12       2258.99       2315.30        61.86 o                         
  -1   5  12       4840.73       4906.70        95.52 o                         
   0   5  12       1197.44       1206.84        30.79 o                         
   1   5  12       8293.00       8476.69       157.26 o                         
   2   5  12        594.17        597.45        22.18 o                         
   3   5  12         53.88         37.94         7.76 o                         
   4   5  12        599.42        626.29        37.51 o                         
   5   5  12        572.56        593.84        31.64 o                         
   6   5  12        310.37        343.80        26.57 o                         
   7   5  12       2049.67       1974.64        72.49 o                         
 -10   6  12        192.76         98.96        20.76 o                         
  -9   6  12          6.18        -12.62        20.77 o                         
  -8   6  12       3642.01       3670.39        86.12 o                         
  -7   6  12        488.76        428.42        24.64 o                         
  -6   6  12        257.48        269.79        24.09 o                         
  -5   6  12       5816.78       5950.56       103.73 o                         
  -4   6  12         54.76         62.00        12.88 o                         
  -3   6  12       1096.26       1082.34        32.06 o                         
  -2   6  12       3258.67       3318.65        82.72 o                         
  -1   6  12          9.31         17.29         6.99 o                         
   0   6  12       1257.69       1264.91        32.41 o                         
   1   6  12       1058.29       1067.26        33.64 o                         
   2   6  12        113.60         95.29        11.41 o                         
   3   6  12       2154.94       2213.18        51.31 o                         
   4   6  12         88.02         86.67        10.73 o                         
   5   6  12       1565.52       1605.13        50.04 o                         
   6   6  12       1832.29       1934.43        68.36 o                         
   7   6  12         50.56         38.92        25.21 o                         
  -9   7  12       2764.04       2807.53        88.64 o                         
  -8   7  12        109.36         85.86        15.38 o                         
  -7   7  12         13.81         26.84        11.53 o                         
  -6   7  12       2708.29       2588.67        58.01 o                         
  -5   7  12         40.06         23.33        11.97 o                         
  -4   7  12       3593.69       3661.44        75.48 o                         
  -3   7  12       1423.16       1341.10        48.97 o                         
  -2   7  12       4454.39       4325.91       136.89 o                         
  -1   7  12       2727.53       2738.09        60.90 o                         
   0   7  12        476.88        488.52        20.17 o                         
   1   7  12       3384.65       3350.30        83.19 o                         
   2   7  12       1699.60       1633.58        40.81 o                         
   3   7  12        990.80        982.27        47.08 o                         
   4   7  12       2786.07       2901.94        66.31 o                         
   5   7  12         44.63         41.16        11.80 o                         
   6   7  12        303.25        227.41        23.22 o                         
  -9   8  12        159.63        146.02        30.03 o                         
  -8   8  12       4184.65       4278.63       106.27 o                         
  -7   8  12          1.74         -9.37         9.67 o                         
  -6   8  12       1017.15       1027.36        40.00 o                         
  -5   8  12       2619.69       2606.91        57.38 o                         
  -4   8  12         26.84          5.05        10.69 o                         
  -3   8  12          1.96         24.19        12.33 o                         
  -2   8  12       1533.45       1516.72        43.19 o                         
  -1   8  12         96.00         99.75        12.03 o                         
   0   8  12       7533.10       7764.86       146.14 o                         
   1   8  12         11.69         19.89         7.18 o                         
   2   8  12       4421.12       4174.59       191.54 o                         
   3   8  12        603.24        632.06        29.66 o                         
   4   8  12        446.29        475.87        33.41 o                         
   5   8  12        259.09        291.98        19.82 o                         
   6   8  12       2006.39       1979.90        54.83 o                         
  -8   9  12       1941.59       2071.75        62.98 o                         
  -7   9  12         82.80         94.77        23.78 o                         
  -6   9  12       2509.14       2586.32        67.16 o                         
  -5   9  12         37.68         26.04        12.58 o                         
  -4   9  12       5746.96       5740.03       118.49 o                         
  -3   9  12        895.42        845.38        34.08 o                         
  -2   9  12       4469.25       4575.86        96.69 o                         
  -1   9  12          4.45          7.25        10.31 o                         
   0   9  12         56.04         47.09        10.60 o                         
   1   9  12          4.07         13.94         5.89 o                         
   2   9  12        653.50        659.02        28.53 o                         
   3   9  12       2576.36       2520.47        59.39 o                         
   4   9  12       4893.37       5114.99       130.88 o                         
   5   9  12        189.88        188.72        17.37 o                         
  -8  10  12       3945.61       4228.58       130.37 o                         
  -7  10  12        162.91        129.67        26.80 o                         
  -6  10  12        227.26        202.65        22.65 o                         
  -5  10  12        836.13        825.91        41.66 o                         
  -4  10  12        507.70        541.52        31.03 o                         
  -3  10  12       1071.63       1038.60        41.12 o                         
  -2  10  12        312.32        341.92        26.56 o                         
  -1  10  12        199.15        184.51        19.79 o                         
   0  10  12       7031.99       6933.40       189.66 o                         
   1  10  12        449.26        409.97        21.93 o                         
   2  10  12       1311.32       1292.41        47.05 o                         
   3  10  12        542.36        522.28        26.97 o                         
   4  10  12        119.07        101.90        10.36 o                         
   5  10  12        818.56        949.43        56.24 o                         
  -7  11  12       1458.44       1303.33        69.05 o                         
  -6  11  12       1192.55       1242.01        71.12 o                         
  -5  11  12         73.54         17.73        20.42 o                         
  -4  11  12       1270.18       1278.85        50.62 o                         
  -3  11  12        176.12        156.30        19.90 o                         
  -2  11  12        876.52        782.59        62.35 o                         
  -1  11  12       3128.31       3240.94        95.67 o                         
   0  11  12        365.73        372.39        22.24 o                         
   1  11  12        738.04        763.79        28.19 o                         
   2  11  12        153.41        136.79        13.81 o                         
   3  11  12         24.43          4.97        24.75 o                         
   4  11  12       2100.27       2152.09        69.08 o                         
  -6  12  12          0.44         25.39        30.57 o                         
  -5  12  12       2891.23       2920.32        84.37 o                         
  -4  12  12         17.13        -10.76        19.42 o                         
  -3  12  12       2692.82       2595.94        97.75 o                         
  -2  12  12        527.09        566.10        36.79 o                         
  -1  12  12          6.46         14.25        20.64 o                         
   0  12  12        191.91        165.58        15.45 o                         
   1  12  12       1161.89       1073.41        34.86 o                         
   2  12  12         65.37         49.79        15.44 o                         
   3  12  12       1478.34       1419.51        73.06 o                         
  -5  13  12         51.56         52.10        24.55 o                         
  -4  13  12         61.90         73.08        25.59 o                         
  -3  13  12        163.74         95.78        25.15 o                         
  -2  13  12         90.96         79.16        29.96 o                         
  -1  13  12       6728.31       6605.45       146.31 o                         
   0  13  12        266.04        271.24        25.29 o                         
   1  13  12       1498.45       1596.05        78.17 o                         
   2  13  12          0.15         16.97        30.36 o                         
  -2  14  12          1.83         12.03        25.19 o                         
  -1  14  12         35.95         33.37        35.57 o                         
  -9   0  13          5.85         70.70        32.77 o                         
  -7   0  13       2109.62       2011.86       117.60 o                         
  -5   0  13      11813.46      11959.93       240.26 o                         
  -3   0  13       9299.66       9801.42       365.13 o                         
  -1   0  13       1617.28       1536.56       208.20 o                         
   1   0  13       8523.21       8670.18       246.11 o                         
   3   0  13       1870.29       1831.16        97.42 o                         
   5   0  13       2589.47       2462.28       129.63 o                         
   7   0  13        169.67        136.91        46.10 o                         
 -10   1  13        166.05        158.33        22.51 o                         
  -9   1  13       2240.34       2269.78        89.53 o                         
  -8   1  13         13.72         31.28        12.39 o                         
  -7   1  13       6824.09       6744.84       136.72 o                         
  -6   1  13          5.49         20.38         8.48 o                         
  -5   1  13          9.94          1.36         5.19 o                         
  -4   1  13        256.69        281.64        17.94 o                         
  -3   1  13       5690.98       5667.36       123.04 o                         
  -2   1  13       2040.29       1983.82        86.72 o                         
  -1   1  13       5482.21       5694.31       142.13 o                         
   0   1  13          5.03          4.46        10.13 o                         
   1   1  13       6024.43       6298.90       130.05 o                         
   2   1  13        883.02        889.39        40.49 o                         
   3   1  13        123.15         94.32        14.40 o                         
   4   1  13        478.68        490.72        54.09 o                         
   5   1  13        825.06        919.79        86.13 o                         
   6   1  13        310.93        257.40        64.37 o                         
   7   1  13       4995.99       5078.90       314.55 o                         
 -10   2  13          9.78         -3.20        20.14 o                         
  -9   2  13         19.46         -2.23        16.85 o                         
  -8   2  13       3374.11       3292.56        97.00 o                         
  -7   2  13        206.23        172.40        16.32 o                         
  -6   2  13       1908.90       2013.18        47.88 o                         
  -5   2  13       9229.14       9589.93       138.62 o                         
  -4   2  13        649.30        636.11        25.06 o                         
  -3   2  13         14.04         22.45         6.60 o                         
  -2   2  13       1556.18       1579.77        37.07 o                         
  -1   2  13       1478.82       1411.47        48.15 o                         
   0   2  13       1371.72       1382.84        61.74 o                         
   1   2  13       2064.32       2104.23        53.11 o                         
   2   2  13       3828.48       3865.27       120.67 o                         
   3   2  13       3193.17       3222.07       106.18 o                         
   4   2  13       1903.36       1693.35       116.69 o                         
   5   2  13        871.39        887.59        49.75 o                         
   6   2  13       1574.11       1542.20       110.92 o                         
   7   2  13        521.67        415.76        54.55 o                         
 -10   3  13       2272.17       2287.21       120.91 o                         
  -9   3  13        303.53        227.39        23.40 o                         
  -8   3  13          8.07          3.59        11.89 o                         
  -7   3  13       1970.83       1839.55        46.91 o                         
  -6   3  13       1821.90       1739.56        47.63 o                         
  -5   3  13       1304.49       1263.89        36.88 o                         
  -4   3  13        750.65        771.55        29.44 o                         
  -3   3  13         41.35         27.00         7.61 o                         
  -2   3  13      10009.14      10260.26       183.89 o                         
  -1   3  13        499.96        499.77        18.53 o                         
   0   3  13          4.38         10.99         4.72 o                         
   1   3  13       6079.23       6115.66       102.91 o                         
   2   3  13       3326.84       3319.52       105.94 o                         
   3   3  13        325.69        323.01        25.20 o                         
   4   3  13       1100.35       1161.41        52.93 o                         
   5   3  13          2.86         -4.33        25.26 o                         
   6   3  13       2364.89       2361.31        81.43 o                         
   7   3  13        873.49        950.28        56.05 o                         
 -10   4  13        972.25        927.77        54.96 o                         
  -9   4  13        140.89        208.15        60.92 o                         
  -8   4  13       4229.91       4451.63        99.71 o                         
  -7   4  13        354.17        312.90        20.53 o                         
  -6   4  13       5539.31       5414.33       100.76 o                         
  -5   4  13        454.90        524.92        28.69 o                         
  -4   4  13        155.13        112.88        13.21 o                         
  -3   4  13        402.68        391.30        18.80 o                         
  -2   4  13       1940.41       1982.60        46.79 o                         
  -1   4  13        872.12        886.39        26.42 o                         
   0   4  13       6419.42       6618.18       122.58 o                         
   1   4  13        665.53        620.10        16.48 o                         
   2   4  13       2747.53       2815.70        63.06 o                         
   3   4  13          0.56          7.06         7.98 o                         
   4   4  13         22.26         12.94         7.92 o                         
   5   4  13       2950.60       2754.09        64.48 o                         
   6   4  13       4277.78       4152.39        96.72 o                         
 -10   5  13        660.31        345.80        46.50 o                         
  -9   5  13       1407.92       1425.70        53.43 o                         
  -8   5  13         43.68         64.48        12.95 o                         
  -7   5  13       1348.23       1331.87        39.81 o                         
  -6   5  13       4677.91       4803.40        89.31 o                         
  -5   5  13         68.84         85.13        12.34 o                         
  -4   5  13       8685.74       8926.54       154.67 o                         
  -3   5  13        671.14        602.77        32.16 o                         
  -2   5  13       1555.88       1580.81        40.90 o                         
  -1   5  13        354.20        374.81        17.62 o                         
   0   5  13          0.32         14.91         5.25 o                         
   1   5  13         26.91         24.95         4.84 o                         
   2   5  13       4257.98       4140.71        82.02 o                         
   3   5  13        756.94        725.10        30.73 o                         
   4   5  13       2950.56       2862.61        93.95 o                         
   5   5  13       1838.34       1848.35        60.94 o                         
   6   5  13       2270.01       2131.05        60.44 o                         
  -9   6  13        252.51        310.40        68.43 o                         
  -8   6  13       1479.52       1467.96        46.86 o                         
  -7   6  13       1088.26       1093.56        35.19 o                         
  -6   6  13       1257.15       1242.79        39.05 o                         
  -5   6  13        423.86        351.67        26.85 o                         
  -4   6  13         87.03        101.62        13.42 o                         
  -3   6  13       5212.08       5302.67        98.96 o                         
  -2   6  13       3351.60       3266.34        71.04 o                         
  -1   6  13         80.98         65.99         8.26 o                         
   0   6  13       6618.11       6860.14       128.67 o                         
   1   6  13       1444.80       1385.10        40.36 o                         
   2   6  13        169.15        155.58        13.11 o                         
   3   6  13       2244.04       2307.21        53.46 o                         
   4   6  13        115.22        114.41        15.48 o                         
   5   6  13        242.12        217.36        28.82 o                         
   6   6  13       1178.00       1166.05        86.95 o                         
  -9   7  13       2666.68       2565.52        73.56 o                         
  -8   7  13         20.63         28.36        14.16 o                         
  -7   7  13        943.17        905.43        47.61 o                         
  -6   7  13       3953.95       3800.17        77.01 o                         
  -5   7  13        523.26        513.26        29.28 o                         
  -4   7  13       2765.04       2678.36        68.91 o                         
  -3   7  13       1418.52       1359.55        38.54 o                         
  -2   7  13          8.28          7.06         9.59 o                         
  -1   7  13       3174.65       3165.13        90.16 o                         
   0   7  13        121.86         82.03         9.75 o                         
   1   7  13       2098.43       1966.71       117.69 o                         
   2   7  13       1133.62       1021.98        74.91 o                         
   3   7  13       1293.50       1278.84        49.79 o                         
   4   7  13       2302.47       2333.99        56.50 o                         
   5   7  13       1327.42       1232.35        36.99 o                         
  -8   8  13        268.85        306.59        35.11 o                         
  -7   8  13        107.11        112.36        18.34 o                         
  -6   8  13         12.79         23.58        16.30 o                         
  -5   8  13       3153.99       3007.77        84.29 o                         
  -4   8  13        361.90        336.20        23.99 o                         
  -3   8  13       6284.79       6314.00       116.69 o                         
  -2   8  13         10.89         -3.49        10.94 o                         
  -1   8  13        695.04        674.98        32.14 o                         
   0   8  13       2551.87       2445.65        68.32 o                         
   1   8  13         17.61         14.84        13.46 o                         
   2   8  13         84.34         93.85        15.25 o                         
   3   8  13       7279.25       7397.87       175.04 o                         
   4   8  13        448.21        497.58        26.16 o                         
   5   8  13       2382.38       2469.47        61.44 o                         
  -8   9  13        343.82        204.88        31.96 o                         
  -7   9  13       2149.90       2116.85        72.56 o                         
  -6   9  13        157.48        165.65        21.86 o                         
  -5   9  13       2343.39       2224.38       106.23 o                         
  -4   9  13         13.05         10.94        13.25 o                         
  -3   9  13        118.53         88.21        14.01 o                         
  -2   9  13       1921.92       1796.79        61.17 o                         
  -1   9  13       4581.82       4430.88        93.78 o                         
   0   9  13        332.09        293.17        34.03 o                         
   1   9  13       3075.48       3166.40        65.67 o                         
   2   9  13        148.85        111.26        13.73 o                         
   3   9  13        721.60        702.43        33.29 o                         
   4   9  13         19.02         15.98        18.30 o                         
  -7  10  13        453.01        295.48        57.84 o                         
  -6  10  13         65.62         35.39        27.37 o                         
  -5  10  13       1583.37       1650.49        55.37 o                         
  -4  10  13          9.44          5.54        16.90 o                         
  -3  10  13       2943.00       2940.07        80.61 o                         
  -2  10  13       1760.22       1699.09        82.29 o                         
  -1  10  13          0.83          2.75        12.29 o                         
   0  10  13        275.89        265.19        33.10 o                         
   1  10  13         84.31         68.11         9.71 o                         
   2  10  13        361.01        302.24        22.56 o                         
   3  10  13       1926.97       2065.27        53.29 o                         
   4  10  13        316.33        323.87        36.55 o                         
  -6  11  13       2113.56       2144.78        73.62 o                         
  -5  11  13        159.64         96.65        21.23 o                         
  -4  11  13       3177.89       3296.88        93.20 o                         
  -3  11  13        222.89        205.18        39.38 o                         
  -2  11  13        112.32         58.26        20.90 o                         
  -1  11  13       1682.01       1736.76        56.41 o                         
   0  11  13        368.45        332.58        24.65 o                         
   1  11  13        321.42        312.28        28.44 o                         
   2  11  13       1069.26       1092.90        46.66 o                         
   3  11  13        251.81        318.55        84.17 o                         
  -5  12  13        334.87        312.73        35.62 o                         
  -4  12  13        117.67         95.86        33.60 o                         
  -3  12  13        720.46        723.03        56.65 o                         
  -2  12  13       4404.82       4465.12       126.61 o                         
  -1  12  13         16.79         18.77        20.23 o                         
   0  12  13       2791.29       2731.16        65.01 o                         
   1  12  13         22.47          2.53        14.27 o                         
   2  12  13        593.79        340.54        71.31 o                         
  -3  13  13        242.99        195.41        35.29 o                         
  -2  13  13        920.54        966.10        60.91 o                         
  -1  13  13          7.91          4.57        17.17 o                         
   0  13  13        584.21        495.09        36.00 o                         
 -10   0  14       2364.68       2227.96       204.39 o                         
  -8   0  14       9824.72       9834.45       251.44 o                         
  -6   0  14       2050.83       2047.02        57.60 o                         
  -4   0  14       2017.85       1984.52        82.99 o                         
  -2   0  14       5697.86       5744.26       234.95 o                         
   0   0  14      15865.58      16276.68       631.62 o                         
   2   0  14       1642.17       1617.11        88.68 o                         
   4   0  14         93.42         61.29        22.18 o                         
   6   0  14       5937.67       6164.38       279.65 o                         
 -10   1  14        293.65        255.21        35.54 o                         
  -9   1  14         92.37         43.42        23.42 o                         
  -8   1  14         18.90         46.29        18.87 o                         
  -7   1  14        983.49       1095.24        40.90 o                         
  -6   1  14       4810.64       4787.40       105.34 o                         
  -5   1  14          0.31          5.89         6.88 o                         
  -4   1  14       4410.77       4605.90        85.27 o                         
  -3   1  14         27.42         10.57        11.25 o                         
  -2   1  14       4639.32       4626.01       125.80 o                         
  -1   1  14         15.46         15.57        12.23 o                         
   0   1  14       2322.18       2423.11        85.53 o                         
   1   1  14        827.17        847.67        29.60 o                         
   2   1  14       3533.13       3532.28       114.03 o                         
   3   1  14        969.30        967.90        46.43 o                         
   4   1  14       3429.69       3295.48       112.16 o                         
   5   1  14        348.53        249.12        45.71 o                         
   6   1  14       2067.63       1851.05       161.08 o                         
 -10   2  14        912.82        803.76        50.10 o                         
  -9   2  14        118.46         60.51        17.41 o                         
  -8   2  14       1887.73       1996.58        57.23 o                         
  -7   2  14         27.85         20.12        10.38 o                         
  -6   2  14       1872.34       1894.11        44.21 o                         
  -5   2  14       1196.20       1218.43        35.77 o                         
  -4   2  14         12.57         11.61         7.50 o                         
  -3   2  14       2968.35       3056.93        60.41 o                         
  -2   2  14        808.47        801.33        25.18 o                         
  -1   2  14        942.59        993.54        41.56 o                         
   0   2  14       5165.02       5176.06       132.16 o                         
   1   2  14        623.55        655.05        25.15 o                         
   2   2  14         66.99         59.51        11.59 o                         
   3   2  14        321.15        382.45        28.88 o                         
   4   2  14          1.95         58.93        25.85 o                         
   5   2  14       1549.46       1566.02        70.89 o                         
   6   2  14       2646.54       2360.24       302.87 o                         
 -10   3  14        149.60         93.07        21.82 o                         
  -9   3  14       1245.61       1158.88        50.08 o                         
  -8   3  14        353.90        347.46        27.66 o                         
  -7   3  14       3724.58       3900.01        81.03 o                         
  -6   3  14       3387.72       3182.74        92.17 o                         
  -5   3  14        740.78        708.84        28.25 o                         
  -4   3  14       2082.70       2120.05        53.48 o                         
  -3   3  14         32.84         25.39         8.00 o                         
  -2   3  14        686.04        695.81        22.32 o                         
  -1   3  14       1193.65       1239.83        33.88 o                         
   0   3  14          0.55          3.81        22.52 o                         
   1   3  14       3789.03       3875.27        98.63 o                         
   2   3  14          8.85         18.91        10.02 o                         
   3   3  14       1796.12       1819.13        68.79 o                         
   4   3  14        445.93        455.69        61.90 o                         
   5   3  14        937.58        938.27        68.12 o                         
   6   3  14        934.66       1059.91        66.18 o                         
  -9   4  14        510.23        557.87        55.46 o                         
  -8   4  14        279.80        285.40        23.58 o                         
  -7   4  14        301.23        302.28        21.45 o                         
  -6   4  14        496.45        405.14        29.86 o                         
  -5   4  14       6822.04       6939.72       126.46 o                         
  -4   4  14        127.77        101.69        12.73 o                         
  -3   4  14       3899.60       4033.20        77.95 o                         
  -2   4  14         83.37         72.86        10.60 o                         
  -1   4  14        910.12        920.31        31.16 o                         
   0   4  14       1265.86       1274.76        34.61 o                         
   1   4  14       2768.04       2710.02        86.11 o                         
   2   4  14        401.03        394.87        19.16 o                         
   3   4  14       2089.10       2112.83        82.60 o                         
   4   4  14        888.27        907.71        79.69 o                         
   5   4  14       1390.04       1673.36        75.26 o                         
   6   4  14         12.17         65.66        30.75 o                         
  -9   5  14       2143.45       2043.61        71.35 o                         
  -8   5  14        627.44        609.98        32.81 o                         
  -7   5  14       3402.75       3255.80       118.14 o                         
  -6   5  14          0.30         -9.76        13.14 o                         
  -5   5  14        262.38        201.96        18.29 o                         
  -4   5  14       4636.02       4565.06        98.57 o                         
  -3   5  14       2290.17       2336.16        53.10 o                         
  -2   5  14        145.85        127.23        16.56 o                         
  -1   5  14       7284.06       7458.93       138.92 o                         
   0   5  14        498.95        454.04        21.60 o                         
   1   5  14       5120.49       5005.30       101.59 o                         
   2   5  14       1320.06       1247.64        39.97 o                         
   3   5  14         32.71         19.44        15.75 o                         
   4   5  14        498.84        463.28        36.05 o                         
   5   5  14        669.69        708.34        27.00 o                         
  -9   6  14        209.80        174.44        20.76 o                         
  -8   6  14       3031.40       3205.44        82.08 o                         
  -7   6  14       1776.78       1789.82        56.90 o                         
  -6   6  14        806.42        768.11        34.59 o                         
  -5   6  14       5288.05       5263.73       123.40 o                         
  -4   6  14        104.69         61.14        18.54 o                         
  -3   6  14       1648.30       1599.45        51.90 o                         
  -2   6  14       2321.86       2353.38        56.68 o                         
  -1   6  14        516.46        509.82        21.88 o                         
   0   6  14        302.92        331.11        17.76 o                         
   1   6  14       1461.83       1540.15        53.59 o                         
   2   6  14       2410.84       2443.75        55.22 o                         
   3   6  14       2983.29       2979.11        65.18 o                         
   4   6  14        747.04        734.17        33.58 o                         
   5   6  14       2299.18       2412.61        65.34 o                         
  -8   7  14         74.43        134.99        28.60 o                         
  -7   7  14       1469.88       1462.77        53.08 o                         
  -6   7  14        461.11        515.08        34.35 o                         
  -5   7  14         36.83         23.21        14.63 o                         
  -4   7  14       5258.10       5297.86       102.58 o                         
  -3   7  14       1343.60       1339.22        42.69 o                         
  -2   7  14        938.20        937.41        34.02 o                         
  -1   7  14       8293.13       8071.65       259.42 o                         
   0   7  14         30.75         21.44        12.47 o                         
   1   7  14        175.91        148.17        21.18 o                         
   2   7  14       1564.42       1504.56        39.63 o                         
   3   7  14        188.38        202.94        22.90 o                         
   4   7  14       1921.89       1963.86        54.87 o                         
   5   7  14         54.85         43.57        28.78 o                         
  -8   8  14       2476.75       2460.40        91.81 o                         
  -7   8  14        428.99        373.34        44.16 o                         
  -6   8  14        939.53        931.56        44.17 o                         
  -5   8  14       1095.82       1154.34        46.16 o                         
  -4   8  14        254.77        196.16        17.18 o                         
  -3   8  14          5.03         12.21        17.56 o                         
  -2   8  14       5710.53       5708.17       115.94 o                         
  -1   8  14         54.53         51.93        13.76 o                         
   0   8  14       2906.49       2911.94        65.25 o                         
   1   8  14        166.22        116.03        18.87 o                         
   2   8  14       1957.59       1983.70        79.36 o                         
   3   8  14        189.47        250.31        33.03 o                         
   4   8  14         29.88         53.30        21.57 o                         
  -7   9  14        135.08        159.34        35.14 o                         
  -6   9  14        651.98        676.76        40.04 o                         
  -5   9  14          5.74          8.55        16.13 o                         
  -4   9  14       4208.46       4232.41       119.51 o                         
  -3   9  14        782.22        726.39        34.48 o                         
  -2   9  14       1762.04       1685.05       105.58 o                         
  -1   9  14         49.34         33.35        21.64 o                         
   0   9  14        292.99        284.91        22.87 o                         
   1   9  14        200.51        205.20        17.29 o                         
   2   9  14       1114.06       1151.54        48.73 o                         
   3   9  14          8.89         -0.80        11.48 o                         
   4   9  14       4226.55       4053.10       103.86 o                         
  -6  10  14        675.45        599.37        45.23 o                         
  -5  10  14        870.63        903.04        43.91 o                         
  -4  10  14        506.88        586.46        41.79 o                         
  -3  10  14        573.02        607.66        36.54 o                         
  -2  10  14       1063.24       1075.24        52.61 o                         
  -1  10  14        126.29        122.81        18.99 o                         
   0  10  14       1151.10       1198.09        56.96 o                         
   1  10  14        234.08        197.64        15.07 o                         
   2  10  14        971.77        945.59        36.29 o                         
   3  10  14       2293.71       2248.75        68.39 o                         
  -5  11  14        759.33        754.28        48.95 o                         
  -4  11  14        574.86        677.63        69.87 o                         
  -3  11  14       2315.65       2497.44        72.85 o                         
  -2  11  14        295.50        131.64        47.84 o                         
  -1  11  14       1865.17       1900.82        96.20 o                         
   0  11  14          0.54         39.48        18.04 o                         
   1  11  14       1157.73       1144.61        61.42 o                         
   2  11  14        562.10        425.19        80.50 o                         
  -4  12  14         48.10         67.04        22.53 o                         
  -3  12  14       1903.82       1782.47        64.75 o                         
  -2  12  14        988.84        857.08        81.10 o                         
  -1  12  14         51.50        -48.74        48.74 o                         
   0  12  14        181.06        129.17        72.46 o                         
  -9   0  15       1148.58        883.20        78.43 o                         
  -7   0  15       3188.64       3243.14        85.01 o                         
  -5   0  15      10703.53      11008.14       223.33 o                         
  -3   0  15       9234.66       9682.44       291.33 o                         
  -1   0  15         35.49         56.90        16.65 o                         
   1   0  15       4993.85       5202.41       159.75 o                         
   3   0  15       2458.98       2337.92       120.78 o                         
   5   0  15       6307.48       5889.50       265.76 o                         
  -9   1  15       4445.95       4645.50       116.75 o                         
  -8   1  15         69.13         33.95        20.81 o                         
  -7   1  15       5418.77       5430.00        88.93 o                         
  -6   1  15         55.35         56.51         7.41 o                         
  -5   1  15        267.04        200.22        18.98 o                         
  -4   1  15          3.10         -0.22         6.58 o                         
  -3   1  15        144.33        126.19        17.52 o                         
  -2   1  15       1718.70       1686.20        53.93 o                         
  -1   1  15      12829.42      13504.61       274.07 o                         
   0   1  15        278.72        304.63        28.38 o                         
   1   1  15       4516.05       4661.39       102.71 o                         
   2   1  15         36.99         28.28        12.12 o                         
   3   1  15        203.48        239.53        28.92 o                         
   5   1  15       3190.33       3319.90       151.45 o                         
  -9   2  15       1282.55       1211.93        57.20 o                         
  -8   2  15       1072.74       1035.31        48.08 o                         
  -7   2  15        939.44        936.04        27.91 o                         
  -6   2  15         10.64          8.28        10.72 o                         
  -5   2  15       2744.55       2712.44        71.86 o                         
  -4   2  15        103.58         90.32        10.01 o                         
  -3   2  15       3665.06       3863.88        72.31 o                         
  -2   2  15        973.90        971.00        40.40 o                         
  -1   2  15        163.19        106.26        20.37 o                         
   0   2  15       3261.91       3397.71        95.97 o                         
   1   2  15       1102.16       1129.77        36.42 o                         
   2   2  15        757.50        829.57        41.56 o                         
   3   2  15        244.47        233.55        35.96 o                         
   4   2  15         10.56         10.04        33.84 o                         
   5   2  15       2355.43       2212.60       171.31 o                         
  -9   3  15        214.34        230.74        55.12 o                         
  -8   3  15         68.83        -10.11        20.28 o                         
  -7   3  15        385.34        388.77        19.69 o                         
  -6   3  15        890.81        820.81        35.05 o                         
  -5   3  15         24.21         16.03        10.79 o                         
  -4   3  15       6174.34       6342.05       114.66 o                         
  -3   3  15          4.89         -3.21         7.13 o                         
  -2   3  15       1534.83       1605.42        36.69 o                         
  -1   3  15       2141.39       2205.71        70.59 o                         
   0   3  15         39.51         27.31        14.17 o                         
   1   3  15        172.26        172.79        22.08 o                         
   2   3  15        195.67        265.42        29.02 o                         
   3   3  15        685.15        635.89       105.04 o                         
   4   3  15       2738.70       2676.90        98.81 o                         
   5   3  15        126.22         66.92        22.73 o                         
  -9   4  15          1.69         18.70        16.83 o                         
  -8   4  15       4132.21       4167.06       102.06 o                         
  -7   4  15        157.74        146.91        20.24 o                         
  -6   4  15       1000.57        997.78        38.01 o                         
  -5   4  15        734.21        716.77        37.30 o                         
  -4   4  15         59.37         42.25        10.64 o                         
  -3   4  15        184.35        158.90        14.53 o                         
  -2   4  15       1859.50       1929.50        49.52 o                         
  -1   4  15        227.67        212.99        17.52 o                         
   0   4  15       2873.50       3062.53        69.65 o                         
   1   4  15          0.38          5.98         8.49 o                         
   2   4  15       2377.89       2224.76        68.52 o                         
   3   4  15         51.53         49.07        14.08 o                         
   4   4  15        103.82         79.49        20.45 o                         
   5   4  15         30.72         29.79        20.29 o                         
  -9   5  15       2323.44       2265.63        78.46 o                         
  -8   5  15        173.14        132.52        24.60 o                         
  -7   5  15        328.45        358.49        54.37 o                         
  -6   5  15       4591.08       4731.53        97.11 o                         
  -5   5  15          1.78         -2.06        12.59 o                         
  -4   5  15       3073.10       3094.97       102.53 o                         
  -3   5  15        763.48        730.50        28.44 o                         
  -2   5  15       2543.68       2635.17        60.73 o                         
  -1   5  15        108.68         86.62        14.43 o                         
   0   5  15        235.99        208.11        18.50 o                         
   1   5  15       2384.60       2364.86        56.06 o                         
   2   5  15       2935.44       2899.92        59.75 o                         
   3   5  15         96.82          9.41        36.86 o                         
   4   5  15       3554.56       3609.44       103.55 o                         
   5   5  15       1005.09       1022.94        57.71 o                         
  -8   6  15       2858.26       2825.43        86.96 o                         
  -7   6  15         39.70         44.22        19.67 o                         
  -6   6  15       1059.11       1034.44        51.96 o                         
  -5   6  15       4020.82       4153.08        86.96 o                         
  -4   6  15         26.54         23.20        12.45 o                         
  -3   6  15       2700.54       2696.72        67.60 o                         
  -2   6  15       4684.05       4788.48        97.99 o                         
  -1   6  15         59.56         41.93        10.47 o                         
   0   6  15       4407.34       4296.56        86.62 o                         
   1   6  15        261.69        285.87        27.55 o                         
   2   6  15        695.07        554.77        31.02 o                         
   3   6  15       1723.59       1653.98        71.71 o                         
  -8   7  15        160.86          1.96        28.64 o                         
  -7   7  15        861.70        851.07        58.33 o                         
  -6   7  15       1803.77       1950.53        59.43 o                         
  -5   7  15        508.95        378.17        52.38 o                         
  -4   7  15       1027.45       1075.57        43.77 o                         
  -3   7  15        883.98        915.83        37.57 o                         
  -2   7  15        543.92        547.53        30.59 o                         
  -1   7  15       1585.50       1466.22        42.54 o                         
   0   7  15         69.54         49.73         9.29 o                         
   1   7  15       3710.69       3816.46       106.25 o                         
   2   7  15       1859.89       2007.07        75.17 o                         
   3   7  15          0.42         -6.57        20.30 o                         
   4   7  15       2613.15       2615.45        85.78 o                         
  -7   8  15        338.67        228.64        26.29 o                         
  -6   8  15        376.71        411.28        34.95 o                         
  -5   8  15       1475.50       1544.18        52.31 o                         
  -4   8  15          1.38         10.59        17.49 o                         
  -3   8  15        781.33        742.37        34.81 o                         
  -2   8  15        777.59        803.24        38.80 o                         
  -1   8  15       1088.84        998.28        46.11 o                         
   0   8  15        860.06        754.28        29.50 o                         
   1   8  15        254.42        185.98        26.70 o                         
   2   8  15          2.29        -15.48        23.93 o                         
   3   8  15       4796.62       4599.88       152.97 o                         
  -6   9  15         75.20         41.90        20.68 o                         
  -5   9  15       1414.87       1460.22        52.19 o                         
  -4   9  15        298.45        411.26        39.17 o                         
  -3   9  15       2761.40       2679.58       165.51 o                         
  -2   9  15        843.01        854.50        45.17 o                         
  -1   9  15       1136.29        928.73        40.78 o                         
   0   9  15        343.54        353.41        25.24 o                         
   1   9  15       1880.35       1896.51        90.14 o                         
   2   9  15        279.10        237.42        24.60 o                         
   3   9  15        104.69        114.30        27.53 o                         
  -5  10  15       1261.99       1127.61        65.66 o                         
  -4  10  15        114.44        102.60        21.18 o                         
  -3  10  15        858.45        778.03        46.47 o                         
  -2  10  15       1850.15       1841.91        60.77 o                         
  -1  10  15       1399.50       1491.19        58.08 o                         
   0  10  15        304.20        272.99        21.15 o                         
   1  10  15          8.88        -10.81        21.60 o                         
   2  10  15        317.73        414.06        45.27 o                         
  -4  11  15       3220.61       3168.70        94.63 o                         
  -3  11  15        520.94        290.78        38.50 o                         
  -2  11  15        328.79        346.92        70.92 o                         
  -1  11  15        342.71        227.96        39.63 o                         
   0  11  15         90.48         32.55        51.20 o                         
  -8   0  16       7016.98       6847.69       388.05 o                         
  -6   0  16        461.04        481.22        26.84 o                         
  -4   0  16        110.55         94.94        27.15 o                         
  -2   0  16       7923.02       7865.55       316.96 o                         
   0   0  16      10443.22      10713.22       433.42 o                         
   2   0  16       2838.34       2793.92       139.15 o                         
   4   0  16        763.66       1001.96        80.00 o                         
  -9   1  16        383.08        211.09        34.00 o                         
  -8   1  16        221.33        183.93        20.01 o                         
  -7   1  16        166.00        115.29        12.36 o                         
  -6   1  16       4179.95       4217.30        84.47 o                         
  -5   1  16         14.14         18.06         7.13 o                         
  -4   1  16       7847.45       8121.99       181.86 o                         
  -3   1  16        278.17        178.79        31.33 o                         
  -2   1  16       1198.78       1080.45        67.26 o                         
  -1   1  16        965.18       1075.90        57.06 o                         
   0   1  16        931.72        918.00        70.43 o                         
   1   1  16        537.03        580.80        27.91 o                         
   2   1  16        384.21        368.95        33.09 o                         
   3   1  16         41.73         65.21        22.13 o                         
   4   1  16       6992.29       6970.00       214.32 o                         
   5   1  16          0.45        -14.57        33.39 o                         
  -9   2  16        708.48        873.46        87.71 o                         
  -8   2  16       4528.51       4589.06        89.24 o                         
  -7   2  16        183.56        129.15        21.15 o                         
  -6   2  16        142.99         96.09        13.35 o                         
  -5   2  16       2000.98       2024.31        49.06 o                         
  -4   2  16        458.50        477.93        20.37 o                         
  -3   2  16         21.53         15.50        17.66 o                         
  -2   2  16       1301.78       1344.78        80.99 o                         
  -1   2  16         71.11         45.33        14.96 o                         
   0   2  16       2285.49       2389.22        76.49 o                         
   1   2  16         60.02         45.75        11.59 o                         
   2   2  16       1947.87       1987.03        79.18 o                         
   3   2  16        235.09        178.09        27.44 o                         
   4   2  16        125.45        100.87        22.34 o                         
  -8   3  16        440.59        385.84        34.45 o                         
  -7   3  16        585.04        522.86        55.27 o                         
  -6   3  16        470.65        414.28        26.43 o                         
  -5   3  16          2.69         -0.32        10.75 o                         
  -4   3  16        802.88        849.95        34.76 o                         
  -3   3  16         77.69         57.97         9.93 o                         
  -2   3  16       1147.90       1092.87        57.76 o                         
  -1   3  16       3123.57       3244.99        95.68 o                         
   0   3  16        140.31        105.75        19.74 o                         
   1   3  16       2543.56       2631.01        80.97 o                         
   2   3  16        125.56         35.28        21.68 o                         
   3   3  16         99.04         69.12        48.09 o                         
   4   3  16       1239.74       1034.13       159.82 o                         
  -8   4  16          2.91         49.54        22.49 o                         
  -7   4  16       1010.72        991.46        44.29 o                         
  -6   4  16        216.52        190.43        23.39 o                         
  -5   4  16       5167.72       5285.28       102.45 o                         
  -4   4  16        492.98        545.36        26.56 o                         
  -3   4  16       5166.35       5146.38       131.91 o                         
  -2   4  16        266.81        253.29        15.76 o                         
  -1   4  16         34.86         23.00        15.01 o                         
   0   4  16       1581.63       1435.07        75.76 o                         
   1   4  16        226.81        189.29        29.72 o                         
   2   4  16        376.39        324.29        38.53 o                         
   3   4  16       2076.13       1682.49       105.99 o                         
   4   4  16          5.90         65.65        41.40 o                         
  -8   5  16        132.79         98.03        25.07 o                         
  -7   5  16       2545.21       2389.81        69.52 o                         
  -6   5  16        652.82        654.68        39.08 o                         
  -5   5  16        458.03        523.26        30.71 o                         
  -4   5  16       2908.27       3058.06        67.71 o                         
  -3   5  16       1336.08       1415.86        43.12 o                         
  -2   5  16          1.92          0.98         9.73 o                         
  -1   5  16       6132.23       6346.41       120.88 o                         
   0   5  16         14.56         -0.44        10.12 o                         
   1   5  16       1834.97       2095.52       131.98 o                         
   2   5  16        996.81        932.40        45.46 o                         
   3   5  16        794.50        695.52        43.12 o                         
   4   5  16        321.51        350.06        54.53 o                         
  -7   6  16       1608.80       1669.52        80.84 o                         
  -6   6  16       1350.46       1377.96        57.50 o                         
  -5   6  16       1786.56       1827.98        54.93 o                         
  -4   6  16        115.20        110.19        19.83 o                         
  -3   6  16       3576.13       3571.92       148.31 o                         
  -2   6  16        290.26        290.24        22.26 o                         
  -1   6  16        332.03        365.55        24.28 o                         
   0   6  16       3185.49       3347.60        70.78 o                         
   1   6  16        832.18        969.95        62.21 o                         
   2   6  16        284.05        283.53        19.43 o                         
   3   6  16       4472.22       4370.17       118.88 o                         
  -7   7  16       2737.87       2717.78        77.29 o                         
  -6   7  16        352.84        301.78        25.50 o                         
  -5   7  16        290.60        250.84        38.01 o                         
  -4   7  16       3325.92       3405.67        80.70 o                         
  -3   7  16       1504.82       1482.23        85.22 o                         
  -2   7  16        631.68        705.32        43.79 o                         
  -1   7  16       2079.08       2023.30        85.81 o                         
   0   7  16        420.80        421.00        36.64 o                         
   1   7  16        589.86        605.61        49.28 o                         
   2   7  16       2068.70       2042.70        67.90 o                         
   3   7  16        538.78        441.27        51.37 o                         
  -6   8  16       2360.80       2335.52        69.79 o                         
  -5   8  16          1.19          3.42        19.67 o                         
  -4   8  16        257.07        202.55        20.71 o                         
  -3   8  16       1210.22       1249.96        52.70 o                         
  -2   8  16        919.23        846.35        51.66 o                         
  -1   8  16         91.51         70.69        21.92 o                         
   0   8  16       3028.84       3045.50       122.21 o                         
   1   8  16        145.46        104.64        25.63 o                         
   2   8  16        590.43        339.65        57.59 o                         
  -5   9  16         62.61         48.87        19.98 o                         
  -4   9  16       1778.04       1781.47        85.40 o                         
  -3   9  16         17.27          1.21        17.85 o                         
  -2   9  16        582.97        302.05        37.89 o                         
  -1   9  16        236.50        139.82        22.01 o                         
   0   9  16        222.29        216.02        31.23 o                         
   1   9  16        332.93        279.92        33.79 o                         
  -4  10  16        311.83        272.11        41.75 o                         
  -3  10  16        522.48        618.94        47.06 o                         
  -2  10  16       1468.95       1658.17        99.74 o                         
  -1  10  16        564.48        484.67        55.19 o                         
   0  10  16        173.66        177.80        28.21 o                         
  -7   0  17        920.46        894.26        70.67 o                         
  -5   0  17       6461.03       6772.34       225.53 o                         
  -3   0  17       4649.21       4930.64       171.51 o                         
  -1   0  17        459.57        468.55        49.93 o                         
   1   0  17        218.11        186.43        39.38 o                         
   3   0  17       5764.09       4770.51       213.88 o                         
  -8   1  17         16.42         57.61        25.98 o                         
  -7   1  17       1194.71       1219.09        44.68 o                         
  -6   1  17        631.75        674.79        26.09 o                         
  -5   1  17       2178.39       2149.47        71.62 o                         
  -4   1  17        476.82        466.56        38.19 o                         
  -3   1  17        207.30        183.71        24.40 o                         
  -2   1  17        429.71        393.91        34.32 o                         
  -1   1  17       5977.37       6290.10       145.11 o                         
   0   1  17        117.80        105.21        19.20 o                         
   1   1  17       4312.43       4483.36       124.40 o                         
   2   1  17         16.41         30.47        22.13 o                         
   3   1  17        145.89        132.42        38.23 o                         
   4   1  17       1092.38       1477.63        95.51 o                         
  -8   2  17        282.07        236.24        26.73 o                         
  -7   2  17        424.04        426.30        31.44 o                         
  -6   2  17        111.26        107.41        17.00 o                         
  -5   2  17       1759.94       1862.64        44.62 o                         
  -4   2  17          5.19        -12.94        17.26 o                         
  -3   2  17       8778.03       9161.43       200.54 o                         
  -2   2  17        348.94        350.84        31.06 o                         
  -1   2  17        223.56        163.85        22.33 o                         
   0   2  17       1767.82       1870.37        68.83 o                         
   1   2  17         51.45         61.14        18.17 o                         
   2   2  17         62.26        -28.35        30.75 o                         
   3   2  17       1980.04       2062.59        84.53 o                         
  -8   3  17          5.14         19.60        49.61 o                         
  -7   3  17          9.30          3.72        18.30 o                         
  -6   3  17       2056.86       2101.53        58.70 o                         
  -5   3  17          4.08          6.00        11.38 o                         
  -4   3  17       2659.52       2829.04        59.53 o                         
  -3   3  17       1599.96       1652.06        58.79 o                         
  -2   3  17        291.96        275.31        27.85 o                         
  -1   3  17        256.04        212.39        28.07 o                         
   0   3  17         26.49         16.64        17.20 o                         
   1   3  17         58.29         73.25        19.08 o                         
   2   3  17        457.48        443.08        35.06 o                         
   3   3  17        596.67        560.64        54.79 o                         
  -7   4  17        141.37        127.86        25.55 o                         
  -6   4  17        684.97        680.44        37.91 o                         
  -5   4  17        332.48        341.99        25.00 o                         
  -4   4  17         16.99         27.65        11.86 o                         
  -3   4  17         22.47         18.46        15.93 o                         
  -2   4  17       4042.54       4195.22       107.01 o                         
  -1   4  17        170.31        162.60        33.78 o                         
   0   4  17       3141.54       3303.90        98.48 o                         
   1   4  17          6.56         83.30        45.04 o                         
   2   4  17        520.08        564.54        41.73 o                         
   3   4  17         92.74         90.28        18.11 o                         
  -7   5  17        372.23        271.29        25.85 o                         
  -6   5  17       1139.01       1181.70        58.52 o                         
  -5   5  17         10.30          5.27        17.29 o                         
  -4   5  17       6992.58       7251.10       132.38 o                         
  -3   5  17        112.22        115.12        14.39 o                         
  -2   5  17       1077.99       1131.72        33.32 o                         
  -1   5  17       1887.04       1916.55        45.35 o                         
   0   5  17        101.31         73.08        31.47 o                         
   1   5  17        474.45        230.52        59.66 o                         
   2   5  17       2749.32       2732.55        85.21 o                         
   3   5  17        397.10        321.66        63.53 o                         
  -6   6  17       1841.35       1905.52        70.46 o                         
  -5   6  17       3188.57       3109.89        77.90 o                         
  -4   6  17         43.07         52.93        16.23 o                         
  -3   6  17        544.35        392.21        41.75 o                         
  -2   6  17       2513.92       2638.25        60.19 o                         
  -1   6  17        612.04        625.40        33.06 o                         
   0   6  17       2112.27       2023.28        85.95 o                         
   1   6  17        213.05         34.56        47.50 o                         
   2   6  17       2609.53       2094.12       148.68 o                         
  -6   7  17        543.61        585.46        42.66 o                         
  -5   7  17         67.53         39.22        22.15 o                         
  -4   7  17       1939.13       2033.74        60.01 o                         
  -3   7  17        477.55        326.65        33.79 o                         
  -2   7  17       1238.63       1411.62        54.86 o                         
  -1   7  17       2571.64       2416.22       131.40 o                         
   0   7  17        234.26        172.92        22.96 o                         
   1   7  17       2398.86       2320.35       293.77 o                         
  -5   8  17       1239.62       1218.71        53.18 o                         
  -4   8  17          0.29         21.41        21.13 o                         
  -3   8  17       1074.40       1032.47        48.30 o                         
  -2   8  17        607.30        647.68        51.99 o                         
  -1   8  17        146.43         94.39        23.95 o                         
   0   8  17          1.98         59.21        35.12 o                         
  -3   9  17       1009.53       1024.15        70.37 o                         
  -2   9  17         45.45         24.70        26.38 o                         
  -1   9  17       1677.71       1364.95       119.18 o                         
  -6   0  18       2189.30       2344.77       312.67 o                         
  -4   0  18          3.21        -12.18        27.30 o                         
  -2   0  18       1797.04       1929.82        89.21 o                         
   0   0  18       7636.45       7808.89       243.27 o                         
   2   0  18       1302.87       1096.58        75.74 o                         
  -7   1  18          0.88        150.57        31.43 o                         
  -6   1  18       1593.72       1701.23        80.28 o                         
  -5   1  18        146.67         96.98        42.65 o                         
  -4   1  18       6249.88       6627.58       156.89 o                         
  -3   1  18         91.04         89.28        21.74 o                         
  -2   1  18       1403.39       1471.39        61.63 o                         
  -1   1  18        916.07        947.67        45.25 o                         
   0   1  18        267.03        228.96        29.40 o                         
   2   1  18       3397.03       3250.71       245.28 o                         
  -7   2  18        233.59        198.38        28.33 o                         
  -6   2  18       1026.80       1049.57        36.98 o                         
  -5   2  18       1908.48       1887.69        73.64 o                         
  -4   2  18         13.25         16.45        23.30 o                         
  -3   2  18        100.84        117.32        20.65 o                         
  -2   2  18       2233.50       2350.98        73.37 o                         
  -1   2  18         51.37         41.66        18.38 o                         
   0   2  18       1394.00       1460.25       104.30 o                         
   1   2  18        105.25        434.38        83.47 o                         
   2   2  18       1963.30       1929.94        70.24 o                         
  -7   3  18        598.40        429.91        61.13 o                         
  -6   3  18         45.05         35.57        17.14 o                         
  -5   3  18        274.77        241.84        23.25 o                         
  -4   3  18       1420.49       1504.96        71.54 o                         
  -3   3  18        651.63        653.86        44.50 o                         
  -2   3  18          1.25        -17.08        18.50 o                         
  -1   3  18       3310.19       3482.65       113.53 o                         
   0   3  18         18.09         -3.89        19.79 o                         
   1   3  18       1234.11       1504.52       122.96 o                         
   2   3  18        620.65        770.71       113.86 o                         
  -6   4  18        161.41         99.21        28.31 o                         
  -5   4  18       3473.26       3528.23        81.99 o                         
  -4   4  18         47.18         33.14        13.90 o                         
  -3   4  18       2425.75       2512.70        79.65 o                         
  -2   4  18         99.43         29.32        19.56 o                         
  -1   4  18        172.85        160.64        24.51 o                         
   0   4  18        640.10        602.86        51.63 o                         
   1   4  18        146.32        216.24        50.92 o                         
   2   4  18        266.00        283.91        58.43 o                         
  -6   5  18        996.80        880.58        49.86 o                         
  -5   5  18        351.27        313.23        30.23 o                         
  -4   5  18         23.45         23.31        13.85 o                         
  -3   5  18       1153.11       1254.84        52.13 o                         
  -2   5  18       1515.77       1507.16        65.92 o                         
  -1   5  18       2357.57       2475.43       101.83 o                         
   0   5  18         12.85        -38.49        46.22 o                         
   1   5  18       2736.96       2969.37       181.78 o                         
  -5   6  18       1226.39       1226.97        67.40 o                         
  -4   6  18          1.07        -17.01        25.25 o                         
  -3   6  18       3799.93       4064.05        92.12 o                         
  -2   6  18        628.02        665.92        36.22 o                         
  -1   6  18        115.96         84.38        20.67 o                         
   0   6  18       2794.84       3024.21       183.46 o                         
  -4   7  18        862.70        713.49        52.94 o                         
  -3   7  18        534.27        635.97        54.98 o                         
  -2   7  18       1161.32       1103.87        96.97 o                         
  -1   7  18         54.50         47.53        22.61 o                         
  -5   0  19       4795.63       4859.52       211.42 o                         
  -3   0  19       1393.72       1387.94        87.76 o                         
  -1   0  19        343.75        285.28        39.92 o                         
   1   0  19        611.24        725.12       105.60 o                         
  -6   1  19        463.27        316.00        39.88 o                         
  -5   1  19       1358.88       1160.28        65.84 o                         
  -4   1  19        169.87        121.01        25.12 o                         
  -3   1  19       2308.54       2252.05        78.43 o                         
  -2   1  19         31.93         36.34        21.69 o                         
  -1   1  19        615.71        607.11        46.78 o                         
   0   1  19         49.09         38.57        24.17 o                         
   1   1  19       4300.23       4703.68       256.35 o                         
  -5   2  19       3325.49       3156.59       110.08 o                         
  -4   2  19        292.99        205.13        32.21 o                         
  -3   2  19        634.18        627.53        48.26 o                         
  -2   2  19        971.84       1055.58        54.96 o                         
  -1   2  19       1355.69       1328.83        90.88 o                         
   0   2  19        520.34        399.04        71.14 o                         
  -5   3  19         26.02         49.24        41.35 o                         
  -4   3  19       1043.28       1010.52        86.20 o                         
  -3   3  19        459.53        392.60        57.74 o                         
  -2   3  19        771.42        706.40        75.52 o                         
  -1   3  19         77.81         31.39        24.07 o                         
   0   3  19          8.10         33.97        38.47 o                         
  -4   4  19        770.15        776.64        66.24 o                         
  -3   4  19        139.90        118.32        31.65 o                         
  -2   4  19       2474.26       2361.02       112.34 o                         
  -1   4  19        157.63        136.50        34.40 o                         
   0   4  19       3053.82       3023.32       188.00 o                         
  -3   5  19          0.83         32.39        74.45 o                         
  -2   5  19        965.39        953.83       168.31 o                         
  -1   5  19       1212.13       1073.17        84.01 o                         
                                                                                
